# Supplementary material for: The rice blast resistance gene Ptr encodes an atypical protein required for broad-spectrum disease resistance
Source: Nat Commun. 2018 May 23;9:2039. doi: 10.1038/s41467-018-04369-4 (PMC5966436; doi:10.1038/s41467-018-04369-4)
Supplement: Supplementary file 3 — Supplementary Data 1 [file 41467_2018_4369_MOESM3_ESM.xlsx]

## Sheet: Sheet1
Isolate ID	Collection year	Disease reaction
		Katy	M2354	LTH
59L13/96 IB54	1959	0	1	4
429	1959	0	1	5
65T4	1965	1.5	1.5	3
793	1967	0	5	5
68A10	1968	1.5	5	4
69T12	1969	3	5	5
74LR136 2/24/75	1974	0	5	5
74LR137 2/24/75	1974	0	5	5
74LR139 3/10/75	1974	0	5	5
74T7-1	1974	0	3	4
74LR138 3/10/75	1974	1	5	4
74T13	1974	1	5	5
74T29	1974	1	5	5
74T77	1974	1	5	5
74T26 9/9/74	1974	2	5	5
74L2 IH1	1974	2.5	5	5
75L14	1975	0	5	3
75L16	1975	0	5	5
75L5	1975	0	5	5
75T85 10/16/75	1975	0	5	4
75A10	1975	1	5	5
75A49	1975	1	5	3
75A53 10/16/75	1975	1	5	5
75L27	1975	1	4	4
75L7	1975	1	4	4
75A23 10/16/75	1975	2	4	5
75A32	1975	2	4	5
75L55	1975	2	5	4
75A19	1975	3	4	5
75A57 10/16/75	1975	4	5	5
76L1	1976	1	5	4
77L19	1977	4	5	5
78T6	1978	0	5	5
78A1	1978	5	5	5
793 IB49	1979	0	4	3
79A4	1979	0	5	5
79F4	1979	0	5	5
79A2	1979	2	5	5
79T4	1979	2	5	5
80T1	1980	2	4	4
80F1	1980	2.5	5	5
81L19	1981	0	5	5
81T3	1981	2	5	5
81L12	1981	3	5	5
81L31	1981	5	5	5
82T6/U	1982	0	5	5
82A1	1982	1	5	3
82T11	1982	2	4	3
83T33	1983	1	5	5
85F15 IC17	1985	1	4	3
85L1	1985	1	4	5
85M5 IC29 1985	1985	1	4	4
85T2 IC17 10/85	1985	1	3	5
88A1 10/88	1988	0	3	2
89T6 IC17	1989	5	5	5
90A30	1990	0	4.5	4
91A1-2B-J1	1991	0	5	5
91T21	1991	0	3	3
91T27	1991	0	3	3
91T7	1991	0	5	4
91A14	1991	1	4	5
91A25	1991	1	3	3
91A31	1991	1	4	1
91A7	1991	1	2	3
91T15	1991	1	5	5
91T16	1991	1	3	3
91T20	1991	1	5	5
91T40	1991	1	5	3
91T49	1991	1	4	3
91T78	1991	1	5	5
91L5	1991	2	5	5
91T19	1991	2	5	5
91T22	1991	2	4	3
91T1	1991	3	5	5
91T10	1991	3	5	5
92A1	1992	0	4	2
92A8-1	1992	0	4	4
92A8-2	1992	0	3	5
92A9-1 2	1992	0	4	5
92L3-1	1992	0	5	5
92L32	1992	0	4	4
92L6	1992	0	5	5
92M01-1	1992	0	2	3
92M11	1992	0	4	5
92M13	1992	0	4	5
92M4	1992	0	4	5
92T102	1992	0	5	5
92T102-1	1992	0	5	5
92T104-2	1992	0	5	5
92T106	1992	0	4	3
92T108	1992	0	5	5
92T115-2	1992	0	5	5
92T33	1992	0	5	5
92T43	1992	0	5	5
92T48-1	1992	0	5	5
92T50-2	1992	0	3	5
92T62	1992	0	5	5
92T66	1992	0	5	5
92T68-3	1992	0	4	5
92T74	1992	0	5	5
92T80-2	1992	0	4	5
92T90	1992	0	5	5
92T93	1992	0	5	5
92T96	1992	0	5	5
92T97-2	1992	0	5	5
92TN6	1992	0	5	5
92A2	1992	1	4	1
92A9-2	1992	1	5	3
92L2-2	1992	1	5	5
92L4-3 1	1992	1	5	4
92M10	1992	1	5	5
92M12	1992	1	4	4
92M14	1992	1	4	5
92M15	1992	1	3	5
92M9 2	1992	1	5	5
92T10	1992	1	5	5
92T107 7 IC17	1992	1	1	5
92T14	1992	1	3	4
92T20	1992	1	2	5
92T29	1992	1	4	5
92T38	1992	1	4	5
92T40	1992	1	4	5
92T71	1992	1	5	5
92T78	1992	1	5	5
92T8	1992	1	2	3
92T94	1992	1	5	5
92A14	1992	2	4	5
92M02-3	1992	2	5	4
92T57-1	1992	2	5	5
92T112	1992	3	5	5
1965-01-01	1992	4	4	5
92L1-2	1992	4	5	5
92M2	1992	4	5	5
92T36	1992	4	5	4
92T77	1992	4	5	5
92A11 3	1992	5	5	5
93A1	1993	0	5	5
93A11	1993	0	5	5
93A12	1993	0	5	5
93A16	1993	0	5	5
93A29	1993	0	4	5
93A30	1993	0	4	5
93A41	1993	0	4	5
93A8	1993	0	5	5
93L11	1993	0	5	5
93L16	1993	0	5	5
93L24	1993	0	3	4
93L25	1993	0	5	5
93L27	1993	0	5	5
93L28	1993	0	5	5
93L33	1993	0	5	5
93L38	1993	0	5	5
93M14	1993	0	4	5
93M15	1993	0	5	5
93M19	1993	0	5	5
93M9	1993	0	5	5
93T11 IE1 9/93	1993	0	5	5
93L7	1993	0.5	4.5	5
93A14	1993	1	3	5
93A17	1993	1	5	5
93A19	1993	1	5	5
93A3	1993	1	5	3
93A33	1993	1	4	5
93A40	1993	1	5	5
93A5	1993	1	3	5
93A6	1993	1	2	5
93L12	1993	1	4	5
93L13	1993	1	3	4
93L17	1993	1	5	5
93L26	1993	1	3	5
93L3	1993	1	3	5
93L8-1	1993	1	4	4
93M17	1993	1	5	5
93A15	1993	2	5	5
93L23	1993	2	5	5
93L4	1993	2	5	5
93M13	1993	2	5	5
93A2	1993	3	3	5
93L35	1993	3	5	5
93A34	1993	4	5	5
93M25	1993	4	5	5
94A10	1994	0	5	5
94A13 3	1994	0	5	5
94A14 1	1994	0	4	5
94A17	1994	0	5	5
94A2	1994	0	5	5
94A20	1994	0	5	5
94A22	1994	0	5	5
94A24	1994	0	5	5
94A27	1994	0	4	5
94A33	1994	0	5	5
94A36	1994	0	5	5
94A4	1994	0	2	5
94A8 2	1994	0	4	5
94F1	1994	0	5	5
94-F10	1994	0	5	5
94F12	1994	0	5	5
94F15	1994	0	5	5
94F16	1994	0	5	5
94F19	1994	0	5	5
94F2	1994	0	5	5
94F20	1994	0	5	5
94F3	1994	0	5	5
94F4	1994	0	5	5
94F6	1994	0	5	5
94F7	1994	0	5	5
94F8	1994	0	5	5
94L1-1	1994	0	5	5
94L2	1994	0	5	5
94L24	1994	0	5	5
94L3-2	1994	0	5	5
94L4	1994	0	5	5
94L44	1994	0	5	5
94L49	1994	0	5	5
94L5	1994	0	5	5
94-L53	1994	0	5	5
94L8-1	1994	0	5	5
94M11	1994	0	5	5
94M1-2	1994	0	5	5
94M4	1994	0	5	5
94M5	1994	0	5	5
94T11	1994	0	5	5
94T1-2	1994	0	5	5
94T14	1994	0	5	5
94T15-1	1994	0	5	5
94T17	1994	0	5	5
94T18	1994	0	5	5
94T19	1994	0	5	5
94T20	1994	0	5	5
94T2-2	1994	0	5	5
94T3	1994	0	5	5
94T49	1994	0	5	5
94T51	1994	0	5	5
94T5-1	1994	0	5	5
94T55	1994	0	5	5
94T56	1994	0	5	5
94T57-1	1994	0	5	5
94T57-4	1994	0	5	5
94T59	1994	0	5	5
94T61	1994	0	5	5
94T62	1994	0	5	5
94T66	1994	0	5	5
94T67	1994	0	5	5
94T68	1994	0	5	5
94T69	1994	0	5	5
94T70-2	1994	0	5	5
94T71-1	1994	0	5	5
94T71-4	1994	0	5	5
94T73-1	1994	0	5	5
94T74-1	1994	0	5	5
94T75-1	1994	0	5	5
94T90-4	1994	0	0	0
94A11 3	1994	1	4	5
94A18	1994	1	3	5
94A26	1994	1	5	5
94A28	1994	1	5	5
94A35	1994	1	2	5
94A7 1	1994	1	4	5
94L36-3	1994	1	5	5
94L39	1994	1	5	5
94L47	1994	1	2	5
94M10	1994	1	3	5
94M10 A	1994	1	2	5
94M3	1994	1	5	5
94M6	1994	1	5	5
94M9	1994	1	3	5
94A16 1	1994	2	4	5
94L39 A	1994	2	5	5
94L50	1994	2	5	5
94T4-1	1994	2	5	5
94A1	1994	3	5	5
94A3	1994	3	4	5
94T70-3	1994	5	5	5
95A2	1995	0	5	5
95A3	1995	0	5	5
95A6	1995	0	5	5
95A7	1995	0	5	5
95F1	1995	0	5	5
95F13	1995	0	5	5
95F18	1995	0	5	5
95F2	1995	0	5	5
95F3	1995	0	5	5
95F35	1995	0	5	5
95F5	1995	0	5	5
95F8	1995	0	5	5
95T16	1995	0	5	5
95T2	1995	0	5	5
95T20	1995	0	5	5
95T22	1995	0	5	5
95T24	1995	0	5	5
95T26	1995	0	5	5
95T3	1995	0	5	5
95T30	1995	0	5	5
95T31	1995	0	5	5
95T32	1995	0	5	5
95T38	1995	0	2	5
95T39	1995	0	5	5
95T40	1995	0	5	5
95T42	1995	0	5	5
95T45	1995	0	5	5
95T46	1995	0	5	5
95T48	1995	0	5	5
95T49	1995	0	5	5
95T51	1995	0	5	5
95T53	1995	0	5	5
95T8	1995	0	5	5
95A4	1995	1	5	5
95A8	1995	1	5	5
95F10	1995	1	5	5
95T41	1995	1	5	5
95A1	1995	3	5	5
95F6	1995	3	5	5
95F12	1995	4	5	5
95T6-1	1995	5	5	5
95A5	1995	0	5	5
96C4	1996	0	5	5
96L4	1996	0	5	5
96L7	1996	0	5	5
96L8	1996	0	5	5
96L9	1996	0	5	5
96M10	1996	0	5	5
96M11	1996	0	5	5
96M14	1996	0	5	5
96M15	1996	0	0	5
96M16	1996	0	5	5
96M6	1996	0	5	5
96M7	1996	0	5	5
96M9	1996	0	5	5
96T1	1996	0	5	5
96T10	1996	0	5	5
96T12	1996	0	5	5
96T5	1996	0	5	5
96T7	1996	0	5	5
96L6	1996	4	5	5
97C11	1997	0	5	5
97C18	1997	0	0	0
97C21	1997	0	5	5
97C22	1997	0	5	5
97C29	1997	0	5	4
97C30	1997	0	5	4
97C31	1997	0	5	5
97C37	1997	0	5	5
97C40	1997	0	5	5
97C57	1997	0	5	5
97C6	1997	0	5	5
97C62	1997	0	5	5
97C65	1997	0	5	5
97C66	1997	0	5	5
97C67	1997	0	5	5
97C7	1997	0	5	5
97C70	1997	0	5	5
97C71	1997	0	5	5
97C74	1997	0	5	5
97C75	1997	0	5	5
97C77	1997	0	5	5
97C78	1997	0	5	5
97C79	1997	0	5	5
97C8	1997	0	5	5
97C81	1997	0	5	5
97C82	1997	0	5	5
97C83	1997	0	5	5
97C84	1997	0	5	5
97C85	1997	0	5	5
97C86	1997	0	5	5
97T72-3	1997	0	5	5
97C12	1997	1	5	5
97C17	1997	2	5	5
97C20	1997	2	5	5
97C27	1997	2	5	5
97C42	1997	2	5	5
97C55	1997	2	5	5
97C87	1997	3	5	4
97C-26	1997	4	5	5
97C33	1997	4	5	5
97C34	1997	4	5	5
97C36	1997	4	5	5
97A1-2B-J2	1997	5	NA	5
97C41	1997	5	5	5
97C5	1997	5	5	5
97C64	1997	5	5	5
97C69	1997	5	5	5
97C69K-3	1997	5	5	5
98A1	1998	0	5	5
98A4	1998	0	5	5
92T111 1 IC17 12/31/01	2001	0	5	5
92L5-1 2 12/05	2005	1	5	4
92L9-1 1 12/05	2005	1	4	4
93M8 2 12/05	2005	1	5	5
WC 2N60 IC17	NA	5	5	NA
Note: Rice seedlings were inoculated with diverse M. oryzae race (isolate) as described. Disease reaction was scored 7 DPI using 0-5 rating, where 0-2 is resistant and 3-5 is susceptible.
LTH was used as a susceptible control. NA indicates data were not available. The results indicate that Katy with Ptr has a broader spectrum of resistance than that of M2354 and LTH without Ptr.
