# Supplementary material for: The rice blast resistance gene Ptr encodes an atypical protein required for broad-spectrum disease resistance
Source: Nat Commun. 2018 May 23;9:2039. doi: 10.1038/s41467-018-04369-4 (PMC5966436; doi:10.1038/s41467-018-04369-4)
Supplement: Supplementary file 4 — Supplementary Data 2 [file 41467_2018_4369_MOESM4_ESM.xlsx]

## Sheet: Pi-ta and Ptr
							Functional Pita1 SNP																						T	723	61			2802	2293	2279		2278				2232	2224			184	2231		716
1	2	3	4	5	10609961	10606779	10607554	10611387																					Missing	0.0267857	0.0320767	0.0539021	0.0833333	0.0505952	0.10086	0.0615079	0.0859788	0.0882937	0.0886243	0.0753968	0.026455	0.0248016	0.0291005	0.0257937	0.0128968	0.182209	0.0310847	0.0297619	0.0284392
DNA_UNIQUE_ID	DNA_VARNAME_source	ORI_COUNTRY	Variety Group (Tree)2	Source1	Pita1	Pita1	Pita1	Pita1	Pita1 Allele	Pita2 Hap	Pita2 sub Hap	Pita2 Allele	4.8MM Ptr Hap ID	Old Ptr Hap ID	Sup Table A Hap ID	12bp Deletion SS	RPAN 12bp	Ptr Hap	Comments		IRIS ID	MSU7 EFFECTS (cds-Non-synonymous/cds-Synonymous/Cds/3'UTR/5'UTR/Exon/splice Acceptor/splice Donor/Gene-intron/Promoter)			Deletions	Total Missing	Missing	Hets	MAF	NNNNN	NNNNN	NNNNN	NNNNN	NNNNN	0.156675	555N	555N	555N	555N	555N	NNNNN	NNNNN	NNNNN	NNNNN	NNNNN	NNNNN	NNNNN	NNNNN	NNNNN
Nip Reference	Nip Reference																					JAPONICA NIPPONBARE ALLELES								G	C	A	G	T	T	T	G	T	G	G	A	T	T	G	A	G	T	A	C
IRIS 313-10769	GAJA BARU	Indonesia	Indica	IRRI	C	A	0	C	missing	Hap 1	1a	RES	451	Hap 1	Hap 1	Insertion		Sus	1 SNP different than Drew Hap		IRIS 313-10769	GAJA BARU::IRGC 17586-1	IRGC 127375	indx	150	91	89	2	35	G	C	A	A	T	T	T	G	T	G	G	A	T	T	G	A	G	T	A	C
IRIS 313-11120	GURULEY	Bhutan	Indica	IRRI	C	A	0	C	missing	Hap 1	1a	RES	451	Hap 1	Hap 1	Insertion		Sus	1 SNP different than Drew Hap		IRIS 313-11120	GURULEY::IRGC 32441-1	IRGC 127396	ind2	146	101	99	2	28	G	C	A	A	T	T	T	G	T	G	G	A	T	T	G	A	G	T	A	C
IRIS 313-8660	KOTTEYARAN	Sri Lanka	Indica	IRRI	T	G	A	G	SUS	Hap 7	7a	SUS	451	Hap 1	Hap 1	Insertion		Sus	1 SNP different than Drew Hap		IRIS 313-8660	KOTTEYARAN::IRGC 47383-1	IRGC 125616	ind2	149	91	91	0	35	G	C	A	A	T	T	T	G	T	G	G	A	T	T	G	A	G	T	A	C
IRIS 313-11461	VAIKATHARYAN	India	Aus/boro	IRRI	T	G	A	G	SUS	Hap 5	5 sub d	SUS	451	Hap 1	Hap 1	Insertion		Sus	1 SNP different than Drew Hap		IRIS 313-11461	VAIKATHARYAN::IRGC 52805-1	IRGC 127881	ind2	144	92	92	0	40	G	C	A	A	T	T	T	G	T	G	G	A	T	T	G	A	G	T	A	C
IRIS 313-11262	ARC 13888 BROWN SPOTS ON STRAW	India	Indica	IRRI	C	A	A/C	C	missing	Hap 1	1a	RES	451	Hap 1	Hap 1	Insertion		Sus	1 SNP different than Drew Hap		IRIS 313-11262	ARC 13888::IRGC 41288-2	IRGC 127952	indx	143	92	92	0	41	G	C	A	A	T	T	T	G	T	G	G	A	T	T	G	A	G	T	A	C
B082	Qiyuexian	China	Indica	MC	0	G/A	A/C	C	missing	Hap 1	1a	RES	451	Hap 1	Hap 1	Insertion		Sus	1 SNP different than Drew Hap		B082	QIYUEXIAN		indx	152	97	89	8	33.5	G	C	A	A	T	T	T	G	T	G	G	A	T	T	G	A	G	T	A	C
IRIS 313-10787	KWATIK PUTIH	Indonesia	Intermediate type	IRRI	T/C	G/A	A/C	G/C	missing	omit missing	0	missing	451	Hap 1	Hap 1	Insertion		Sus	1 SNP different than Drew Hap		IRIS 313-10787	KWATIK PUTIH::IRGC 18053-1		ind3	161	30	7	23	26	G	C	A	A	T	T	T	G	T	G	G	A	T	T	G	A	G	T	A	C
CX26	Amol3(Sana)	Iran	Intermediate type	IRMBN	0	A	C	C	RES	Hap 1	1b	RES	451	Hap 1	Hap 1	Insertion		Sus	1 SNP different than Drew Hap		CX26	AMOL3(SANA)		ind1B	149	112	110	2	32	G	C	A	A	T	T	T	G	T	G	G		T	T	G	A	G	T
IRIS 313-10298	3210	Sri Lanka	Indica	IRRI	C	A	C	C	RES	Hap 1	1b	RES	451	Hap 1	Hap 1	Insertion		Sus	1 SNP different than Drew Hap		IRIS 313-10298	3210::IRGC 116950-1	IRGC 127030	ind1B	146	67	65	2	29	G	C	A	A	T	T	T	G	T	G	G	A	T	T	G	A	G	T	A	C
IRIS 313-10944	SIPULUT SUBANG	Indonesia	Indica	IRRI	C	A	C	C	RES	Hap 1	1a	RES	451	Hap 1	Hap 1	Insertion		Sus	1 SNP different than Drew Hap		IRIS 313-10944	SIPULUT SUBANG::IRGC 24824-2	IRGC 132269	ind3	159	67	64	3	39	G	C	A	A	T	T	T	G	T	G	G	A	T	T	G	A	G	T	A	C
CX153	Jalmagna	India	Indica	IRMBN	C	A	C	C	RES	Hap 1	1a	RES	451	Hap 1	Hap 1	Insertion		Sus	1 SNP different than Drew Hap		CX153	JALMAGNA	IRGC 135951	ind2	154	68	57	11	23.5	G	C	A	A	T	T	T	G	T	G	G	A	T	T	G	A	G	T	A	C
CX318	Heiheaihui	China	Indica	IRMBN	C	A	C	C	RES	Hap 1	1d	RES	451	Hap 1	Hap 1	Insertion		Sus	1 SNP different than Drew Hap		CX318	HEIHEAIHUI		indx	155	72	72	0	33	G	C	A	A	T	T	T	G	T	G	G	A	T	T	G	A	G	T	A	C
IRIS 313-10733	MOTANGE PAHELLO LAULE	Nepal	Indica	IRRI	C	A	C	C	RES	Hap 1	1a	RES	451	Hap 1	Hap 1	Insertion		Sus	1 SNP different than Drew Hap		IRIS 313-10733	MOTANGE PAHELLO LAULE::IRGC 16160-1	IRGC 127634	indx	143	72	72	0	37	G	C	A	A	T	T	T	G	T	G	G	A	T	T	G	A	G	T	A	C
IRIS 313-11591	PULUT MERAH 2	Malaysia	Indica	IRRI	C	A	C	C	RES	Hap 1	1a	RES	451	Hap 1	Hap 1	Insertion		Sus	1 SNP different than Drew Hap		IRIS 313-11591	PULUT MERAH 2::IRGC 60427-1	IRGC 132293	admix	148	75	75	0	41	G	C	A	A	T	T	T	G	T	G	G	A	T	T	G	A	G	T	A	C
IRIS 313-11713	ITA 245	Nigeria	Intermediate type	IRRI	C	A	C	C	RES	Hap 1	1a	RES	451	Hap 1	Hap 1	Insertion		Sus	1 SNP different than Drew Hap		IRIS 313-11713	ITA 245::IRGC 66288-1	IRGC 127445	ind3	156	78	77	1	21.5	G	C	A	A	T	T	T	G	T	G	G		T	T	G	A	G	T	A	C
IRIS 313-11762	NS1515	Madagascar	Indica	IRRI	C	A	C	C	RES	Hap 1	1a	RES	451	Hap 1	Hap 1	Insertion		Sus	1 SNP different than Drew Hap		IRIS 313-11762	NS 1515::IRGC 68947-1	IRGC 127682	ind2	152	79	79	0	35	G	C	A	A	T	T	T	G	T	G	G	A	T	T	G	A	G	T	A	C
IRIS 313-12058	KUL REUSEI	Cambodia	Indica	IRRI	C	A	C	C	RES	Hap 1	1a	RES	451	Hap 1	Hap 1	Insertion		Sus	1 SNP different than Drew Hap		IRIS 313-12058	KUL REUSEI::IRGC 82308-1	IRGC 132406	ind3	156	79	77	2	50	G	C	A	A	T	T	T	G	T	G	G	A	T	T	G	A	G	T	A	C
IRIS 313-8293	SAGNADE	Senegal	Indica	IRRI	C	A	C	C	RES	Hap 1	1a	RES	451	Hap 1	Hap 1	Insertion		Sus	1 SNP different than Drew Hap		IRIS 313-8293	SAGNADE::IRGC 15801-1	IRGC 132432	ind3	156	79	77	2	50	G	C	A	A	T	T	T	G	T	G	G	A	T	T	G	A	G	T	A	C
IRIS 313-10868	ARC 11571	India	Basmati/sadri	IRRI	C	A	C	C	RES	Hap 1	1a	RES	451	Hap 1	Hap 1	Insertion		Sus	1 SNP different than Drew Hap		IRIS 313-10868	ARC 11571::IRGC 21487-2	IRGC 127939	aro	154	80	80	0	34	G	C	A	A	T	T	T	G	T	G	G	A	T	T	G	A	G	T	A	C
IRIS 313-11205	KAZALSAIL	Bangladesh	Indica	IRRI	C	A	C	C	RES	Hap 1	1a	RES	451	Hap 1	Hap 1	Insertion		Sus	1 SNP different than Drew Hap		IRIS 313-11205	KAZALSAIL::IRGC 37161-2	IRGC 128075	ind2	147	80	79	1	41.5	G	C	A	A	T	T	T	G	T	G	G	A	T	T	G	A	G	T	A	C
IRIS 313-10913	PHAT PRORMOL	Cambodia	Indica	IRRI	C	A	C	C	RES	Hap 1	1c	RES	451	Hap 1	Hap 1	Insertion		Sus	1 SNP different than Drew Hap		IRIS 313-10913	PHAT PRORMOL::IRGC 23143-1		ind3	146	81	81	0	42	G	C	A	A	T	T	T	G	T	G	G	A	T	T	G	A	G	T	A	C
IRIS 313-11079	Phan phae	Laos	Indica	IRRI	C	A	C	C	RES	Hap 1	1a	RES	451	Hap 1	Hap 1	Insertion		Sus	1 SNP different than Drew Hap		IRIS 313-11079	PHAN PHAE::IRGC 29652-2	IRGC 128132	ind3	148	81	79	2	42	G	C	A	A	T	T	T	G	T	G	G	A	T	T	G	A	G	T	A	C
IRIS 313-9637	BONG BOI	Vietnam	Indica	IRRI	C	A	C	C	RES	Hap 1	1a	RES	451	Hap 1	Hap 1	Insertion		Sus	1 SNP different than Drew Hap		IRIS 313-9637	BONG BOI::IRGC 32094-1	IRGC 125689	ind3	145	81	81	0	34	G	C	A	A	T	T	T	G	T	G	G	A	T	T	G	A	G	T	A	C
IRIS 313-11277	ARC 15129	India	Aus/boro	IRRI	C	A	C	C	RES	Hap 6	6a	RES	451	Hap 1	Hap 1	Insertion		Sus	1 SNP different than Drew Hap		IRIS 313-11277	ARC 15129::IRGC 41938-1	IRGC 127157	aus	147	81	81	0	41	G	C	A	A	T	T	T	G	T	G	G	A	T	T	G	A	G	T	A	C
B033	BW 293-2	Sri lanka	Indica	MC	C	A	C	C	RES	Hap 1	1b	RES	451	Hap 1	Hap 1	Insertion		Sus	1 SNP different than Drew Hap		B033	BW 293-2	IRGC 135853	ind1B	146	82	80	2	40	G	C	A	A	T	T	T	G	T	G	G	A	T	T	G	A	G	T	A	C
IRIS 313-10275	ICTA MOTAGUA	Guatemala	Indica	IRRI	C	A	C	C	RES	Hap 1	1a	RES	451	Hap 1	Hap 1	Insertion		Sus	1 SNP different than Drew Hap		IRIS 313-10275	ICTA MOTAGUA::IRGC 116995-1	IRGC 125968	indx	147	82	80	2	30	G	C	A	A	T	T	T	G	T	G	G	A	T	T	G	A	G	T	A	C
IRIS 313-10480	PULUT NANGKA 016	Indonesia	Indica	IRRI	C	A	C	C	RES	Hap 1	1a	RES	451	Hap 1	Hap 1	Insertion		Sus	1 SNP different than Drew Hap		IRIS 313-10480	PULUT NANGKA 16::IRGC 3630-2	IRGC 132365	indx	147	82	82	0	41	G	C	A	A	T	T	T	G	T	G	G	A	T	T	G	A	G	T	A	C
IRIS 313-11999	KAUN TREI	Cambodia	Indica	IRRI	C	A	C	C	RES	Hap 1	1a	RES	451	Hap 1	Hap 1	Insertion		Sus	1 SNP different than Drew Hap		IRIS 313-11999	KAUN TREI::IRGC 79194-1	IRGC 132281	ind3	147	82	82	0	41	G	C	A	A	T	T	T	G	T	G	G	A	T	T	G	A	G	T	A	C
IRIS 313-9709	MAKALIOKA	Madagascar	Indica	IRRI	C	A	C	C	RES	Hap 1	1a	RES	451	Hap 1	Hap 1	Insertion		Sus	1 SNP different than Drew Hap		IRIS 313-9709	MAKALIOKA::IRGC 376-1	IRGC 125832	ind2	153	82	82	0	29	G	C	A	A	T	T	T	G	T	G	G	A	T	T	G	A	G	T	A	C
IRIS 313-8909	FAYA MOSHI	Tanzania	Indica	IRRI	0	A	C	C	RES	Hap 1	1c	RES	451	Hap 1	Hap 1	Insertion		Sus	1 SNP different than Drew Hap		IRIS 313-8909	FAYA MOSHI::IRGC 69653-1	IRGC 125740	ind3	149	82	80	2	41	G	C	A	A	T	T	T	G	T	G	G	A	T	T	G	A	G	T	A	C
IRIS 313-10517	SIPOT	Philippines	Indica	IRRI	C	A	C	C	RES	Hap 1	1a	RES	451	Hap 1	Hap 1	Insertion		Sus	1 SNP different than Drew Hap		IRIS 313-10517	SIPOT::IRGC 5825-1	IRGC 127812	ind3	155	83	81	2	30	G	C	A	A	T	T	T	G	T	G	G	A	T	T	G	A	G	T	A	C
IRIS 313-11118	SOC NAU(BIEN THE)	Vietnam	Indica	IRRI	C	A	C	C	RES	Hap 1	1a	RES	451	Hap 1	Hap 1	Insertion		Sus	1 SNP different than Drew Hap		IRIS 313-11118	SOC NAU (BIEN THE)::IRGC 32074-1	IRGC 135797	ind3	153	83	81	2	37	G	C	A	A	T	T	T	G	T	G	G	A	T	T	G	A	G	T	A	C
IRIS 313-9067	BHOJON KOLPO	Bangladesh	Indica	IRRI	C	A	C	C	RES	Hap 1	1a	RES	451	Hap 1	Hap 1	Insertion		Sus	1 SNP different than Drew Hap		IRIS 313-9067	BHOJON KOLPO::IRGC 31727-1	IRGC 125681	ind2	143	83	83	0	41	G	C	A	A	T	T	T	G	T	G	G	A	T	T	G	A	G	T	A	C
IRIS 313-9606	DA11	Bangladesh	Indica	IRRI	C	A	C	C	RES	Hap 1	1a	RES	451	Hap 1	Hap 1	Insertion		Sus	1 SNP different than Drew Hap		IRIS 313-9606	DA 11::IRGC 6046-1	IRGC 124431	ind2	151	83	83	0	33	G	C	A	A	T	T	T	G	T	G	G	A	T	T	G	A	G	T	A	C
IRIS 313-10675	ARC 10905	India	Indica	IRRI	C	A	C	C	RES	Hap 6	6a	RES	451	Hap 1	Hap 1	Insertion		Sus	1 SNP different than Drew Hap		IRIS 313-10675	ARC 10905::IRGC 12669-1	IRGC 127132	indx	149	83	83	0	35	G	C	A	A	T	T	T	G	T	G	G	A	T	T	G	A	G	T	A	C
IRIS 313-11275	ARC 14975	India	Indica	IRRI	C	A	C	C	RES	Hap 6	6a	RES	451	Hap 1	Hap 1	Insertion		Sus	1 SNP different than Drew Hap		IRIS 313-11275	ARC 14975::IRGC 41848-1	IRGC 127156	indx	143	83	83	0	41	G	C	A	A	T	T	T	G	T	G	G	A	T	T	G	A	G	T	A	C
IRIS 313-8986	ARC 10754	India	Indica	IRRI	C	A	C	C	RES	Hap 6	6a	RES	451	Hap 1	Hap 1	Insertion		Sus	1 SNP different than Drew Hap		IRIS 313-8986	ARC 10754::IRGC 12603-1	IRGC 125637	indx	151	83	83	0	33	G	C	A	A	T	T	T	G	T	G	G	A	T	T	G	A	G	T	A	C
IRIS 313-9324	CHIH SHEN LI	China	Indica	IRRI	0	A	C	C	RES	Hap 6	6a	RES	451	Hap 1	Hap 1	Insertion		Sus	1 SNP different than Drew Hap		IRIS 313-9324	CHIH SHEN LI::IRGC 1306-1	IRGC 125702	ind1A	152	83	83	0	34	G	C	A	A	T	T	T	G	T	G	G	A	T	T	G	A	G	T	A	C
CX91	Govind	india	Indica	IRMBN	C	A	C	C	RES	Hap 1	1b	RES	451	Hap 1	Hap 1	Insertion		Sus	1 SNP different than Drew Hap		CX91	GOVIND	IRGC 135897	ind1B	142	84	84	0	28	G	C	A	A	T	T	T	G	T	G	G	A	T	T	G	A	G		A	C
IRIS 313-10300	CT 9506-18-7-1T-2	Colombia	Indica	IRRI	C	A	C	C	RES	Hap 1	1a	RES	451	Hap 1	Hap 1	Insertion		Sus	1 SNP different than Drew Hap		IRIS 313-10300	CT 9506-18-7-1T-2::IRGC 116973-1	IRGC 125960	indx	151	84	83	1	32.5	G	C	A	A	T	T	T	G	T	G	G	A	T	T	G	A	G	T	A	C
IRIS 313-10732	MADHUWA KARIA	Nepal	Basmati/sadri	IRRI	C	A	C	C	RES	Hap 1	1a	RES	451	Hap 1	Hap 1	Insertion		Sus	1 SNP different than Drew Hap		IRIS 313-10732	MADHUWA KARIA::IRGC 16138-2	IRGC 128102	aro	153	84	84	0	31	G	C	A	A	T	T	T	G	T	G	G	A	T	T	G	A	G	T	A	C
IRIS 313-11389	LEUANG PRA TAHN	Thailand	Indica	IRRI	C	A	C	C	RES	Hap 1	1a	RES	451	Hap 1	Hap 1	Insertion		Sus	1 SNP different than Drew Hap		IRIS 313-11389	LEUANG PRA TAHN::IRGC 48292-2		ind3	153	84	84	0	31	G	C	A	A	T	T	T	G	T	G	G	A	T	T	G	A	G	T	A	C
B213	Liuyenian	China	Indica	MC	C	A	C	C	RES	Hap 6	6a	RES	451	Hap 1	Hap 1	Insertion		Sus	1 SNP different than Drew Hap		B213	LIUYENIAN		ind1A	152	84	84	0	30	G	C	A	A	T	T	T	G	T	G	G	A	T	T	G	A	G	T	A	C
CX357	PSBRC80	Phillipines	Indica	IRMBN	C	A	C	C	RES	Hap 1	1b	RES	451	Hap 1	Hap 1	Insertion		Sus	1 SNP different than Drew Hap		CX357	PSBRC80	IRGC 136023	ind1B	161	85	83	2	39	G	C	A	A	T	T	T	G	T	G	G	A	T	T	G	A	G	T	A	C
IRIS 313-10371	IR 67518-B-11-1-B	Philippines	Indica	IRRI	C	A	C	C	RES	Hap 1	1a	RES	451	Hap 1	Hap 1	Insertion		Sus	1 SNP different than Drew Hap		IRIS 313-10371	IR 67518-B-11-1-B::IRGC 117380-1	IRGC 126026	indx	149	85	84	1	40	G	C	A	A	T	T	T	G	T	G	G	A	T	T	G	A	G	T	A	C
IRIS 313-10628	0	India	Indica	IRRI	C	A	C	C	RES	Hap 1	1a	RES	451	Hap 1	Hap 1	Insertion		Sus	1 SNP different than Drew Hap		IRIS 313-10628	O. SATIVA::IRGC 10164-2	IRGC 132361	ind2	147	85	85	0	41	G	C	A	A	T	T	T	G	T	G	G	A	T	T	G	A	G	T	A	C
IRIS 313-11005	PULU LOTONG	Indonesia	Japonica	IRRI	C	A	C	C	RES	Hap 1	1a	RES	451	Hap 1	Hap 1	Insertion		Sus	1 SNP different than Drew Hap		IRIS 313-11005	PULU LOTONG::IRGC 27380-2	IRGC 128140	trop	150	85	85	0	40	G	C	A	A	T	T	T	G	T	G	G	A	T	T	G	A	G	T	A	C
IRIS 313-7793	TSIPALA B160	Madagascar	Indica	IRRI	C	A	C	C	RES	Hap 1	1a	RES	451	Hap 1	Hap 1	Insertion		Sus	1 SNP different than Drew Hap		IRIS 313-7793	TSIPALA B 160::GERVEX 8378-C1	IRGC 124426	ind2	151	85	85	0	33	G	C	A	A	T	T	T	G	T	G	G	A	T	T	G	A	G	T	A	C
IRIS 313-8751	HNANWA	Myanmar	Indica	IRRI	C	A	C	C	RES	Hap 1	1a	RES	451	Hap 1	Hap 1	Insertion		Sus	1 SNP different than Drew Hap		IRIS 313-8751	HNANWA::IRGC 33118-1	IRGC 126209	ind3	154	85	83	2	36	G	C	A	A	T	T	T	G	T	G	G	A	T	T	G	A	G	T	A	C
IRIS 313-9406	LEUANG SAWED	Thailand	Indica	IRRI	C	A	C	C	RES	Hap 1	1a	RES	451	Hap 1	Hap 1	Insertion		Sus	1 SNP different than Drew Hap		IRIS 313-9406	LEUANG SAWED::IRGC 78268-1		ind3	142	85	83	2	41	G	C	A	A	T	T	T	G	T	G	G	A	T	T	G	A	G	T	A	C
IRIS 313-10674	ARC 10846	India	Indica	IRRI	C	A	C	C	RES	Hap 6	6a	RES	451	Hap 1	Hap 1	Insertion		Sus	1 SNP different than Drew Hap		IRIS 313-10674	ARC 10846::IRGC 12656-2	IRGC 127932	indx	138	85	84	1	36.5	G	C	A	A	T	T	T	G	T	G	G	A	T	T	G	A	G	T	A	C
IRIS 313-11615	MANARE(PHOM)	Guinea	Aus/boro	IRRI	C	A	C	C	RES	Hap 1	1a	RES	451	Hap 1	Hap 1	Insertion		Sus	1 SNP different than Drew Hap		IRIS 313-11615	MANARE (PHOM)::IRGC 61437-1	IRGC 132408	ind3	144	86	84	2	42	G	C	A	A	T	T	T	G	T	G	G	A	T	T	G	A	G	T	A	C
IRIS 313-12101	SAMRONG 2	Cambodia	Indica	IRRI	C	A	C	C	RES	Hap 1	1a	RES	451	Hap 1	Hap 1	Insertion		Sus	1 SNP different than Drew Hap		IRIS 313-12101	SAMRONG 2::IRGC 83951-1	IRGC 132298	ind3	143	86	84	2	43	G	C	A	A	T	T	T	G	T	G	G	A	T	T	G	A	G	T	A	C
IRIS 313-9922	IRI 339	South Korea	Indica	IRRI	C	A	C	C	RES	Hap 1	1c	RES	451	Hap 1	Hap 1	Insertion		Sus	1 SNP different than Drew Hap		IRIS 313-9922	IRI 339::IRGC 46956-1	IRGC 125778	ind1B	144	86	86	0	42	G	C	A	A	T	T	T	G	T	G	G	A	T	T	G	A	G	T	A	C
B063	Guizhao 2	China	Indica	MC	C	A	C	C	RES	Hap 1	1d	RES	451	Hap 1	Hap 1	Insertion		Sus	1 SNP different than Drew Hap		B063	GUIZHAO 2		ind1A	153	87	85	2	29	G	C	A	A	T	T	T	G	T	G	G	A	T	T	G	A	G	T	A	C
CX44	IR58025B	Phillipines	Indica	IRMBN	C	A	C	C	RES	Hap 1	1a	RES	451	Hap 1	Hap 1	Insertion		Sus	1 SNP different than Drew Hap		CX44	IR58025B	IRGC 135925	ind1B	137	87	87	0	31	G	C	A	A	T	T	T	G	T	G	G	A	T	T	G	A	G	T	A	C
IRIS 313-10855	ARC 10159	India	Indica	IRRI	C	A	C	C	RES	Hap 1	1a	RES	451	Hap 1	Hap 1	Insertion		Sus	1 SNP different than Drew Hap		IRIS 313-10855	ARC 10159::IRGC 20754-2	IRGC 132316	ind2	146	87	87	0	35	G	C	A	A	T	T	T	G	T	G	G	A	T	T	G	A	G	T	A	C
IRIS 313-11083	Ea tia	Laos	Indica	IRRI	C	A	C	C	RES	Hap 1	1c	RES	451	Hap 1	Hap 1	Insertion		Sus	1 SNP different than Drew Hap		IRIS 313-11083	EA TIA::IRGC 29713-2	IRGC 132248	ind3	152	87	87	0	50	G	C	A	A	T	T	T	G	T	G	G	A	T	T	G	A	G	T	A	C
IRIS 313-11089	SRAU THMOR	Cambodia	Indica	IRRI	C	A	C	C	RES	Hap 1	1a	RES	451	Hap 1	Hap 1	Insertion		Sus	1 SNP different than Drew Hap		IRIS 313-11089	SRAU THMOR::IRGC 29904-1	IRGC 127824	ind3	147	87	85	2	42	G	C	A	A	T	T	T	G	T	G	G	A	T	T	G	A	G	T	A	C
IRIS 313-11112	HIJOL DIGA	Bangladesh	Aus/boro	IRRI	C	A	C	C	RES	Hap 1	1a	RES	451	Hap 1	Hap 1	Insertion		Sus	1 SNP different than Drew Hap		IRIS 313-11112	HIJOL DIGA::IRGC 31655-1	IRGC 128308	aus	140	87	87	0	41	G	C	A	A	T	T	T	G	T	G	G	A	T	T	G	A	G	T	A	C
IRIS 313-11267	ARC 14358(GOLD HULL)	India	Indica	IRRI	C	A	C	C	RES	Hap 1	1a	RES	451	Hap 1	Hap 1	Insertion		Sus	1 SNP different than Drew Hap		IRIS 313-11267	ARC 14358::IRGC 41523-2	IRGC 127956	ind2	147	87	86	1	41.5	G	C	A	A	T	T	T	G	T	G	G	A	T	T	G	A	G	T	A	C
IRIS 313-11710	LEUANG MAI	Thailand	Indica	IRRI	C	A	C	C	RES	Hap 1	1a	RES	451	Hap 1	Hap 1	Insertion		Sus	1 SNP different than Drew Hap		IRIS 313-11710	LEUANG MAI::IRGC 66019-2	IRGC 134992	ind3	151	87	85	2	51	G	C	A	A	T	T	T	G	T	G	G	A	T	T	G	A	G	T	A	C
IRIS 313-11720	DAW 85	Thailand	Indica	IRRI	C	A	C	C	RES	Hap 1	1a	RES	451	Hap 1	Hap 1	Insertion		Sus	1 SNP different than Drew Hap		IRIS 313-11720	DAW 85::IRGC 66704-1	IRGC 127302	ind3	147	87	85	2	42	G	C	A	A	T	T	T	G	T	G	G	A	T	T	G	A	G	T	A	C
IRIS 313-11229	STRAW 23-428	Bangladesh	Indica	IRRI	C	G/A	C	C	RES	Hap 1	1a	RES	451	Hap 1	Hap 1	Insertion		Sus	1 SNP different than Drew Hap		IRIS 313-11229	STRAW 23-428::IRGC 38416-2	IRGC 128171	ind2	147	87	85	2	42	G	C	A	A	T	T	T	G	T	G	G	A	T	T	G	A	G	T	A	C
B073	Jinxibai2	China	Indica	MC	C	A	C	C	RES	Hap 1	1a	RES	451	Hap 1	Hap 1	Insertion		Sus	1 SNP different than Drew Hap		B073	JINXIBAI2		indx	143	88	86	2	42	G	C	A	A	T	T	T	G	T	G	G	A	T	T	G	A	G	T	A	C
CX107	Tun Sart	Vietnam	Indica	IRMBN	C	A	C	C	RES	Hap 1	1a	RES	451	Hap 1	Hap 1	Insertion		Sus	1 SNP different than Drew Hap		CX107	TUN SART	IRGC 136060	ind3	145	88	86	2	42	G	C	A	A	T	T	T	G	T	G	G	A	T	T	G	A	G	T	A	C
IRIS 313-10226	TONG GU HONG	China	Indica	IRRI	C	A	C	C	RES	Hap 1	1a	RES	451	Hap 1	Hap 1	Insertion		Sus	1 SNP different than Drew Hap		IRIS 313-10226	TONG GU HONG::IRGC 81026-1	IRGC 125925	indx	150	88	88	0	30	G	C	A	A	T	T	T	G	T	G	G	A	T	T	G	A	G	T	A	C
IRIS 313-11453	ZINYA KOLAMBA	India	Aus/boro	IRRI	C	A	C	C	RES	Hap 1	1a	RES	451	Hap 1	Hap 1	Insertion		Sus	1 SNP different than Drew Hap		IRIS 313-11453	ZINYA KOLAMBA::IRGC 52402-1	IRGC 127916	ind2	144	88	88	0	41	G	C	A	A	T	T	T	G	T	G	G	A	T	T	G	A	G	T	A	C
IRIS 313-11823	BHU BHUSI	India	Indica	IRRI	C	A	C	C	RES	Hap 1	1a	RES	451	Hap 1	Hap 1	Insertion		Sus	1 SNP different than Drew Hap		IRIS 313-11823	BHU BHUSI::IRGC 70803-1	IRGC 127223	ind2	151	88	88	0	49	G	C	A	A	T	T	T	G	T	G	G	A	T	T	G	A	G	T	A	C
IRIS 313-12231	TOUN	Laos	Indica	IRRI	C	A	C	C	RES	Hap 1	sub	RES	451	Hap 1	Hap 1	Insertion		Sus	1 SNP different than Drew Hap		IRIS 313-12231	TOUN::IRGC 92291-2	IRGC 128192	ind3	148	88	86	2	33	G	C	A	A	T	T	T	G	T	G	G	A	T	T	G	A	G	T	A	C
IRIS 313-8485	NAM SA-GUI 19	Thailand	Indica	IRRI	C	A	C	C	RES	Hap 1	sub	RES	451	Hap 1	Hap 1	Insertion		Sus	1 SNP different than Drew Hap		IRIS 313-8485	NAM SA GUI 19	IRGC 117536	ind3	153	88	86	2	28	G	C	A	A	T	T	T	G	T	G	G	A	T	T	G	A	G	T	A	C
IRIS 313-9590	KETAN SERANG	Indonesia	Indica	IRRI	C	A	C	C	RES	Hap 1	1a	RES	451	Hap 1	Hap 1	Insertion		Sus	1 SNP different than Drew Hap		IRIS 313-9590	KETAN SERANG::IRGC 14615-1	IRGC 125799	ind3	143	88	86	2	42	G	C	A	A	T	T	T	G	T	G	G	A	T	T	G	A	G	T	A	C
IRIS 313-9594	ASHI BINNI	Bangladesh	Indica	IRRI	C	A	C	C	RES	Hap 1	1a	RES	451	Hap 1	Hap 1	Insertion		Sus	1 SNP different than Drew Hap		IRIS 313-9594	ASHI BINNI::IRGC 77216-1	IRGC 126131	indx	146	88	86	2	42	G	C	A	A	T	T	T	G	T	G	G	A	T	T	G	A	G	T	A	C
B233	Xiangwanxian 1	China	Indica	MC	0	A	C	C	RES	Hap 1	1a	RES	451	Hap 1	Hap 1	Insertion		Sus	1 SNP different than Drew Hap		B233	XIANGWANXIAN 1		indx	136	88	87	1	31.5	G	C	A	A	T	T	T	G	T	G	G	A	T	T	G	A	G	T	A	C
CX102	Tek Si Chut	Taiwan	Indica	IRMBN	C	A	C	C	RES	Hap 6	6a	RES	451	Hap 1	Hap 1	Insertion		Sus	1 SNP different than Drew Hap		CX102	TEK SI CHUT	IRGC 136053	ind1A	143	88	88	0	41	G	C	A	A	T	T	T	G	T	G	G	A	T	T	G	A	G	T	A	C
IRIS 313-11878	BAI RI XIAN	China	Indica	IRRI	C	A	C	C	RES	Hap 6	6a	RES	451	Hap 1	Hap 1	Insertion		Sus	1 SNP different than Drew Hap		IRIS 313-11878	BAI RI XIAN::IRGC 72588-1	IRGC 127203	ind1A	150	88	88	0	49	G	C	A	A	T	T	T	G	T	G	G	A	T	T	G	A	G	T	A	C
IRIS 313-10706	ANAK CHINA	Malaysia	Indica	IRRI	C	A	C	C	RES	Hap 1	1a	RES	451	Hap 1	Hap 1	Insertion		Sus	1 SNP different than Drew Hap		IRIS 313-10706	ANAK CHINA::IRGC 14479-1		ind3	149	89	85	4	35	G	C	A	A	T	T	T	G	T	G	G	A	T	T	G	A	G	T	A	C
IRIS 313-11143	TANBAUNG	Myanmar	Indica	IRRI	C	A	C	C	RES	Hap 1	1a	RES	451	Hap 1	Hap 1	Insertion		Sus	1 SNP different than Drew Hap		IRIS 313-11143	TANBAUNG::IRGC 33732-2	IRGC 128180	indx	155	89	86	3	28.5	G	C	A	A	T	T	T	G	T	G	G	A	T	T	G	A	G	T	A	C
IRIS 313-8268	CHHOTE DHAN	Nepal	Intermediate type	IRRI	C	A	C	C	RES	Hap 1	1a	RES	451	Hap 1	Hap 1	Insertion		Sus	1 SNP different than Drew Hap		IRIS 313-8268	CHHOTE DHAN	IRGC 117446	aro	137	89	89	0	31	G	C	A	A	T	T	T	G	T	G	G	A	T	T	G	A	G	T	A	C
IRIS 313-9271	PURA BINNI	Bangladesh	Indica	IRRI	C	A	C	C	RES	Hap 1	sub	RES	451	Hap 1	Hap 1	Insertion		Sus	1 SNP different than Drew Hap		IRIS 313-9271	PURA BINNI::IRGC 26772-1	IRGC 125878	ind2	136	89	89	0	32	G	C	A	A	T	T	T	G	T	G	G	A	T	T	G	A	G	T	A	C
B149	Haoxiang	China	Indica	MC	C	A	C	C	RES	Hap 1	sub	RES	451	Hap 1	Hap 1	Insertion		Sus	1 SNP different than Drew Hap		B149	HAOXIANG		ind1A	149	90	90	0	35	G	C	A	A	T	T	T	G	T	G	G	A	T	T	G	A	G	T	A	C
CX388	KR200	Thailand	Indica	IRMBN	C	A	C	C	RES	Hap 1	1b	RES	451	Hap 1	Hap 1	Insertion		Sus	1 SNP different than Drew Hap		CX388	KR200	IRGC 135972	ind1B	148	90	90	0	32	G	C	A	A	T	T	T	G	T	G	G	A	T	T	G	A	G	T	A	C
CX97	Budda	india	Indica	IRMBN	C	A	C	C	RES	Hap 1	1a	RES	451	Hap 1	Hap 1	Insertion		Sus	1 SNP different than Drew Hap		CX97	BUDDA	IRGC 135851	ind1B	143	90	90	0	41	G	C	A	A	T	T	T	G	T	G	G	A	T	T	G	A	G	T	A	C
IRIS 313-10010	LALKA(LAL DHAN)	Fiji	Indica	IRRI	C	A	C	C	RES	Hap 1	1a	RES	451	Hap 1	Hap 1	Insertion		Sus	1 SNP different than Drew Hap		IRIS 313-10010	LALKA (LAL DHAN)::IRGC 64946-1	IRGC 125818	ind2	143	90	90	0	41	G	C	A	A	T	T	T	G	T	G	G	A	T	T	G	A	G	T	A	C
IRIS 313-10189	DA NUO(ZHAN)	China	Indica	IRRI	C	A	C	C	RES	Hap 1	1a	RES	451	Hap 1	Hap 1	Insertion		Sus	1 SNP different than Drew Hap		IRIS 313-10189	DA NUO (ZHAN)::IRGC 72025-1	IRGC 125723	ind1A	144	90	90	0	30	G	C	A	A	T	T	T	G	T	G	G	A	T	T	G	A	G	T	A	C
IRIS 313-10516	O. SATIVA::IRGC 5779-1	United States	Indica	IRRI	C	A	C	C	RES	Hap 1	1a	RES	451	Hap 1	Hap 1	Insertion		Sus	1 SNP different than Drew Hap		IRIS 313-10516	O. SATIVA::IRGC 5779-1	IRGC 127689	indx	149	90	90	0	31	G	C	A	A	T	T	T	G	T	G	G	A	T	T	G	A	G	T	A	C
IRIS 313-10879	ARC 12124	India	Aus/boro	IRRI	C	A	C	C	RES	Hap 1	1a	RES	451	Hap 1	Hap 1	Insertion		Sus	1 SNP different than Drew Hap		IRIS 313-10879	ARC 12124::IRGC 21929-1	IRGC 127145	admix	150	90	90	0	33	G	C	A	A	T	T	T	G	T	G	G		T	T	G	A	G	T	A	C
IRIS 313-10977	MATI CHAL	Bangladesh	Indica	IRRI	C	A	C	C	RES	Hap 1	1a	RES	451	Hap 1	Hap 1	Insertion		Sus	1 SNP different than Drew Hap		IRIS 313-10977	MATI CHAL::IRGC 26399-2	IRGC 128107	ind2	152	90	90	0	30	G	C	A	A	T	T	T	G	T	G	G	A	T	T	G	A	G	T	A	C
IRIS 313-11040	KAVIVARI SAMBA	India	Indica	IRRI	C	A	C	C	RES	Hap 1	1a	RES	451	Hap 1	Hap 1	Insertion		Sus	1 SNP different than Drew Hap		IRIS 313-11040	KAVIVARI SAMBA::IRGC 28597-2		indx	157	90	90	0	43	G	C	A	A	T	T	T	G	T	G	G	A	T	T	G	A	G	T	A	C
IRIS 313-11273	ARC 14860	India	Indica	IRRI	C	A	C	C	RES	Hap 1	1a	RES	451	Hap 1	Hap 1	Insertion		Sus	1 SNP different than Drew Hap		IRIS 313-11273	ARC 14860::IRGC 41793-2	IRGC 127962	indx	151	90	90	0	49	G	C	A	A	T	T	T	G	T	G	G	A	T	T	G	A	G	T	A	C
IRIS 313-11350	BAJAL	India	Basmati/sadri	IRRI	C	A	C	C	RES	Hap 1	1a	RES	451	Hap 1	Hap 1	Insertion		Sus	1 SNP different than Drew Hap		IRIS 313-11350	BAJAL::IRGC 45024-2	IRGC 127983	aro	143	90	90	0	41	G	C	A	A	T	T	T	G	T	G	G	A	T	T	G	A	G	T	A	C
IRIS 313-11351	BANCHI	India	Indica	IRRI	C	A	C	C	RES	Hap 1	1a	RES	451	Hap 1	Hap 1	Insertion		Sus	1 SNP different than Drew Hap		IRIS 313-11351	BANCHI::IRGC 45055-2	IRGC 127986	ind2	145	90	90	0	39	G	C	A	A	T	T	T	G	T	G	G	A	T	T	G	A	G	T	A	C
IRIS 313-11365	LANJALI	India	Indica	IRRI	C	A	C	C	RES	Hap 1	1a	RES	451	Hap 1	Hap 1	Insertion		Sus	1 SNP different than Drew Hap		IRIS 313-11365	LANJALI::IRGC 46236-2	IRGC 128095	indx	143	90	90	0	41	G	C	A	A	T	T	T	G	T	G	G	A	T	T	G	A	G	T	A	C
IRIS 313-11372	SUFALDHULA	India	Indica	IRRI	C	A	C	C	RES	Hap 1	1a	RES	451	Hap 1	Hap 1	Insertion		Sus	1 SNP different than Drew Hap		IRIS 313-11372	SUFALDHULA::IRGC 46698-2	IRGC 128173	ind2	144	90	90	0	40	G	C	A	A	T	T	T	G	T	G	G	A	T	T	G	A	G	T	A	C
IRIS 313-11460	SELHI	India	Indica	IRRI	C	A	C	C	RES	Hap 1	1a	RES	451	Hap 1	Hap 1	Insertion		Sus	1 SNP different than Drew Hap		IRIS 313-11460	SELHI::IRGC 52760-1	IRGC 127792	ind2	143	90	90	0	41	G	C	A	A	T	T	T	G	T	G	G	A	T	T	G	A	G	T	A	C
IRIS 313-11567	RATO BASMATI	Nepal	Indica	IRRI	C	A	C	C	RES	Hap 1	1a	RES	451	Hap 1	Hap 1	Insertion		Sus	1 SNP different than Drew Hap		IRIS 313-11567	RATO BASMATI::IRGC 59205-1	IRGC 127766	aro	143	90	90	0	41	G	C	A	A	T	T	T	G	T	G	G	A	T	T	G	A	G	T	A	C
IRIS 313-11648	NCS830	India	Indica	IRRI	C	A	C	C	RES	Hap 1	1a	RES	451	Hap 1	Hap 1	Insertion		Sus	1 SNP different than Drew Hap		IRIS 313-11648	NCS 830::IRGC 62518-1	IRGC 127667	ind2	143	90	90	0	41	G	C	A	A	T	T	T	G	T	G	G	A	T	T	G	A	G	T	A	C
IRIS 313-11683	NIAW KHIAW NGOO	Thailand	Indica	IRRI	C	A	C	C	RES	Hap 1	1a	RES	451	Hap 1	Hap 1	Insertion		Sus	1 SNP different than Drew Hap		IRIS 313-11683	NIAW KHIAW NGOO::IRGC 64563-1	IRGC 127677	ind3	144	90	88	2	42	G	C	A	A	T	T	T	G	T	G	G	A	T	T	G	A	G	T	A	C
IRIS 313-11734	SI CHAO 1	China	Indica	IRRI	C	A	C	C	RES	Hap 1	1d	RES	451	Hap 1	Hap 1	Insertion		Sus	1 SNP different than Drew Hap		IRIS 313-11734	SI CHAO 1::IRGC 67335-1	IRGC 127803	ind1A	143	90	90	0	41	G	C	A	A	T	T	T	G	T	G	G	A	T	T	G	A	G	T	A	C
IRIS 313-11740	UGAGA	Ghana	Indica	IRRI	C	A	C	C	RES	Hap 1	1a	RES	451	Hap 1	Hap 1	Insertion		Sus	1 SNP different than Drew Hap		IRIS 313-11740	UGAGA::IRGC 67604-1	IRGC 127872	indx	143	90	90	0	41	G	C	A	A	T	T	T	G	T	G	G	A	T	T	G	A	G	T	A	C
IRIS 313-11758	FOFFI	Ivory Coast	Tropical japonica	IRRI	C	A	C	C	RES	Hap 1	1a	RES	451	Hap 1	Hap 1	Insertion		Sus	1 SNP different than Drew Hap		IRIS 313-11758	FOFFI::IRGC 68438-1	IRGC 131987	ind2	151	90	90	0	49	G	C	A	A	T	T	T	G	T	G	G	A	T	T	G	A	G	T	A	C
IRIS 313-11760	MENAHARA 505	Madagascar	Indica	IRRI	C	A	C	C	RES	Hap 1	1a	RES	451	Hap 1	Hap 1	Insertion		Sus	1 SNP different than Drew Hap		IRIS 313-11760	MENAHARA 505::IRGC 68709-1	IRGC 127623	ind2	143	90	90	0	41	G	C	A	A	T	T	T	G	T	G	G	A	T	T	G	A	G	T	A	C
IRIS 313-11783	MAMA TABALI	Gambia	Indica	IRRI	C	A	C	C	RES	Hap 1	1a	RES	451	Hap 1	Hap 1	Insertion		Sus	1 SNP different than Drew Hap		IRIS 313-11783	MAMA TABALI::IRGC 69720-1	IRGC 132015	indx	147	90	90	0	33	G	C	A	A	T	T	T	G	T	G	G	A	T	T	G	A	G	T	A	C
IRIS 313-11794	TSIPALA MENAHAR	Madagascar	Tropical japonica	IRRI	C	A	C	C	RES	Hap 1	1a	RES	451	Hap 1	Hap 1	Insertion		Sus	1 SNP different than Drew Hap		IRIS 313-11794	TSIPALA MENAHAR::IRGC 69979-1	IRGC 127867	ind2	151	90	90	0	49	G	C	A	A	T	T	T	G	T	G	G	A	T	T	G	A	G	T	A	C
IRIS 313-11805	XI HONG GU	China	Indica	IRRI	C	A	C	C	RES	Hap 1	1a	RES	451	Hap 1	Hap 1	Insertion		Sus	1 SNP different than Drew Hap		IRIS 313-11805	XI HONG GU::IRGC 70416-1	IRGC 127895	ind1A	143	90	90	0	41	G	C	A	A	T	T	T	G	T	G	G	A	T	T	G	A	G	T	A	C
IRIS 313-11807	R 582	Colombia	Indica	IRRI	C	A	C	C	RES	Hap 1	1a	RES	451	Hap 1	Hap 1	Insertion		Sus	1 SNP different than Drew Hap		IRIS 313-11807	R 582::IRGC 70504-1	IRGC 127757	indx	143	90	90	0	41	G	C	A	A	T	T	T	G	T	G	G	A	T	T	G	A	G	T	A	C
IRIS 313-11825	HANSRAJ	India	Basmati/sadri	IRRI	C	A	C	C	RES	Hap 1	1a	RES	451	Hap 1	Hap 1	Insertion		Sus	1 SNP different than Drew Hap		IRIS 313-11825	HANSRAJ::IRGC 70836-1	IRGC 135753	aro	143	90	90	0	41	G	C	A	A	T	T	T	G	T	G	G	A	T	T	G	A	G	T	A	C
IRIS 313-11894	LOC TRANG MUON	Vietnam	Indica	IRRI	C	A	C	C	RES	Hap 1	sub	RES	451	Hap 1	Hap 1	Insertion		Sus	1 SNP different than Drew Hap		IRIS 313-11894	LOC TRANG MUON::IRGC 73216-1	IRGC 128368	indx	144	90	88	2	38	G	C	A	A	T	T	T	G	T	G	G	A	T	T	G	A	G	T	A	C
IRIS 313-12052	ADUKKAN	India	Indica	IRRI	C	A	C	C	RES	Hap 1	1a	RES	451	Hap 1	Hap 1	Insertion		Sus	1 SNP different than Drew Hap		IRIS 313-12052	ADUKKAN::IRGC 81783-1	IRGC 127109	indx	136	90	90	0	34	G	C	A	A	T	T	T	G	T	G	G	A	T	T	G	A	G	T	A	C
IRIS 313-12133	Tap khouay	Laos	Indica	IRRI	C	A	C	C	RES	Hap 1	1c	RES	451	Hap 1	Hap 1	Insertion		Sus	1 SNP different than Drew Hap		IRIS 313-12133	TAP KHOUAY::IRGC 86373-1	IRGC 127849	ind3	149	90	90	0	32	G	C	A	A	T	T	T	G	T	G	G	A	T	T	G	A	G	T	A	C
IRIS 313-12187	CHAM LEK	Laos	Indica	IRRI	C	A	C	C	RES	Hap 1	1a	RES	451	Hap 1	Hap 1	Insertion		Sus	1 SNP different than Drew Hap		IRIS 313-12187	CHAM LEK::IRGC 89387-1	IRGC 127255	indx	153	90	90	0	31	G	C	A	A	T	T	T	G	T	G	G	A	T	T	G	A	G	T	A	C
IRIS 313-12221	EA LOUY	Laos	Indica	IRRI	C	A	C	C	RES	Hap 1	1c	RES	451	Hap 1	Hap 1	Insertion		Sus	1 SNP different than Drew Hap		IRIS 313-12221	EA LOUY::IRGC 91220-1	IRGC 127351	ind3	149	90	90	0	32	G	C	A	A	T	T	T	G	T	G	G	A	T	T	G	A	G	T	A	C
IRIS 313-7725	MADINIKA 1329	Madagascar	Temperate japonica	IRRI	C	A	C	C	RES	Hap 1	1a	RES	451	Hap 1	Hap 1	Insertion		Sus	1 SNP different than Drew Hap		IRIS 313-7725	MADINIKA 1329::GERVEX 8366-C1	IRGC 124407	ind2	141	90	90	0	39	G	C	A	A	T	T	T	G	T	G	G	A	T	T	G	A	G	T	A	C
IRIS 313-8567	SINERBESA	Philippines	Indica	IRRI	C	A	C	C	RES	Hap 1	1a	RES	451	Hap 1	Hap 1	Insertion		Sus	1 SNP different than Drew Hap		IRIS 313-8567	SINERBESA::IRGC 38711-1		ind3	140	90	89	1	29.5	G	C	A	A	T	T	T	G	T	G	G	A	T	T	G	A	G	T	A	C
IRIS 313-8725	PULUT BARAYA	Indonesia	Indica	IRRI	C	A	C	C	RES	Hap 1	1a	RES	451	Hap 1	Hap 1	Insertion		Sus	1 SNP different than Drew Hap		IRIS 313-8725	PULUT BARAYA::IRGC 27393-1	IRGC 126262	ind3	143	90	90	0	41	G	C	A	A	T	T	T	G	T	G	G	A	T	T	G	A	G	T	A	C
IRIS 313-8733	NOLOS	Bangladesh	Indica	IRRI	C	A	C	C	RES	Hap 1	1a	RES	451	Hap 1	Hap 1	Insertion		Sus	1 SNP different than Drew Hap		IRIS 313-8733	NOLOS::IRGC 77285-1		ind2	135	90	90	0	33	G	C	A	A	T	T	T	G	T	G	G	A	T	T	G	A	G	T	A	C
IRIS 313-9121	KHAO LEUANG RAI	Thailand	Indica	IRRI	C	A	C	C	RES	Hap 1	1a	RES	451	Hap 1	Hap 1	Insertion		Sus	1 SNP different than Drew Hap		IRIS 313-9121	KHAO LEUANG RAI::IRGC 48168-1	IRGC 125802	ind2	143	90	90	0	41	G	C	A	A	T	T	T	G	T	G	G	A	T	T	G	A	G	T	A	C
IRIS 313-9131	DOC PHUNG D 12	Vietnam	Indica	IRRI	C	A	C	C	RES	Hap 1	1a	RES	451	Hap 1	Hap 1	Insertion		Sus	1 SNP different than Drew Hap		IRIS 313-9131	DOC PHUNG D 12::IRGC 10234-1	IRGC 135749	ind3	147	90	90	0	34	G	C	A	A	T	T	T	G	T	G	G	A	T	T	G	A	G	T	A	C
IRIS 313-9433	GOKULGANJA	India	Indica	IRRI	C	A	C	C	RES	Hap 1	1a	RES	451	Hap 1	Hap 1	Insertion		Sus	1 SNP different than Drew Hap		IRIS 313-9433	GOKULGANJA::IRGC 45701-1	IRGC 126151	ind2	148	90	90	0	31	G	C	A	A	T	T	T	G	T	G	G	A	T	T	G	A	G	T	A	C
IRIS 313-9682	TK-RED 35-799	Bangladesh	Basmati/sadri	IRRI	C	A	C	C	RES	Hap 1	1a	RES	451	Hap 1	Hap 1	Insertion		Sus	1 SNP different than Drew Hap		IRIS 313-9682	TK RED 35-799::IRGC 38535-1	IRGC 135548	aro	138	90	90	0	36	G	C	A	A	T	T	T	G	T	G	G	A	T	T	G	A	G	T	A	C
IRIS 313-11904	PADI SIRANDAH KUNING	Indonesia	Indica	IRRI	C	A	C	G/C	RES	Hap 1	1a	RES	451	Hap 1	Hap 1	Insertion		Sus	1 SNP different than Drew Hap		IRIS 313-11904	PADI SIRANDAH KUNING::IRGC 73762-1	IRGC 132287	ind3	144	90	90	0	40	G	C	A	A	T	T	T	G	T	G	G	A	T	T	G	A	G	T	A	C
B115	Aimakang	China	Indica	MC	0	A	C	C	RES	Hap 1	1a	RES	451	Hap 1	Hap 1	Insertion		Sus	1 SNP different than Drew Hap		B115	AIMAKANG		ind1A	151	90	90	0	33	G	C	A	A	T	T	T	G	T	G	G	A	T	T	G	A	G	T	A	C
B259	Leihuozhan	China	Indica	MC	C	A	C	C	RES	Hap 6	6a	RES	451	Hap 1	Hap 1	Insertion		Sus	1 SNP different than Drew Hap		B259	LEIHUOZHAN		ind1A	140	90	90	0	38	G	C	A	A	T	T	T	G	T	G	G	A	T	T	G	A	G	T	A	C
IRIS 313-10211	BAI HE	China	Indica	IRRI	C	A	C	C	RES	Hap 6	6a	RES	451	Hap 1	Hap 1	Insertion		Sus	1 SNP different than Drew Hap		IRIS 313-10211	BAI HE::IRGC 76438-1	IRGC 125669	ind1A	153	90	90	0	31	G	C	A	A	T	T	T	G	T	G	G	A	T	T	G	A	G	T	A	C
IRIS 313-10917	T.Q.QI. HAYUQBABA	Philippines	Indica	IRRI	C	A	C	C	RES	Hap 6	6a	RES	451	Hap 1	Hap 1	Insertion		Sus	1 SNP different than Drew Hap		IRIS 313-10917	T Q QI HAYUQBABA::IRGC 23318-1	IRGC 128489	indx	141	90	90	0	39	G	C	A	A	T	T	T	G	T	G	G	A	T	T	G	A	G	T	A	C
IRIS 313-11745	AN FU ZHAN	China	Indica	IRRI	C	A	C	C	RES	Hap 6	6a	RES	451	Hap 1	Hap 1	Insertion		Sus	1 SNP different than Drew Hap		IRIS 313-11745	AN FU ZHAN::IRGC 67878-1	IRGC 127123	ind1A	143	90	90	0	41	G	C	A	A	T	T	T	G	T	G	G	A	T	T	G	A	G	T	A	C
IRIS 313-11799	E ZI 110	China	Indica	IRRI	C	A	C	C	RES	Hap 6	6a	RES	451	Hap 1	Hap 1	Insertion		Sus	1 SNP different than Drew Hap		IRIS 313-11799	E ZI 110::IRGC 70201-1	IRGC 127366	ind1A	151	90	90	0	49	G	C	A	A	T	T	T	G	T	G	G	A	T	T	G	A	G	T	A	C
IRIS 313-11802	JIE CAO ZHAN	China	Temperate japonica	IRRI	C	A	C	C	RES	Hap 6	6a	RES	451	Hap 1	Hap 1	Insertion		Sus	1 SNP different than Drew Hap		IRIS 313-11802	JIE CAO ZHAN::IRGC 70305-1	IRGC 127460	ind1A	151	90	90	0	49	G	C	A	A	T	T	T	G	T	G	G	A	T	T	G	A	G	T	A	C
IRIS 313-11867	KE SHU BAI	China	Indica	IRRI	C	A	C	C	RES	Hap 6	6a	RES	451	Hap 1	Hap 1	Insertion		Sus	1 SNP different than Drew Hap		IRIS 313-11867	KE SHU BAI::IRGC 72183-1	IRGC 127503	ind1A	143	90	90	0	41	G	C	A	A	T	T	T	G	T	G	G	A	T	T	G	A	G	T	A	C
IRIS 313-11877	AN NAN ZAO	China	Indica	IRRI	C	A	C	C	RES	Hap 6	6a	RES	451	Hap 1	Hap 1	Insertion		Sus	1 SNP different than Drew Hap		IRIS 313-11877	AN NAN ZAO::IRGC 72576-1	IRGC 127125	ind1A	149	90	90	0	35	G	C	A	A	T	T	T	G	T	G	G	A	T	T	G	A	G	T	A	C
IRIS 313-11882	MAN TIAN QING	China	Indica	IRRI	C	A	C	C	RES	Hap 6	6a	RES	451	Hap 1	Hap 1	Insertion		Sus	1 SNP different than Drew Hap		IRIS 313-11882	MAN TIAN QING::IRGC 72776-1	IRGC 127605	ind1A	143	90	90	0	41	G	C	A	A	T	T	T	G	T	G	G	A	T	T	G	A	G	T	A	C
IRIS 313-11885	YANG WAN XIAN	China	Indica	IRRI	C	A	C	C	RES	Hap 6	6a	RES	451	Hap 1	Hap 1	Insertion		Sus	1 SNP different than Drew Hap		IRIS 313-11885	YANG WAN XIAN::IRGC 72886-1	IRGC 127899	ind1A	150	90	90	0	30	G	C	A	A	T	T	T	G	T	G	G	A	T	T	G	A	G	T	A	C
IRIS 313-11957	DAW LUEY 4-3	Thailand	Indica	IRRI	C	A	C	C	RES	Hap 6	6a	RES	451	Hap 1	Hap 1	Insertion		Sus	1 SNP different than Drew Hap		IRIS 313-11957	DAW LUEY 4-3::IRGC 76929-1	IRGC 127305	indx	150	90	90	0	34	G	C	A	A	T	T	T	G	T	G	G	A	T	T	G	A	G	T	A	C
IRIS 313-12010	YAN ZHAN	China	Indica	IRRI	C	A	C	C	RES	Hap 6	6a	RES	451	Hap 1	Hap 1	Insertion		Sus	1 SNP different than Drew Hap		IRIS 313-12010	YAN ZHAN::IRGC 79740-1	IRGC 127900	ind1A	149	90	90	0	35	G	C	A	A	T	T	T	G	T	G	G	A	T	T	G	A	G	T	A	C
IRIS 313-12033	GAO JIAO HONG	China	Indica	IRRI	C	A	C	C	RES	Hap 6	6a	RES	451	Hap 1	Hap 1	Insertion		Sus	1 SNP different than Drew Hap		IRIS 313-12033	GAO JIAO HONG::IRGC 80920-1	IRGC 127377	ind1A	143	90	90	0	41	G	C	A	A	T	T	T	G	T	G	G	A	T	T	G	A	G	T	A	C
CX121	Guang122	China	Indica	IRMBN	C	A	C	C	RES	Hap 1	1a	RES	451	Hap 1	Hap 1	Insertion		Sus	1 SNP different than Drew Hap		CX121	GUANG122		ind1B	149	91	91	0	35	G	C	A	A	T	T	T	G	T	G	G	A	T	T	G	A	G	T	A	C
CX346	SAGC－4	China	Indica	IRMBN	C	A	C	C	RES	Hap 1	1d	RES	451	Hap 1	Hap 1	Insertion		Sus	1 SNP different than Drew Hap		CX346	SAGCï¼4	IRGC 136038	indx	151	91	91	0	33	G	C	A	A	T	T	T	G	T	G	G	A	T	T	G	A	G	T	A	C
IRIS 313-10001	C 662083	Taiwan	Indica	IRRI	C	A	C	C	RES	Hap 1	1b	RES	451	Hap 1	Hap 1	Insertion		Sus	1 SNP different than Drew Hap		IRIS 313-10001	C 662083::IRGC 62101-1	IRGC 125692	ind1B	152	91	91	0	32	G	C	A	A	T	T	T	G	T	G	G	A	T	T	G	A	G	T	A	C
IRIS 313-10359	IR 53650-2B-10-1-2-1	Philippines	Temperate japonica	IRRI	C	A	C	C	RES	Hap 1	1a	RES	451	Hap 1	Hap 1	Insertion		Sus	1 SNP different than Drew Hap		IRIS 313-10359	IR 53650-2B-10-1-2-1::IRGC 117379-1	IRGC 125973	indx	147	91	91	0	27	G	C	A	A	T	T	T	G	T	G	G	A	T	T	G	A	G	T	A	C
IRIS 313-10682	PA KHENG	Laos	Indica	IRRI	C	A	C	C	RES	Hap 1	1c	RES	451	Hap 1	Hap 1	Insertion		Sus	1 SNP different than Drew Hap		IRIS 313-10682	PA KHENG::IRGC 12996-1	IRGC 127707	ind3	143	91	91	0	42	G	C	A	A	T	T	T	G	T	G	G	A	T	T	G	A	G	T	A	C
IRIS 313-10702	JAROM EMAS	Malaysia	Indica	IRRI	C	A	C	C	RES	Hap 1	1a	RES	451	Hap 1	Hap 1	Insertion		Sus	1 SNP different than Drew Hap		IRIS 313-10702	JAROM EMAS::IRGC 14272-1		ind3	147	91	91	0	33	G	C	A	A	T	T	T	G	T	G	G	A	T	T	G	A	G	T	A	C
IRIS 313-10813	SIAM BARABAI	Indonesia	Indica	IRRI	C	A	C	C	RES	Hap 1	1a	RES	451	Hap 1	Hap 1	Insertion		Sus	1 SNP different than Drew Hap		IRIS 313-10813	SIAM BARABAI::IRGC 18800-2		ind3	143	91	91	0	41	G	C	A	A	T	T	T	G	T	G	G	A	T	T	G	A	G	T	A	C
IRIS 313-11071	Chao hai	Laos	Indica	IRRI	C	A	C	C	RES	Hap 1	1a	RES	451	Hap 1	Hap 1	Insertion		Sus	1 SNP different than Drew Hap		IRIS 313-11071	CHAO HAI::IRGC 29450-2	IRGC 128011	indx	146	91	91	0	39	G	C	A	A	T	T	T	G	T	G	G	A	T	T	G	A	G	T	A	C
IRIS 313-11497	PADI ARA	Indonesia	Japonica	IRRI	C	A	C	C	RES	Hap 1	1a	RES	451	Hap 1	Hap 1	Insertion		Sus	1 SNP different than Drew Hap		IRIS 313-11497	PADI ARA::IRGC 54252-2	IRGC 135630	ind2	147	91	91	0	31	G	C	A	A	T	T	T	G	T	G	G	A	T	T	G	A	G	T	A	C
IRIS 313-11547	SHWE SABA	Myanmar	Indica	IRRI	C	A	C	C	RES	Hap 1	sub	RES	451	Hap 1	Hap 1	Insertion		Sus	1 SNP different than Drew Hap		IRIS 313-11547	SHWE SABA::IRGC 58206-1	IRGC 135580	indx	151	91	91	0	49	G	C	A	A	T	T	T	G	T	G	G	A	T	T	G	A	G	T	A	C
IRIS 313-11650	NCS901 A	India	Temperate japonica	IRRI	C	A	C	C	RES	Hap 1	1a	RES	451	Hap 1	Hap 1	Insertion		Sus	1 SNP different than Drew Hap		IRIS 313-11650	NCS 901 A::IRGC 62568-1	IRGC 127668	ind2	143	91	91	0	37	G	C	A	A	T	T	T	G	T	G	G	A	T	T	G	A	G	T	A	C
IRIS 313-11709	LEUANG KHAJAWN	Thailand	Indica	IRRI	C	A	C	C	RES	Hap 1	1a	RES	451	Hap 1	Hap 1	Insertion		Sus	1 SNP different than Drew Hap		IRIS 313-11709	LEUANG KHAJAWN::IRGC 66014-1	IRGC 132010	ind3	144	91	89	2	42	G	C	A	A	T	T	T	G	T	G	G	A	T	T	G	A	G	T	A	C
IRIS 313-11828	LALI GURMATIA	India	Temperate japonica	IRRI	C	A	C	C	RES	Hap 1	1a	RES	451	Hap 1	Hap 1	Insertion		Sus	1 SNP different than Drew Hap		IRIS 313-11828	LALI GURMATIA::IRGC 70854-1	IRGC 127544	ind2	151	91	91	0	33	G	C	A	A	T	T	T	G	T	G	G	A	T	T	G	A	G	T	A	C
IRIS 313-11966	QI GU	China	Indica	IRRI	C	A	C	C	RES	Hap 1	1a	RES	451	Hap 1	Hap 1	Insertion		Sus	1 SNP different than Drew Hap		IRIS 313-11966	QI GU::IRGC 77381-1	IRGC 127752	ind1A	141	91	91	0	39	G	C	A	A	T	T	T	G	T	G	G	A	T	T	G	A	G	T	A	C
IRIS 313-12017	EX SANDEMA	Ghana	Indica	IRRI	C	A	C	C	RES	Hap 1	1a	RES	451	Hap 1	Hap 1	Insertion		Sus	1 SNP different than Drew Hap		IRIS 313-12017	EX SANDEMA::IRGC 79964-1	IRGC 127364	indx	149	91	91	0	29	G	C	A	A	T	T	T	G	T	G	G	A	T	T	G	A	G	T	A	C
IRIS 313-12047	LEMAK RUSA	Indonesia	Indica	IRRI	C	A	C	C	RES	Hap 1	1a	RES	451	Hap 1	Hap 1	Insertion		Sus	1 SNP different than Drew Hap		IRIS 313-12047	LEMAK RUSA::IRGC 81486-1	IRGC 132008	ind3	151	91	89	2	29	G	C	A	A	T	T	T	G	T	G	G	A	T	T	G	A	G	T	A	C
IRIS 313-9139	GOJOL GORIA	Bangladesh	Indica	IRRI	C	A	C	C	RES	Hap 1	1a	RES	451	Hap 1	Hap 1	Insertion		Sus	1 SNP different than Drew Hap		IRIS 313-9139	GOJOL GORIA::IRGC 26629-1	IRGC 125754	ind2	151	91	91	0	29	G	C	A	A	T	T	T	G	T	G	G	A	T	T	G	A	G	T	A	C
IRIS 313-10661	SAMBA	Sri Lanka	Indica	IRRI	C	A	C	C	RES	Hap 6	6a	RES	451	Hap 1	Hap 1	Insertion		Sus	1 SNP different than Drew Hap		IRIS 313-10661	SAMBA::IRGC 11993-1	IRGC 127781	ind2	148	91	91	0	30	G	C	A	A	T	T	T	G	T	G	G	A	T	T	G	A	G	T	A	C
IRIS 313-11911	YUN NAN ZHAN	China	Indica	IRRI	C	A	C	C	RES	Hap 6	6a	RES	451	Hap 1	Hap 1	Insertion		Sus	1 SNP different than Drew Hap		IRIS 313-11911	YUN NAN ZHAN::IRGC 74272-1	IRGC 127908	ind1A	148	91	91	0	32	G	C	A	A	T	T	T	G	T	G	G	A	T	T	G	A	G	T	A	C
IRIS 313-12303	0	Laos	Indica	IRRI	C	A	C	C	RES	Hap 6	6a	RES	451	Hap 1	Hap 1	Insertion		Sus	1 SNP different than Drew Hap		IRIS 313-12303	LG 9274::IRGC 98715-1	IRGC 127561	indx	145	91	91	0	39	G	C	A	A	T	T	T	G	T	G	G	A	T	T	G	A	G	T	A	C
IRIS 313-9609	ARC 10594	India	Indica	IRRI	C	A	C	C	RES	Hap 6	6a	RES	451	Hap 1	Hap 1	Insertion		Sus	1 SNP different than Drew Hap		IRIS 313-9609	ARC 10594::IRGC 12524-1	IRGC 125636	indx	143	91	91	0	29	G	C	A	A	T	T	T	G	T	G	G	A	T	T	G	A	G	T	A	C
IRIS 313-9730	BA SHI ZAO	China	Indica	IRRI	C	A	C	C	RES	Hap 6	6a	RES	451	Hap 1	Hap 1	Insertion		Sus	1 SNP different than Drew Hap		IRIS 313-9730	BA SHI ZAO::IRGC 67903-1	IRGC 125675	ind1A	142	91	91	0	40	G	C	A	A	T	T	T	G	T	G	G	A	T	T	G	A	G	T	A	C
B086	Muguanuo	China	Intermediate type	MC	T/C	A	C	C	RES	Hap 6	6a	RES	451	Hap 1	Hap 1	Insertion		Sus	1 SNP different than Drew Hap		B086	MUGUANUO		admix	141	91	91	0	39	G	C	A	A	T	T	T	G	T	G		A	T	T	G	A	G	T	A	C
B064	Xiangzaoxian 7	China	Indica	MC	C	A	C	C	RES	Hap 1	1b	RES	451	Hap 1	Hap 1	Insertion		Sus	1 SNP different than Drew Hap		B064	XIANGZAOXIAN 7		indx	151	92	92	0	33	G	C	A	A	T	T	T	G	T	G	G	A	T	T	G	A	G	T	A	C
B265	Wukezhan	China	Indica	MC	C	A	C	C	RES	Hap 1	1a	RES	451	Hap 1	Hap 1	Insertion		Sus	1 SNP different than Drew Hap		B265	WUKEZHAN		indx	143	92	90	2	42	G	C	A	A	T	T	T	G	T	G	G	A	T	T	G	A	G	T	A	C
CX148	Sri Raja	Malaysia	Indica	IRMBN	C	A	C	C	RES	Hap 1	1a	RES	451	Hap 1	Hap 1	Insertion		Sus	1 SNP different than Drew Hap		CX148	SRI RAJA	IRGC 136050	ind3	143	92	92	0	41	G	C	A	A	T	T	T	G	T	G	G	A	T	T	G	A	G	T	A	C
IRIS 313-10050	TSIMATAHOPAOSA	Madagascar	Indica	IRRI	C	A	C	C	RES	Hap 1	1a	RES	451	Hap 1	Hap 1	Insertion		Sus	1 SNP different than Drew Hap		IRIS 313-10050	TSIMATAHOPAOSA::IRGC 69884-1	IRGC 127091	indx	152	92	90	2	32	G	C	A	A	T	T	T	G	T	G	G	A	T	T	G	A	G	T	A	C
IRIS 313-10077	TAMASHIRO HIKARI	Japan	Japonica	IRRI	C	A	C	C	RES	Hap 1	1a	RES	451	Hap 1	Hap 1	Insertion		Sus	1 SNP different than Drew Hap		IRIS 313-10077	TAMASHIRO HIKARI::IRGC 74534-1	IRGC 125917	indx	146	92	90	2	28	G	C	A	A	T	T	T	G	T	G	G	A	T	T	G	A	G	T	A	C
IRIS 313-10177	DA GANG ZHAN	China	Indica	IRRI	C	A	C	C	RES	Hap 1	1a	RES	451	Hap 1	Hap 1	Insertion		Sus	1 SNP different than Drew Hap		IRIS 313-10177	DA GANG ZHAN::IRGC 67103-1	IRGC 125719	indx	151	92	90	2	50	G	C	A	A	T	T	T	G	T	G	G	A	T	T	G	A	G	T	A	C
IRIS 313-10366	IR 65483-111-5-9-2-11	Philippines	Indica	IRRI	C	A	C	C	RES	Hap 1	1a	RES	451	Hap 1	Hap 1	Insertion		Sus	1 SNP different than Drew Hap		IRIS 313-10366	IR 65483-111-5-9-2-11::IRGC 117286-1	IRGC 125976	indx	149	92	90	2	36	G	C	A	A	T	T	T	G	T	G	G	A	T	T	G	A	G	T	A	C
IRIS 313-10547	C 34-13	Myanmar	Indica	IRRI	C	A	C	C	RES	Hap 1	1a	RES	451	Hap 1	Hap 1	Insertion		Sus	1 SNP different than Drew Hap		IRIS 313-10547	C 34-13::IRGC 6797-2	IRGC 128007	indx	143	92	90	2	42	G	C	A	A	T	T	T	G	T	G	G	A	T	T	G	A	G	T	A	C
IRIS 313-10652	Chao peuak deng	Laos	Indica	IRRI	C	A	C	C	RES	Hap 1	sub	RES	451	Hap 1	Hap 1	Insertion		Sus	1 SNP different than Drew Hap		IRIS 313-10652	CHAO PEUAK DENG::IRGC 11602-1	IRGC 127268	ind3	142	92	90	2	41	G	C	A	A	T	T	T	G	T	G	G	A	T	T	G	A	G	T	A	C
IRIS 313-10664	ARC 6052	India	Indica	IRRI	C	A	C	C	RES	Hap 1	1a	RES	451	Hap 1	Hap 1	Insertion		Sus	1 SNP different than Drew Hap		IRIS 313-10664	ARC 6052::IRGC 12196-1	IRGC 127163	ind2	149	92	90	2	36	G	C	A	A	T	T	T	G	T	G	G	A	T	T	G	A	G	T	A	C
IRIS 313-10726	POTO BALA	Senegal	Indica	IRRI	C	A	C	C	RES	Hap 1	1a	RES	451	Hap 1	Hap 1	Insertion		Sus	1 SNP different than Drew Hap		IRIS 313-10726	POTO BALA::IRGC 15986-2	IRGC 128139	ind3	143	92	90	2	42	G	C	A	A	T	T	T	G	T	G	G	A	T	T	G	A	G	T	A	C
IRIS 313-10728	OUSSANTHIABA	Senegal	Indica	IRRI	C	A	C	C	RES	Hap 1	1a	RES	451	Hap 1	Hap 1	Insertion		Sus	1 SNP different than Drew Hap		IRIS 313-10728	OUSSANTHIABA::IRGC 16046-2	IRGC 132261	indx	148	92	92	0	35	G	C	A	A	T	T	T	G	T	G	G	A	T	T	G	A	G	T	A	C
IRIS 313-10748	LUA DUC	Vietnam	Indica	IRRI	C	A	C	C	RES	Hap 1	1a	RES	451	Hap 1	Hap 1	Insertion		Sus	1 SNP different than Drew Hap		IRIS 313-10748	LUA DUC::IRGC 16718-1	IRGC 127578	indx	149	92	90	2	36	G	C	A	A	T	T	T	G	T	G	G	A	T	T	G	A	G	T	A	C
IRIS 313-10749	MINH-SOC(CAMBODIA)	Vietnam	Indica	IRRI	C	A	C	C	RES	Hap 1	1a	RES	451	Hap 1	Hap 1	Insertion		Sus	1 SNP different than Drew Hap		IRIS 313-10749	MINH SOC (CAMBODIA)::IRGC 16731-2		ind3	138	92	90	2	37	G	C	A	A	T	T	T	G	T	G	G	A	T	T	G	A	G	T	A	C
IRIS 313-10797	NARUN	Indonesia	Indica	IRRI	C	A	C	C	RES	Hap 1	1a	RES	451	Hap 1	Hap 1	Insertion		Sus	1 SNP different than Drew Hap		IRIS 313-10797	NARUN::IRGC 18320-2	IRGC 132357	ind3	150	92	91	1	35.5	G	C	A	A	T	T	T	G	T	G	G	A	T	T	G	A	G	T	A	C
IRIS 313-10847	ARC 6015	India	Indica	IRRI	C	A	C	C	RES	Hap 1	1a	RES	451	Hap 1	Hap 1	Insertion		Sus	1 SNP different than Drew Hap		IRIS 313-10847	ARC 6015::IRGC 20314-2	IRGC 127972	indx	141	92	90	2	40	G	C	A	A	T	T	T	G	T	G	G	A	T	T	G	A	G	T	A	C
IRIS 313-10858	ARC 10894	India	Indica	IRRI	C	A	C	C	RES	Hap 1	1a	RES	451	Hap 1	Hap 1	Insertion		Sus	1 SNP different than Drew Hap		IRIS 313-10858	ARC 10894::IRGC 21122-1	IRGC 127131	indx	143	92	90	2	42	G	C	A	A	T	T	T	G	T	G	G	A	T	T	G	A	G	T	A	C
IRIS 313-10915	PHCAR SLA KI	Cambodia	Indica	IRRI	C	A	C	C	RES	Hap 1	1a	RES	451	Hap 1	Hap 1	Insertion		Sus	1 SNP different than Drew Hap		IRIS 313-10915	PHCAR SLA KI::IRGC 23169-2	IRGC 128133	ind3	151	92	90	2	34	G	C	A	A	T	T	T	G	T	G	G	A	T	T	G	A	G	T	A	C
IRIS 313-10929	KOLONGI BAO	India	Indica	IRRI	C	A	C	C	RES	Hap 1	1a	RES	451	Hap 1	Hap 1	Insertion		Sus	1 SNP different than Drew Hap		IRIS 313-10929	KOLONGI BAO::IRGC 24135-2	IRGC 128090	ind2	149	92	92	0	35	G	C	A	A	T	T	T	G	T	G	G	A	T	T	G	A	G	T	A	C
IRIS 313-10980	DUDHSAR	Bangladesh	Indica	IRRI	C	A	C	C	RES	Hap 1	1a	RES	451	Hap 1	Hap 1	Insertion		Sus	1 SNP different than Drew Hap		IRIS 313-10980	DUDHSAR::IRGC 26458-1	IRGC 127344	admix	144	92	92	0	39	G	C	A	A	T	T	T	G	T	G	G	A	T	T	G	A	G	T	A	C
IRIS 313-11026	HANSRAJ	Pakistan	Basmati/sadri	IRRI	C	A	C	C	RES	Hap 1	1a	RES	451	Hap 1	Hap 1	Insertion		Sus	1 SNP different than Drew Hap		IRIS 313-11026	HANSRAJ::IRGC 27936-2	IRGC 132336	aro	142	92	92	0	25	G	C	A	A	T	T	T	G	T	G	G	A	T	T	G	A	G	T	A	C
IRIS 313-11035	ZIRA SHAHI	Pakistan	Aus/boro	IRRI	C	A	C	C	RES	Hap 1	1a	RES	451	Hap 1	Hap 1	Insertion		Sus	1 SNP different than Drew Hap		IRIS 313-11035	ZIRA SHAHI::IRGC 28327-1	IRGC 128513	admix	147	92	90	2	34	G	C	A	A	T	T	T	G	T	G	G	A	T	T	G	A	G	T	A	C
IRIS 313-11225	SADAJIRA(DEEP STRAW)16-194	Bangladesh	Indica	IRRI	C	A	C	C	RES	Hap 1	sub	RES	451	Hap 1	Hap 1	Insertion		Sus	1 SNP different than Drew Hap		IRIS 313-11225	SADAJIRA (DEEP STRAW) 16-194::IRGC 38251-2	IRGC 132265	indx	148	92	90	2	33	G	C	A	A	T	T	T	G	T	G	G	A	T	T	G	A	G	T	A	C
IRIS 313-11234	LIGUNGTUNG	Philippines	Indica	IRRI	C	A	C	C	RES	Hap 1	1a	RES	451	Hap 1	Hap 1	Insertion		Sus	1 SNP different than Drew Hap		IRIS 313-11234	LIGUNGTUNG::IRGC 38786-1	IRGC 127563	indx	151	92	90	2	48	G	C	A	G/A	T	T	T	G	T	G	G	A	T	T	G	A	G	T	A	C
IRIS 313-11256	ARC 12411	India	Indica	IRRI	C	A	C	C	RES	Hap 1	1a	RES	451	Hap 1	Hap 1	Insertion		Sus	1 SNP different than Drew Hap		IRIS 313-11256	ARC 12411::IRGC 41047-2	IRGC 127941	indx	143	92	90	2	42	G	C	A	A	T	T	T	G	T	G	G	A	T	T	G	A	G	T	A	C
IRIS 313-11264	ARC 13934	India	Indica	IRRI	C	A	C	C	RES	Hap 1	1a	RES	451	Hap 1	Hap 1	Insertion		Sus	1 SNP different than Drew Hap		IRIS 313-11264	ARC 13934::IRGC 41325-2	IRGC 132241	indx	143	92	90	2	42	G	C	A	A	T	T	T	G	T	G	G	A	T	T	G	A	G	T	A	C
IRIS 313-11282	ARC 15589	India	Indica	IRRI	C	A	C	C	RES	Hap 1	1a	RES	451	Hap 1	Hap 1	Insertion		Sus	1 SNP different than Drew Hap		IRIS 313-11282	ARC 15589::IRGC 42096-2	IRGC 132243	ind2	143	92	92	0	37	G	C	A	A	T	T	T	G	T	G	G	A	T	T	G	A	G	T	A	C
IRIS 313-11287	ARC 18371	India	Indica	IRRI	C	A	C	C	RES	Hap 1	1a	RES	451	Hap 1	Hap 1	Insertion		Sus	1 SNP different than Drew Hap		IRIS 313-11287	ARC 18371::IRGC 42423-2	IRGC 127969	indx	143	92	90	2	42	G	C	A	A	T	T	T	G	T	G	G	A	T	T	G	A	G	T	A	C
IRIS 313-11305	ARC 15373	India	Indica	IRRI	C	A	C	C	RES	Hap 1	1a	RES	451	Hap 1	Hap 1	Insertion		Sus	1 SNP different than Drew Hap		IRIS 313-11305	ARC 15373::IRGC 43166-2	IRGC 127964	indx	148	92	92	0	30	G	C	A	A	T	T	T	G	T	G	G	A	T	T	G	A	G	T	A	C
IRIS 313-11316	RANTAT	Indonesia	Indica	IRRI	C	A	C	C	RES	Hap 1	1a	RES	451	Hap 1	Hap 1	Insertion		Sus	1 SNP different than Drew Hap		IRIS 313-11316	RANTAT::IRGC 43563-1	IRGC 135790	ind3	143	92	90	2	42	G	C	A	A	T	T	T	G	T	G	G	A	T	T	G	A	G	T	A	C
IRIS 313-11319	KENCANA RANDAH	Indonesia	Indica	IRRI	C	A	C	C	RES	Hap 1	1a	RES	451	Hap 1	Hap 1	Insertion		Sus	1 SNP different than Drew Hap		IRIS 313-11319	KENCANA RANDAH::IRGC 43709-2		ind3	152	92	92	0	28	G	C	A	A	T	T	T	G	T	G	G	A	T	T	G	A	G	T	A	C
IRIS 313-11320	MAYAS PUTIH	Indonesia	Indica	IRRI	C	A	C	C	RES	Hap 1	1a	RES	451	Hap 1	Hap 1	Insertion		Sus	1 SNP different than Drew Hap		IRIS 313-11320	MAYAS PUTIH::IRGC 43727-2		ind3	143	92	92	0	37	G	C	A	A	T	T	T	G	T	G	G	A	T	T	G	A	G	T	A	C
IRIS 313-11345	WAGWAG	Philippines	Indica	IRRI	C	A	C	C	RES	Hap 1	1a	RES	451	Hap 1	Hap 1	Insertion		Sus	1 SNP different than Drew Hap		IRIS 313-11345	WAGWAG::IRGC 44802-1	IRGC 127891	indx	149	92	90	2	36	G	C	A	A	T	T	T	G	T	G	G	A	T	T	G	A	G	T	A	C
IRIS 313-11377	AMARILLO	Philippines	Indica	IRRI	C	A	C	C	RES	Hap 1	1a	RES	451	Hap 1	Hap 1	Insertion		Sus	1 SNP different than Drew Hap		IRIS 313-11377	AMARILLO::IRGC 47120-1	IRGC 127119	indx	137	92	92	0	31	G	C	A	A	T	T	T	G	T	G	G	A	T	T	G	A	G	T	A	C
IRIS 313-11391	NIAW DAM	Thailand	Indica	IRRI	C	A	C	C	RES	Hap 1	1c	RES	451	Hap 1	Hap 1	Insertion		Sus	1 SNP different than Drew Hap		IRIS 313-11391	NIAW DAM::IRGC 48387-2	IRGC 132260	ind3	145	92	90	2	41	G	C	A	A	T	T	T	G	T	G	G	A	T	T	G	A	G	T	A	C
IRIS 313-11400	ECHORSAIL	Bangladesh	Indica	IRRI	C	A	C	C	RES	Hap 1	1a	RES	451	Hap 1	Hap 1	Insertion		Sus	1 SNP different than Drew Hap		IRIS 313-11400	ECHORSAIL::IRGC 49182-1		indx	149	92	90	2	34	G	C	A	A	T	T	T	G	T	G	G	A	T	T	G	A	G	T	A	C
IRIS 313-11406	A 28-6	Myanmar	Indica	IRRI	C	A	C	C	RES	Hap 1	1c	RES	451	Hap 1	Hap 1	Insertion		Sus	1 SNP different than Drew Hap		IRIS 313-11406	A 28-6::IRGC 49409-2	IRGC 127921	ind3	141	92	92	0	40	G	C	A	A	T	T	T	G	T	G	G	A	T	T	G	A	G	T	A	C
IRIS 313-11463	KATSIYAM TABAO	Philippines	Tropical japonica	IRRI	C	A	C	C	RES	Hap 1	sub	RES	451	Hap 1	Hap 1	Insertion		Sus	1 SNP different than Drew Hap		IRIS 313-11463	KATSIYAM TABAO::IRGC 52855-1	IRGC 127499	indx	149	92	90	2	36	G	C	A	A	T	T	T	G	T	G	G	A	T	T	G	A	G	T	A	C
IRIS 313-11490	ARC 15480	India	Indica	IRRI	C	A	C	C	RES	Hap 1	1a	RES	451	Hap 1	Hap 1	Insertion		Sus	1 SNP different than Drew Hap		IRIS 313-11490	ARC 15480::IRGC 53799-1	IRGC 127160	indx	149	92	92	0	35	G	C	A	A	T	T	T	G	T	G	G	A	T	T	G	A	G	T	A	C
IRIS 313-11506	K 15591-4	India	Indica	IRRI	C	A	C	C	RES	Hap 1	1a	RES	451	Hap 1	Hap 1	Insertion		Sus	1 SNP different than Drew Hap		IRIS 313-11506	K 15591-4::IRGC 55043-1	IRGC 127470	indx	147	92	92	0	37	G	C	A	A	T	T	T	G	T	G	G	A	T	T	G	A	G	T	A	C
IRIS 313-11516	IR 3839-1	Philippines	Indica	IRRI	C	A	C	C	RES	Hap 1	1a	RES	451	Hap 1	Hap 1	Insertion		Sus	1 SNP different than Drew Hap		IRIS 313-11516	IR 3839-1::IRGC 55946-1	IRGC 127437	indx	143	92	90	2	42	G	C	A	A	T	T	T	G	T	G	G	A	T	T	G	A	G	T	A	C
IRIS 313-11546	NGA CHAN HMWE	Myanmar	Indica	IRRI	C	A	C	C	RES	Hap 1	1a	RES	451	Hap 1	Hap 1	Insertion		Sus	1 SNP different than Drew Hap		IRIS 313-11546	NGA CHAN HMWE::IRGC 58146-1	IRGC 127672	indx	141	92	92	0	39	G	C	A	A	T	T	T	G	T	G	G	A	T	T	G	A	G	T	A	C
IRIS 313-11572	BAI MI TIE QIU	China	Indica	IRRI	C	A	C	C	RES	Hap 1	1a	RES	451	Hap 1	Hap 1	Insertion		Sus	1 SNP different than Drew Hap		IRIS 313-11572	BAI MI TIE QIU::IRGC 59414-1	IRGC 127201	ind1A	149	92	90	2	36	G	C	A	A	T	T	T	G	T	G	G	A	T	T	G	A	G	T	A	C
IRIS 313-11580	TAI ZHOU XIAN	China	Temperate japonica	IRRI	C	A	C	C	RES	Hap 1	sub	RES	451	Hap 1	Hap 1	Insertion		Sus	1 SNP different than Drew Hap		IRIS 313-11580	TAI ZHOU XIAN::IRGC 59912-1	IRGC 127840	indx	145	92	91	1	39.5	G	C	A	A	T	T	T	G	T	G	G	A	T	T	G	A	G	T	A	C
IRIS 313-11635	GAM PERNG	Thailand	Aus/boro	IRRI	C	A	C	C	RES	Hap 1	1a	RES	451	Hap 1	Hap 1	Insertion		Sus	1 SNP different than Drew Hap		IRIS 313-11635	GAM PERNG::IRGC 62135-1	IRGC 128294	ind3	151	92	90	2	50	G	C	A	A	T	T	T	G	T	G	G	A	T	T	G	A	G	T	A	C
IRIS 313-11640	NCS458	India	Indica	IRRI	C	A	C	C	RES	Hap 1	1a	RES	451	Hap 1	Hap 1	Insertion		Sus	1 SNP different than Drew Hap		IRIS 313-11640	NCS 458::IRGC 62290-1	IRGC 127658	ind2	143	92	91	1	39.5	G	C	A	A	T	T	T	G	T	G	G	A	T	T	G	A	G	T	A	C
IRIS 313-11674	BEUA KAE	Thailand	Tropical japonica	IRRI	C	A	C	C	RES	Hap 1	sub	RES	451	Hap 1	Hap 1	Insertion		Sus	1 SNP different than Drew Hap		IRIS 313-11674	BEUA KAE::IRGC 64221-1	IRGC 131971	ind3	151	92	90	2	50	G	C	A	A	T	T	T	G	T	G	G	A	T	T	G	A	G	T	A	C
IRIS 313-11684	OB CHUEY	Thailand	Indica	IRRI	C	A	C	C	RES	Hap 1	sub	RES	451	Hap 1	Hap 1	Insertion		Sus	1 SNP different than Drew Hap		IRIS 313-11684	OB CHUEY::IRGC 64568-1	IRGC 132021	ind3	143	92	90	2	42	G	C	A	A	T	T	T	G	T	G	G	A	T	T	G	A	G	T	A	C
IRIS 313-11685	PLAWNG SAENG	Thailand	Indica	IRRI	C	A	C	C	RES	Hap 1	1c	RES	451	Hap 1	Hap 1	Insertion		Sus	1 SNP different than Drew Hap		IRIS 313-11685	PLAWNG SAENG::IRGC 64595-1	IRGC 127735	ind3	140	92	90	2	46	G	C	A	A	T	T	T	G	T	G	G	A	T	T	G	A	G	T	A	C
IRIS 313-11707	KHAO SAHKORN	Thailand	Indica	IRRI	C	A	C	C	RES	Hap 1	sub	RES	451	Hap 1	Hap 1	Insertion		Sus	1 SNP different than Drew Hap		IRIS 313-11707	KHAO SAHKORN::IRGC 65948-1	IRGC 132403	ind3	143	92	90	2	42	G	C	A	A	T	T	T	G	T	G	G	A	T	T	G	A	G	T	A	C
IRIS 313-11724	KONYAN	Guinea	Temperate japonica	IRRI	C	A	C	C	RES	Hap 1	1a	RES	451	Hap 1	Hap 1	Insertion		Sus	1 SNP different than Drew Hap		IRIS 313-11724	KONYAN::IRGC 66931-1	IRGC 127531	ind3	151	92	92	0	49	G	C	A	A	T	T	T	G	T	G	G	A	T	T	G	A	G	T	A	C
IRIS 313-11728	LUO SI ZHAN	China	Indica	IRRI	C	A	C	C	RES	Hap 1	1a	RES	451	Hap 1	Hap 1	Insertion		Sus	1 SNP different than Drew Hap		IRIS 313-11728	LUO SI ZHAN::IRGC 67211-1	IRGC 127581	ind3	143	92	90	2	42	G	C	A	A	T	T	T	G	T	G	G	A	T	T	G	A	G	T	A	C
IRIS 313-11735	YI LI ZHONG	China	Tropical japonica	IRRI	C	A	C	C	RES	Hap 1	1d	RES	451	Hap 1	Hap 1	Insertion		Sus	1 SNP different than Drew Hap		IRIS 313-11735	YI LI ZHONG::IRGC 67382-1	IRGC 127904	indx	143	92	90	2	30	G	C	A	A	T	T	T	G	T	G	G	A	T	T	G	A	G	T	A	C
IRIS 313-11748	GAO JIAO YING GAN ZHAN	China	Indica	IRRI	C	A	C	C	RES	Hap 1	1a	RES	451	Hap 1	Hap 1	Insertion		Sus	1 SNP different than Drew Hap		IRIS 313-11748	GAO JIAO YING GAN ZHAN::IRGC 68053-1	IRGC 127378	indx	143	92	90	2	42	G	C	A	A	T	T	T	G	T	G	G	A	T	T	G	A	G	T	A	C
IRIS 313-11761	NS199	Ivory Coast	Indica	IRRI	C	A	C	C	RES	Hap 1	1a	RES	451	Hap 1	Hap 1	Insertion		Sus	1 SNP different than Drew Hap		IRIS 313-11761	NS 199::IRGC 68864-1	IRGC 127683	ind2	147	92	92	0	35	G	C	A	A	T	T	T	G	T	G	G	A	T	T	G	A	G	T	A	C
IRIS 313-11764	P 41	Liberia	Basmati/sadri	IRRI	C	A	C	C	RES	Hap 1	1a	RES	451	Hap 1	Hap 1	Insertion		Sus	1 SNP different than Drew Hap		IRIS 313-11764	P 41::IRGC 68987-1	IRGC 127697	ind3	143	92	92	0	41	G	C	A	A	T	T	T	G	T	G	G	A	T	T	G	A	G	T	A	C
IRIS 313-11814	KIKUBA	Kenya	Indica	IRRI	C	A	C	C	RES	Hap 1	1c	RES	451	Hap 1	Hap 1	Insertion		Sus	1 SNP different than Drew Hap		IRIS 313-11814	KIKUBA::IRGC 70722-1	IRGC 127523	ind3	143	92	92	0	42	G	C	A	A	T	T	T	G	T	G	G	A	T	T	G	A	G	T	A	C
IRIS 313-12048	LIMA	Indonesia	Indica	IRRI	C	A	C	C	RES	Hap 1	1a	RES	451	Hap 1	Hap 1	Insertion		Sus	1 SNP different than Drew Hap		IRIS 313-12048	LIMA::IRGC 81487-1	IRGC 127564	ind3	149	92	90	2	36	G	C	A	A	T	T	T	G	T	G	G	A	T	T	G	A	G	T	A	C
IRIS 313-12049	Mae hang	Laos	Indica	IRRI	C	A	C	C	RES	Hap 1	1c	RES	451	Hap 1	Hap 1	Insertion		Sus	1 SNP different than Drew Hap		IRIS 313-12049	MAE HANG::IRGC 81615-2	IRGC 132352	ind3	142	92	92	0	28	G	C	A	A	T	T	T	G	T	G	G	A	T	T	G	A	G	T	A	C
IRIS 313-12083	SARIN-TSIPALA	Madagascar	Indica	IRRI	C	A	C	C	RES	Hap 1	1a	RES	451	Hap 1	Hap 1	Insertion		Sus	1 SNP different than Drew Hap		IRIS 313-12083	SARIN TSIPALA::IRGC 83154-1	IRGC 128460	ind2	143	92	92	0	41	G	C	A	A	T	T	T	G	T	G	G	A	T	T	G	A	G	T	A	C
IRIS 313-12097	NEANG MINH	Cambodia	Indica	IRRI	C	A	C	C	RES	Hap 1	1a	RES	451	Hap 1	Hap 1	Insertion		Sus	1 SNP different than Drew Hap		IRIS 313-12097	NEANG MINH::IRGC 83897-1	IRGC 135778	ind3	151	92	90	2	34	G	C	A	A	T	T	T	G	T	G	G	A	T	T	G	A	G	T	A	C
IRIS 313-12121	CHA LIENG	Laos	Indica	IRRI	C	A	C	C	RES	Hap 1	1a	RES	451	Hap 1	Hap 1	Insertion		Sus	1 SNP different than Drew Hap		IRIS 313-12121	CHA LIENG::IRGC 84920-1	IRGC 127254	ind3	143	92	90	2	42	G	C	A	A	T	T	T	G	T	G	G	A	T	T	G	A	G	T	A	C
IRIS 313-12135	PERUBAK LUEY	Malaysia	Indica	IRRI	C	A	C	C	RES	Hap 1	1b	RES	451	Hap 1	Hap 1	Insertion		Sus	1 SNP different than Drew Hap		IRIS 313-12135	PERUBAK LUEY::IRGC 86436-1	IRGC 127726	ind1B	149	92	90	2	36	G	C	A	A	T	T	T	G	T	G	G	A	T	T	G	A	G	T	A	C
IRIS 313-12138	YADU-BARA	Bhutan	Indica	IRRI	C	A	C	C	RES	Hap 1	1a	RES	451	Hap 1	Hap 1	Insertion		Sus	1 SNP different than Drew Hap		IRIS 313-12138	YADU BARA::IRGC 86912-1	IRGC 127896	indx	149	92	92	0	35	G	C	A	A	T	T	T	G	T	G	G	A	T	T	G	A	G	T	A	C
IRIS 313-12180	JHINUWA DHAN	Nepal	Indica	IRRI	C	A	C	C	RES	Hap 1	1a	RES	451	Hap 1	Hap 1	Insertion		Sus	1 SNP different than Drew Hap		IRIS 313-12180	JHINUWA DHAN::IRGC 88545-1	IRGC 128323	indx	151	92	90	2	34	G	C	A	A	T	T	T	G	T	G	G	A	T	T	G	A	G	T	A	C
IRIS 313-7689	IR 2307-247-2-2-3	Philippines	Indica	IRRI	C	A	C	C	RES	Hap 1	1b	RES	451	Hap 1	Hap 1	Insertion		Sus	1 SNP different than Drew Hap		IRIS 313-7689	IR 2307-247-2-2-3::IRGC 77982-C1	IRGC 122092	ind1B	145	92	90	2	40	G	C	A	A	T	T	T	G	T	G	G	A	T	T	G	A	G	T	A	C
IRIS 313-7699	IR 57924-24	Philippines	Tropical japonica	IRRI	C	A	C	C	RES	Hap 1	1a	RES	451	Hap 1	Hap 1	Insertion		Sus	1 SNP different than Drew Hap		IRIS 313-7699	IR 57924-24::IRTP 16675-C1	IRGC 122099	indx	142	92	90	2	29	G	C	A	A	T	T	T	G	T	G	G	A	T	T	G	A	G	T	A	C
IRIS 313-7736	NONA BOKRA	India	Indica	IRRI	C	A	C	C	RES	Hap 1	1a	RES	451	Hap 1	Hap 1	Insertion		Sus	1 SNP different than Drew Hap		IRIS 313-7736	NONA BOKRA::IRGC 22710-C1	IRGC 122181	ind2	146	92	90	2	33	G	C	A	A	T	T	T	G	T	G	G	A	T	T	G	A	G	T	A	C
IRIS 313-7809	WAS 174-B-3-5	Senegal	Indica	IRRI	C	A	C	C	RES	Hap 1	1b	RES	451	Hap 1	Hap 1	Insertion		Sus	1 SNP different than Drew Hap		IRIS 313-7809	WAS 174-B-3-5::C1	IRGC 122286	indx	149	92	92	0	35	G	C	A	A	T	T	T	G	T	G	G	A	T	T	G	A	G	T	A	C
IRIS 313-8386	ARC 10812	India	Indica	IRRI	C	A	C	C	RES	Hap 1	sub	RES	451	Hap 1	Hap 1	Insertion		Sus	1 SNP different than Drew Hap		IRIS 313-8386	ARC 10812::IRGC 21074-1	IRGC 126173	indx	143	92	90	2	42	G	C	A	A	T	T	T	G	T	G	G	A	T	T	G	A	G	T	A	C
IRIS 313-8407	NACHIN ER 12	Malaysia	Indica	IRRI	C	A	C	C	RES	Hap 1	1a	RES	451	Hap 1	Hap 1	Insertion		Sus	1 SNP different than Drew Hap		IRIS 313-8407	NACHIN ER 12::IRGC 14146-1		ind3	143	92	90	2	42	G	C	A	A	T	T	T	G	T	G	G	A	T	T	G	A	G	T	A	C
IRIS 313-8606	AC13(T 141)	0	Indica	IRRI	C	A	C	C	RES	Hap 1	1a	RES	451	Hap 1	Hap 1	Insertion		Sus	1 SNP different than Drew Hap		IRIS 313-8606	AC 13 (T 141)::IRGC 5456-1	IRGC 131926	ind3	143	92	90	2	42	G	C	A	A	T	T	T	G	T	G	G	A	T	T	G	A	G	T	A	C
IRIS 313-8703	DA7	Bangladesh	Indica	IRRI	C	A	C	C	RES	Hap 1	1a	RES	451	Hap 1	Hap 1	Insertion		Sus	1 SNP different than Drew Hap		IRIS 313-8703	DA 7	IRGC 124432	ind2	143	92	90	2	42	G	C	A	A	T	T	T	G	T	G	G	A	T	T	G	A	G	T	A	C
IRIS 313-8978	IE MATA CICEM	Indonesia	Indica	IRRI	C	A	C	C	RES	Hap 1	sub	RES	451	Hap 1	Hap 1	Insertion		Sus	1 SNP different than Drew Hap		IRIS 313-8978	IE MATA CICEM::IRGC 66562-1		ind3	151	92	92	0	33	G	C	A	A	T	T	T	G	T	G	G	A	T	T	G	A	G	T	A	C
IRIS 313-8994	ARC 14064	India	Indica	IRRI	C	A	C	C	RES	Hap 1	1a	RES	451	Hap 1	Hap 1	Insertion		Sus	1 SNP different than Drew Hap		IRIS 313-8994	ARC 14064::IRGC 41377-1	IRGC 125649	indx	139	92	90	2	31	G	C	A	A	T	T	T	G	T	G	G	A	T	T	G	A	G	T	A	C
IRIS 313-9019	KAM PAI	Thailand	Indica	IRRI	C	A	C	C	RES	Hap 1	1c	RES	451	Hap 1	Hap 1	Insertion		Sus	1 SNP different than Drew Hap		IRIS 313-9019	KAM PAI::IRGC 78245-1	IRGC 126152	ind3	151	92	92	0	34	G	C	A	A	T	T	T	G	T	G	G	A	T	T	G	A	G	T	A	C
IRIS 313-9020	LEUANG CHAIYAPHUM	Thailand	Indica	IRRI	C	A	C	C	RES	Hap 1	1a	RES	451	Hap 1	Hap 1	Insertion		Sus	1 SNP different than Drew Hap		IRIS 313-9020	LEUANG CHAIYAPHUM::IRGC 78266-1	IRGC 126983	ind3	149	92	90	2	36	G	C	A	A	T	T	T	G	T	G	G	A	T	T	G	A	G	T	A	C
IRIS 313-9397	DUDHSWAR 15-141	Bangladesh	Indica	IRRI	C	A	C	C	RES	Hap 1	1a	RES	451	Hap 1	Hap 1	Insertion		Sus	1 SNP different than Drew Hap		IRIS 313-9397	DUDHSWAR 15-141::IRGC 37951-1		ind2	151	92	90	2	34	G	C	A	A	T	T	T	G	T	G	G	A	T	T	G	A	G	T	A	C
IRIS 313-9409	GUMPANGAR	Malaysia	Indica	IRRI	C	A	C	C	RES	Hap 1	1a	RES	451	Hap 1	Hap 1	Insertion		Sus	1 SNP different than Drew Hap		IRIS 313-9409	GUMPANGAR::IRGC 71524-1	IRGC 131937	ind3	151	92	90	2	50	G	C	A	A	T	T	T	G	T	G	G	A	T	T	G	A	G	T	A	C
IRIS 313-9427	ARC 18092	India	Indica	IRRI	C	A	C	C	RES	Hap 1	1a	RES	451	Hap 1	Hap 1	Insertion		Sus	1 SNP different than Drew Hap		IRIS 313-9427	ARC 18092::IRGC 42256-1	IRGC 125654	indx	149	92	90	2	36	G	C	A	A	T	T	T	G	T	G	G	A	T	T	G	A	G	T	A	C
IRIS 313-9926	TOURBE	Chad	Indica	IRRI	C	A	C	C	RES	Hap 1	1c	RES	451	Hap 1	Hap 1	Insertion		Sus	1 SNP different than Drew Hap		IRIS 313-9926	TOURBE::IRGC 47066-1	IRGC 126162	indx	143	92	90	2	43	G	C	A	A	T	T	T	G	T	G	G	A	T	T	G	A	G	T	A	C
IRIS 313-8414	ARC 18202	India	Indica	IRRI	C	G/A	C	C	RES	Hap 1	1a	RES	451	Hap 1	Hap 1	Insertion		Sus	1 SNP different than Drew Hap		IRIS 313-8414	ARC 18202::IRGC 42328-1	IRGC 126175	indx	154	92	92	0	31	G	C	A	A	T	T	T	G	T	G	G	A	T	T	G	A	G	T	A	C
CX364	42686	0	Indica	IRMBN	0	A	C	C	RES	Hap 1	1b	RES	451	Hap 1	Hap 1	Insertion		Sus	1 SNP different than Drew Hap		CX364	42686		ind1B	141	92	90	2	40	G	C	A	A	T	T	T	G	T	G	G	A	T	T	G	A	G	T	A	C
IRIS 313-12194	EA POUAK	Laos	Indica	IRRI	0	A	C	C	RES	Hap 1	1c	RES	451	Hap 1	Hap 1	Insertion		Sus	1 SNP different than Drew Hap		IRIS 313-12194	EA POUAK::IRGC 89748-1	IRGC 127353	ind3	146	92	92	0	23	G	C	A	A	T	T	T	G	T	G	G	A	T	T	G	A	G	T	A	C
IRIS 313-8744	REMOL	Indonesia	Indica	IRRI	0	A	C	C	RES	Hap 1	1a	RES	451	Hap 1	Hap 1	Insertion		Sus	1 SNP different than Drew Hap		IRIS 313-8744	REMOL::IRGC 18624-1	IRGC 126266	ind3	147	92	92	0	21	G	C	A	A	T	T	T	G	T	G	G	A	T	T	G	A	G	T	A	C
IRIS 313-9197	GABAHSI RASAKI C. 90	India	Temperate japonica	IRRI	0	A	C	C	RES	Hap 1	1a	RES	451	Hap 1	Hap 1	Insertion		Sus	1 SNP different than Drew Hap		IRIS 313-9197	GABAHSI RASAKI C 90::IRGC 49647-1	IRGC 126205	ind3	141	92	92	0	27	G	C	A	A	T	T	T	G	T	G	G	A	T	T	G	A	G	T	A	C
IRIS 313-9348	BK26	India	Indica	IRRI	0	A	C	C	RES	Hap 1	1a	RES	451	Hap 1	Hap 1	Insertion		Sus	1 SNP different than Drew Hap		IRIS 313-9348	BK 26::IRGC 45197-1	IRGC 125684	ind2	147	92	87	5	31	G	C	A	A	T	T	T	G	T	G	G	A	T	T	G	A	G	T	A	C
IRIS 313-10224	HUA LI ZAO	China	Indica	IRRI	C	A	C	C	RES	Hap 6	6a	RES	451	Hap 1	Hap 1	Insertion		Sus	1 SNP different than Drew Hap		IRIS 313-10224	HUA LI ZAO::IRGC 80950-1	IRGC 125766	ind1A	147	92	92	0	19	G	C	A	A	T	T	T	G	T	G	G	A	T	T	G	A	G	T	A	C
IRIS 313-10610	ALAGUSAMBA	Sri Lanka	Indica	IRRI	C	A	C	C	RES	Hap 6	6a	RES	451	Hap 1	Hap 1	Insertion		Sus	1 SNP different than Drew Hap		IRIS 313-10610	ALAGUSAMBA::IRGC 8944-2	IRGC 132315	ind2	141	92	92	0	33	G	C	A	A	T	T	T	G	T	G	G	A	T	T	G	A	G	T	A	C
IRIS 313-10968	IH PEN SHIM MING	Brazil	Indica	IRRI	C	A	C	C	RES	Hap 6	6a	RES	451	Hap 1	Hap 1	Insertion		Sus	1 SNP different than Drew Hap		IRIS 313-10968	IH PEN SHIM MING::IRGC 26067-1	IRGC 127428	ind1A	144	92	92	0	39	G	C	A	A	T	T	T	G	T	G	G	A	T	T	G	A	G	T	A	C
IRIS 313-12237	WUGU	China	Indica	IRRI	C	A	C	C	RES	Hap 6	6a	RES	451	Hap 1	Hap 1	Insertion		Sus	1 SNP different than Drew Hap		IRIS 313-12237	WUGU::IRGC 93479-1	IRGC 127893	ind1A	151	92	92	0	33	G	C	A	A	T	T	T	G	T	G	G	A	T	T	G	A	G	T	A	C
B231	B231	#N/A	#N/A	#N/A	C	A	C	C	RES	Hap 1	sub	RES	451	Hap 1	Hap 1	Insertion		Sus	1 SNP different than Drew Hap		B231	B231		indx	141	92	90	2	38	G	C	A	A	T	T	T	G	T	G	G	A	T	T	G	A	G	T	A	C
CX157	Ptb33	India	Indica	IRMBN	C	A	C	C	RES	Hap 1	1a	RES	451	Hap 1	Hap 1	Insertion		Sus	1 SNP different than Drew Hap		CX157	PTB33	IRGC 136025	indx	151	93	91	2	34	G	C	A	A	T	T	T	G	T	G	G	A	T	T	G	A	G	T	A	C
CX158	Shwe War Tun	Vietnam	Indica	IRMBN	C	A	C	C	RES	Hap 1	1a	RES	451	Hap 1	Hap 1	Insertion		Sus	1 SNP different than Drew Hap		CX158	SHWE WAR TUN	IRGC 136046	ind3	148	93	91	2	35	G	C	A	A	T	T	T	G	T	G	G	A	T	T	G	A	G	T	A	C
CX226	IR06G113	Phillipines	Indica	IRMBN	C	A	C	C	RES	Hap 1	1b	RES	451	Hap 1	Hap 1	Insertion		Sus	1 SNP different than Drew Hap		CX226	IR06G113	IRGC 135916	ind1B	151	93	93	0	33	G	C	A	A	T	T	T	G	T	G	G	A	T	T	G	A	G	T	A	C
CX233	IR58821-23-1-3-1	Phillipines	Indica	IRMBN	C	A	C	C	RES	Hap 1	1a	RES	451	Hap 1	Hap 1	Insertion		Sus	1 SNP different than Drew Hap		CX233	IR58821-23-1-3-1	IRGC 135926	indx	140	93	93	0	38	G	C	A	A	T	T	T	G	T	G	G	A	T	T	G	A	G	T	A	C
IRIS 313-10400	IRGA 370-38-1-1F-C4-2	Colombia	Indica	IRRI	C	A	C	C	RES	Hap 1	1a	RES	451	Hap 1	Hap 1	Insertion		Sus	1 SNP different than Drew Hap		IRIS 313-10400	IRGA 370-38-1-1F-C4-2::IRGC 117342-1	IRGC 125988	ind1B	153	93	91	2	28	G	C	A	A	T	T	T	G	T	G	G	A	T	T	G	A	G	T	A	C
IRIS 313-10524	KHAO BAI SRI	0	Indica	IRRI	C	A	C	C	RES	Hap 1	1a	RES	451	Hap 1	Hap 1	Insertion		Sus	1 SNP different than Drew Hap		IRIS 313-10524	KHAO BAI SRI::IRGC 6110-2		ind3	143	93	91	2	42	G	C	A	A	T	T	T	G	T	G	G	A	T	T	G	A	G	T	A	C
IRIS 313-10554	BONG SEN	Vietnam	Indica	IRRI	C	A	C	C	RES	Hap 1	1a	RES	451	Hap 1	Hap 1	Insertion		Sus	1 SNP different than Drew Hap		IRIS 313-10554	BONG SEN::IRGC 7011-1	IRGC 127235	ind3	151	93	91	2	34	G	C	A	A	T	T	T	G	T	G	G	A	T	T	G	A	G	T	A	C
IRIS 313-10668	ARC 7255	India	Indica	IRRI	C	A	C	C	RES	Hap 1	sub	RES	451	Hap 1	Hap 1	Insertion		Sus	1 SNP different than Drew Hap		IRIS 313-10668	ARC 7255::IRGC 12343-2	IRGC 127974	indx	153	93	93	0	31	G	C	A	A	T	T	T	G	T	G	G	A	T	T	G	A	G	T	A	C
IRIS 313-10683	Ngan tia	Laos	Indica	IRRI	C	A	C	C	RES	Hap 1	1c	RES	451	Hap 1	Hap 1	Insertion		Sus	1 SNP different than Drew Hap		IRIS 313-10683	NGAN TIA::IRGC 13010-1	IRGC 127674	ind3	147	93	93	0	32	G	C	A	A	T	T	T	G	T	G	G	A	T	T	G	A	G	T	A	C
IRIS 313-10762	BANDI	Indonesia	Indica	IRRI	C	A	C	C	RES	Hap 1	1a	RES	451	Hap 1	Hap 1	Insertion		Sus	1 SNP different than Drew Hap		IRIS 313-10762	BANDI::IRGC 17214-1	IRGC 127207	ind3	141	93	91	2	40	G	C	A	A	T	T	T	G	T	G	G	A	T	T	G	A	G	T	A	C
IRIS 313-11219	BLACK 28-564	Bangladesh	Indica	IRRI	C	A	C	C	RES	Hap 1	1a	RES	451	Hap 1	Hap 1	Insertion		Sus	1 SNP different than Drew Hap		IRIS 313-11219	BLACK 28-564::IRGC 37815-2	IRGC 127998	ind2	143	93	90	3	27.5	G	C	A	A	T	T	T	G	T	G	G	A	T	T	G	A	G	T	A	C
IRIS 313-11358	DADKHANI	India	Indica	IRRI	C	A	C	C	RES	Hap 1	1a	RES	451	Hap 1	Hap 1	Insertion		Sus	1 SNP different than Drew Hap		IRIS 313-11358	DADKHANI::IRGC 45454-2	IRGC 128023	ind2	138	93	93	0	30	G	C	A	A	T	T	T	G	T	G	G	A	T	T	G	A	G	T	A	C
IRIS 313-11421	TULASIBAS	India	Indica	IRRI	C	A	C	C	RES	Hap 1	1a	RES	451	Hap 1	Hap 1	Insertion		Sus	1 SNP different than Drew Hap		IRIS 313-11421	TULASIBAS::IRGC 50192-2	IRGC 128196	ind2	147	93	93	0	25	G	C	A	A	T	T	T	G	T	G	G	A	T	T	G	A	G	T	A	C
IRIS 313-11517	IR 4432-28-5	Philippines	Indica	IRRI	C	A	C	C	RES	Hap 1	1b	RES	451	Hap 1	Hap 1	Insertion		Sus	1 SNP different than Drew Hap		IRIS 313-11517	IR 4432-28-5::IRGC 55952-1	IRGC 127438	ind1B	149	93	93	0	35	G	C	A	A	T	T	T	G	T	G	G	A	T	T	G	A	G	T	A	C
IRIS 313-11577	LANG QIAN CHE	China	Temperate japonica	IRRI	C	A	C	C	RES	Hap 1	1a	RES	451	Hap 1	Hap 1	Insertion		Sus	1 SNP different than Drew Hap		IRIS 313-11577	LANG QIAN CHE::IRGC 59730-1	IRGC 127551	ind1A	147	93	93	0	31	G	C	A	A	T	T	T	G	T	G	G	A	T	T	G	A	G	T	A	C
IRIS 313-11687	SA GAE	Thailand	Indica	IRRI	C	A	C	C	RES	Hap 1	1a	RES	451	Hap 1	Hap 1	Insertion		Sus	1 SNP different than Drew Hap		IRIS 313-11687	SA GAE::IRGC 64613-1	IRGC 132297	ind3	140	93	91	2	45	G	C	A	A	T	T	T	G	T	G	G	A	T	T	G	A	G	T	A	C
IRIS 313-11693	CHING-CH'UNG	Taiwan	Indica	IRRI	C	A	C	C	RES	Hap 1	1a	RES	451	Hap 1	Hap 1	Insertion		Sus	1 SNP different than Drew Hap		IRIS 313-11693	CHING CH'UNG::IRGC 65002-1	IRGC 127278	indx	149	93	91	2	36	G	C	A	A	T	T	T	G	T	G	G	A	T	T	G	A	G	T	A	C
IRIS 313-11808	R 762	Colombia	Aus/boro	IRRI	C	A	C	C	RES	Hap 1	1a	RES	451	Hap 1	Hap 1	Insertion		Sus	1 SNP different than Drew Hap		IRIS 313-11808	R 762::IRGC 70531-1	IRGC 128444	indx	146	93	91	2	24	G	C	A	A	T	T	T	G	T	G	G	A	T	T	G	A	G	T	A	C
IRIS 313-11905	PAYO TINGGI	Indonesia	Indica	IRRI	C	A	C	C	RES	Hap 1	1a	RES	451	Hap 1	Hap 1	Insertion		Sus	1 SNP different than Drew Hap		IRIS 313-11905	PAYO TINGGI::IRGC 73778-1	IRGC 132414	ind3	143	93	91	2	38	G	C	A	A	T	T	T	G	T	G	G	A	T	T	G	A	G	T	A	C
IRIS 313-11935	KONG KHSACH BANG KATT	Cambodia	Indica	IRRI	C	A	C	C	RES	Hap 1	1a	RES	451	Hap 1	Hap 1	Insertion		Sus	1 SNP different than Drew Hap		IRIS 313-11935	KONG KHSACH BANG KATT::IRGC 75350-1	IRGC 132006	ind3	147	93	91	2	34	G	C	A	A	T	T	T	G	T	G	G	A	T	T	G	A	G	T	A	C
IRIS 313-11962	KHAO SETTI	Thailand	Indica	IRRI	C	A	C	C	RES	Hap 1	1a	RES	451	Hap 1	Hap 1	Insertion		Sus	1 SNP different than Drew Hap		IRIS 313-11962	KHAO SETTI::IRGC 77084-1	IRGC 132002	ind3	141	93	93	0	39	G	C	A	A	T	T	T	G	T	G	G	A	T	T	G	A	G	T	A	C
IRIS 313-12039	NEANG AN	Cambodia	Indica	IRRI	C	A	C	C	RES	Hap 1	1a	RES	451	Hap 1	Hap 1	Insertion		Sus	1 SNP different than Drew Hap		IRIS 313-12039	NEANG AN::IRGC 81315-1	IRGC 135572	ind3	148	93	92	1	30.5	G	C	A	A	T	T	T	G	T	G	G	A	T	T	G	A	G	T	A	C
IRIS 313-12131	LG 944	Laos	Indica	IRRI	C	A	C	C	RES	Hap 1	1a	RES	451	Hap 1	Hap 1	Insertion		Sus	1 SNP different than Drew Hap		IRIS 313-12131	LG 944::IRGC 86000-1	IRGC 132011	ind3	146	93	91	2	39	G	C	A	A	T	T	T	G	T		G	A	T	T	G	A	G	T	A	C
IRIS 313-12273	AIJIAONANTE	China	Indica	IRRI	C	A	C	C	RES	Hap 1	1d	RES	451	Hap 1	Hap 1	Insertion		Sus	1 SNP different than Drew Hap		IRIS 313-12273	AIJIAONANTE::IRGC 96974-1	IRGC 127115	ind1A	144	93	91	2	27	G	C	A	A	T	T	T	G	T	G	G	A	T	T	G	A	G	T	A	C
IRIS 313-12290	JON JAN	Myanmar	Indica	IRRI	C	A	C	C	RES	Hap 1	1a	RES	451	Hap 1	Hap 1	Insertion		Sus	1 SNP different than Drew Hap		IRIS 313-12290	JON JAN::IRGC 97633-1	IRGC 127466	indx	149	93	90	3	35.5	G	C	A	A	T	T	T	G	T	G	G	A	T	T	G	A	G	T	A	C
IRIS 313-15902	IR 77186-122-2-2-3	Philippines	Indica	IRRI	C	A	C	C	RES	Hap 1	1a	RES	451	Hap 1	Hap 1	Insertion		Sus	1 SNP different than Drew Hap		IRIS 313-15902	IRRI 146::G1	IRGC 126966	ind1B	152	93	93	0	26	G	C	A	A	T	T	T	G	T	G	G	A	T	T	G	A	G	T	A	C
IRIS 313-15906	IR 73571-3B-11-3-K2	Philippines	Indica	IRRI	C	A	C	C	RES	Hap 1	1b	RES	451	Hap 1	Hap 1	Insertion		Sus	1 SNP different than Drew Hap		IRIS 313-15906	IR 73571-3B-11-3-K2::G1	IRGC 126963	indx	151	93	91	2	32	G	C	A	A	T	T	T	G	T	G	G	A	T	T	G	A	G	T	A	C
IRIS 313-7685	IR 19746-28-2-2	Philippines	Indica	IRRI	C	A	C	C	RES	Hap 1	1b	RES	451	Hap 1	Hap 1	Insertion		Sus	1 SNP different than Drew Hap		IRIS 313-7685	IR 19746-28-2-2::IRGC 78072-C1	IRGC 122089	ind1B	136	93	93	0	34	G	C	A	A	T	T	T	G	T	G	G	A	T	T	G	A	G	T	A	C
IRIS 313-7792	TSIPALA 1231	Madagascar	Indica	IRRI	C	A	C	C	RES	Hap 1	1a	RES	451	Hap 1	Hap 1	Insertion		Sus	1 SNP different than Drew Hap		IRIS 313-7792	TSIPALA 1231::GERVEX 8418-C1	IRGC 124425	indx	144	93	86	7	23.5	G	C	A	A	T	T	T	G	T	G	G	A	T	T	G	A	G	T	A	C
IRIS 313-8453	ARC 18597	India	Indica	IRRI	C	A	C	C	RES	Hap 1	sub	RES	451	Hap 1	Hap 1	Insertion		Sus	1 SNP different than Drew Hap		IRIS 313-8453	ARC 18597::IRGC 43299-1	IRGC 126043	indx	147	93	91	2	34	G	C	A	A	T	T	T	G	T	G	G	A	T	T	G	A	G	T	A	C
IRIS 313-8643	DAJA	Indonesia	Indica	IRRI	C	A	C	C	RES	Hap 1	1a	RES	451	Hap 1	Hap 1	Insertion		Sus	1 SNP different than Drew Hap		IRIS 313-8643	DAJA::IRGC 17440-1	IRGC 131935	ind3	143	93	92	1	29.5	G	C	A	A	T	T	T	G	T	G	G	A	T	T	G	A	G	T	A	C
IRIS 313-9044	IR 42	Philippines	Indica	IRRI	C	A	C	C	RES	Hap 1	1a	RES	451	Hap 1	Hap 1	Insertion		Sus	1 SNP different than Drew Hap		IRIS 313-9044	IR 2071-586-5-6-3::IRGC 39291-1	IRGC 125971	ind1B	149	93	91	2	32	G		A	A	T	T	T	G	T	G	G	A	T	T	G	A	G	T	A	C
IRIS 313-9102	MANUS	Malaysia	Indica	IRRI	C	A	C	C	RES	Hap 1	1a	RES	451	Hap 1	Hap 1	Insertion		Sus	1 SNP different than Drew Hap		IRIS 313-9102	MANUS::IRGC 71570-1		ind3	141	93	91	2	40	G	C	A	A	T	T	T	G	T	G	G	A	T	T	G	A	G	T	A	C
IRIS 313-9314	KAAKARAN	Indonesia	Indica	IRRI	C	A	C	C	RES	Hap 1	1a	RES	451	Hap 1	Hap 1	Insertion		Sus	1 SNP different than Drew Hap		IRIS 313-9314	KAAKARAN::IRGC 27138-1		indx	149	93	93	0	29	G	C	A	A	T	T	T	G	T	G	G	A	T	T	G	A	G	T	A	C
IRIS 313-9451	PAMAH S 18	Thailand	Indica	IRRI	C	A	C	C	RES	Hap 1	1a	RES	451	Hap 1	Hap 1	Insertion		Sus	1 SNP different than Drew Hap		IRIS 313-9451	PAMAH S 18::IRGC 61322-1	IRGC 126140	indx	153	93	93	0	25	G	C	A	A	T	T	T	G	T	G	G	A	T	T	G	A	G	T	A	C
IRIS 313-9461	KARANTABA 1	Senegal	Indica	IRRI	C	A	C	C	RES	Hap 1	1a	RES	451	Hap 1	Hap 1	Insertion		Sus	1 SNP different than Drew Hap		IRIS 313-9461	KARANTABA 1::IRGC 15924-1	IRGC 125795	ind3	145	93	91	2	25	G	C	A	A	T	T	T	G	T	G	G	A	T	T	G	A	G	T	A	C
IRIS 313-9582	SADOK	Malaysia	Indica	IRRI	C	A	C	C	RES	Hap 1	1a	RES	451	Hap 1	Hap 1	Insertion		Sus	1 SNP different than Drew Hap		IRIS 313-9582	SADOK::IRGC 13334-1	IRGC 131917	ind3	143	93	91	2	26	G	C	A	A	T	T	T	G	T	G	G	A	T	T	G	A	G	T	A	C
IRIS 313-9936	SITHAIYAN KOTTAI SAMBA	Sri Lanka	Indica	IRRI	C	A	C	C	RES	Hap 1	1a	RES	451	Hap 1	Hap 1	Insertion		Sus	1 SNP different than Drew Hap		IRIS 313-9936	SITHAIYAN KOTTAI SAMBA::IRGC 50155-1	IRGC 126143	ind2	144	93	91	2	29	G	C	A	A	T	T	T	G	T	G	G	A	T	T	G	A	G	T	A	C
CX385	NPT-100	China	Intermediate type	IRMBN	0	A	C	C	RES	Hap 1	1d	RES	451	Hap 1	Hap 1	Insertion		Sus	1 SNP different than Drew Hap		CX385	NPT-100	IRGC 136011	ind1B	151	93	92	1	26.5	G	C	A	A	T	T	T	G	T	G	G	A	T	T	G	A	G	T	A	C
IRIS 313-10723	MOND-BA	Senegal	Indica	IRRI	0	A	C	C	RES	Hap 1	1a	RES	451	Hap 1	Hap 1	Insertion		Sus	1 SNP different than Drew Hap		IRIS 313-10723	MOND BA::IRGC 15813-2	IRGC 128111	ind2	148	93	93	0	28	G	C	A	A	T	T	T	G	T	G	G	A	T	T	G	A	G	T	A	C
IRIS 313-10016	BOHOTO BALOOCHESTAN	Iran	Basmati/sadri	IRRI	C	A	C	C	RES	Hap 1	1a	RES	451	Hap 1	Hap 1	Insertion		Sus	1 SNP different than Drew Hap		IRIS 313-10016	BOHOTO BALOOCHESTAN::IRGC 66237-1	IRGC 125954	indx	148	94	94	0	24	G	C	A	A	T	T	T	G	T	G	G	A			G	A	G	T	A	C
IRIS 313-10054	TOC-5430	Panama	Indica	IRRI	C	A	C	C	RES	Hap 1	1a	RES	451	Hap 1	Hap 1	Insertion		Sus	1 SNP different than Drew Hap		IRIS 313-10054	TOC 5430::IRGC 70487-1	IRGC 125924	indx	140	94	92	2	27	G	C	A	A	T	T	T	G	T	G	G	A	T	T	G	A	G	T	A	C
IRIS 313-10806	RADEN DJAWA(GUNDIL)	Indonesia	Indica	IRRI	C	A	C	C	RES	Hap 1	1a	RES	451	Hap 1	Hap 1	Insertion		Sus	1 SNP different than Drew Hap		IRIS 313-10806	RADEN DJAWA (GUNDIL)::IRGC 18558-1	IRGC 135789	ind3	143	94	91	3	35.5	G	C	A	A	T	T	T	G	T	G	G	A	T	T	G	A	G	T	A	C
IRIS 313-11349	BACHHAIKALMA	India	Indica	IRRI	C	A	C	C	RES	Hap 1	1a	RES	451	Hap 1	Hap 1	Insertion		Sus	1 SNP different than Drew Hap		IRIS 313-11349	BACHHAIKALMA::IRGC 45003-2	IRGC 127980	ind2	148	94	94	0	35	G	C	A	A	T	T	T	G	T	G	G	A	T	T	G	A	G	T	A	C
IRIS 313-11382	HONDERAWALA	Sri Lanka	Indica	IRRI	C	A	C	C	RES	Hap 1	1a	RES	451	Hap 1	Hap 1	Insertion		Sus	1 SNP different than Drew Hap		IRIS 313-11382	HONDERAWALA::IRGC 47372-1		indx	142	94	92	2	42	G	C	A	A	T	T	T	G	T	G	G	A	T	T	G	A	G	T	A	C
IRIS 313-11409	CUTTACK 29	India	Indica	IRRI	C	A	C	C	RES	Hap 1	1a	RES	451	Hap 1	Hap 1	Insertion		Sus	1 SNP different than Drew Hap		IRIS 313-11409	CUTTACK 29::IRGC 49573-1	IRGC 127289	ind2	142	94	94	0	25	G	C	A	A	T	T	T	G	T	G	G	A	T	T	G	A	G	T	A	C
IRIS 313-11512	OYAK PAKANG	Philippines	Tropical japonica	IRRI	C	A	C	C	RES	Hap 1	1a	RES	451	Hap 1	Hap 1	Insertion		Sus	1 SNP different than Drew Hap		IRIS 313-11512	OYAK PAKANG::IRGC 55422-1	IRGC 127693	indx	137	94	94	0	38	G	C	A	A	T	T	T	G	T	G	G	A	T	T	G	A	G	T	A	C
IRIS 313-11700	DAW NOK KAEN	Thailand	Indica	IRRI	C	A	C	C	RES	Hap 1	1a	RES	451	Hap 1	Hap 1	Insertion		Sus	1 SNP different than Drew Hap		IRIS 313-11700	DAW NOK KAEN::IRGC 65548-1	IRGC 127306	ind3	140	94	92	2	45	G	C	A	A	T	T	T	G	T	G	G	A	T	T	G	A	G	T	A	C
IRIS 313-11784	MBEIMBEIHUN	Sierra Leone	Indica	IRRI	C	A	C	C	RES	Hap 1	1a	RES	451	Hap 1	Hap 1	Insertion		Sus	1 SNP different than Drew Hap		IRIS 313-11784	MBEIMBEIHUN::IRGC 69730-1	IRGC 127619	ind1B	143	94	90	4	41	G	C	A	A	T	T	T	G	T	G	G	A	T	T	G	A	G	T	A	C
IRIS 313-11887	IR 19058-107-1	Philippines	Indica	IRRI	C	A	C	C	RES	Hap 1	1b	RES	451	Hap 1	Hap 1	Insertion		Sus	1 SNP different than Drew Hap		IRIS 313-11887	IR 19058-107-1::IRGC 72997-1	IRGC 127434	ind1B	140	94	92	2	41	G	C	A	A	T	T	T	G	T	G	G	A	T	T	G	A	G	T	A	C
IRIS 313-12067	531	Philippines	Indica	IRRI	C	A	C	C	RES	Hap 1	1b	RES	451	Hap 1	Hap 1	Insertion		Sus	1 SNP different than Drew Hap		IRIS 313-12067	531::IRGC 82643-1	IRGC 127100	indx	144	94	90	4	29	G	C	A	A	T	T	T	G	T	G	G	A	T	T	G	A	G	T	A	C
IRIS 313-12220	Chao khie khouay	Laos	Indica	IRRI	C	A	C	C	RES	Hap 1	1a	RES	451	Hap 1	Hap 1	Insertion		Sus	1 SNP different than Drew Hap		IRIS 313-12220	CHAO KHIE KHOUAY::IRGC 90968-1	IRGC 131976	indx	145	94	91	3	40.5	G	C	A	A	T	T	T	G	T	G		A	T	T	G	A	G	T	A	C
IRIS 313-7816	WAS 199-B-1-2-1	Senegal	Indica	IRRI	C	A	C	C	RES	Hap 1	1b	RES	451	Hap 1	Hap 1	Insertion		Sus	1 SNP different than Drew Hap		IRIS 313-7816	WAS 199-B-1-2-1::C1	IRGC 122288	ind1B	150	94	90	4	35	G	C	A	A	T	T	T	G	T	G	G	A	T	T	G	A	G	T	A	C
IRIS 313-8697	YEBAWYIN	Myanmar	Indica	IRRI	C	A	C	C	RES	Hap 1	1c	RES	451	Hap 1	Hap 1	Insertion		Sus	1 SNP different than Drew Hap		IRIS 313-8697	YEBAWYIN::IRGC 33885-1	IRGC 125628	ind3	152	94	92	2	32	G	C	A	A	T	T	T	G	T	G	G	A	T	T	G	A	G	T	A	C
IRIS 313-8713	NELI	Indonesia	Indica	IRRI	C	A	C	C	RES	Hap 1	1a	RES	451	Hap 1	Hap 1	Insertion		Sus	1 SNP different than Drew Hap		IRIS 313-8713	NELI::IRGC 66603-1	IRGC 135538	ind3	143	94	92	2	26	G	C	A	A	T	T	T	G	T	G	G	A	T	T	G	A	G	T	A	C
IRIS 313-8956	RADEN KARAMUNTING	Indonesia	Indica	IRRI	C	A	C	C	RES	Hap 1	1a	RES	451	Hap 1	Hap 1	Insertion		Sus	1 SNP different than Drew Hap		IRIS 313-8956	RADEN KARAMUNTING::IRGC 20098-1	IRGC 125882	ind3	143	94	94	0	41	G	C	A	A	T	T	T	G	T	G	G	A	T	T	G	A	G	T	A	C
IRIS 313-9117	BAJAR KUNING PAHIT	Indonesia	Indica	IRRI	C	A	C	C	RES	Hap 1	1a	RES	451	Hap 1	Hap 1	Insertion		Sus	1 SNP different than Drew Hap		IRIS 313-9117	BAJAR KUNING PAHIT::IRGC 17186-1	IRGC 131931	ind3	143	94	92	2	40	G	C	A	G/A	T	T	T	G	T	G	G	A	T	T	G	A	G	T	A	C
IRIS 313-9156	DHOLA AMAN(LOWLAND AMAN)	Bangladesh	Indica	IRRI	C	A	C	C	RES	Hap 1	1a	RES	451	Hap 1	Hap 1	Insertion		Sus	1 SNP different than Drew Hap		IRIS 313-9156	DHOLA AMAN (LOWLAND AMAN)::IRGC 8341-1	IRGC 126200	ind2	149	94	94	0	35	G	C	A	A	T	T	T	G	T	G	G	A	T	T	G	A	G	T	A	C
IRIS 313-9170	TK-DEEP STRAW 34-786	Bangladesh	Basmati/sadri	IRRI	C	A	C	C	RES	Hap 1	1a	RES	451	Hap 1	Hap 1	Insertion		Sus	1 SNP different than Drew Hap		IRIS 313-9170	TK DEEP STRAW 34-786::IRGC 38522-1		aro	146	94	94	0	31	G	C	A	A	T	T	T	G	T	G	G	A	T	T	G	A	G	T	A	C
IRIS 313-10239	LIU XU	China	Indica	IRRI	C	A	C	C	RES	Hap 6	6a	RES	451	Hap 1	Hap 1	Insertion		Sus	1 SNP different than Drew Hap		IRIS 313-10239	LIU XU::IRGC 109232-1	IRGC 125827	indx	147	94	92	2	33	G	C	A	A	T	T	T	G	T	G	G	A	T	T	G	A	G	T	A	C
IRIS 313-11881	LIU TIAO XIAN	China	Indica	IRRI	C	A	C	C	RES	Hap 6	6a	RES	451	Hap 1	Hap 1	Insertion		Sus	1 SNP different than Drew Hap		IRIS 313-11881	LIU TIAO XIAN::IRGC 72758-1	IRGC 127570	ind1A	133	94	94	0	32	G	C	A	A	T	T	T	G	T	G	G	A	T	T	G	A	G	T	A	C
IRIS 313-11952	QI YUE ZHAN	China	Indica	IRRI	C	A	C	C	RES	Hap 6	6a	RES	451	Hap 1	Hap 1	Insertion		Sus	1 SNP different than Drew Hap		IRIS 313-11952	QI YUE ZHAN::IRGC 76722-1	IRGC 127756	ind1A	150	94	93	1	31.5	G	C	A	A	T	T	T	G	T	G	G	A	T	T	G	A	G	T	A	C
IRIS 313-9372	WI-BIR-SHUN	China	Indica	IRRI	C	A	C	C	RES	Hap 6	6a	RES	451	Hap 1	Hap 1	Insertion		Sus	1 SNP different than Drew Hap		IRIS 313-9372	WI BIR SHUN::IRGC 4602-1	IRGC 125937	ind1A	140	94	94	0	37	G	C	A	A	T	T	T	G	T	G	G	A	T	T	G	A	G	T	A	C
IRIS 313-9505	KORASISI	Philippines	Indica	IRRI	C	A	C	C	RES	Hap 6	6a	RES	451	Hap 1	Hap 1	Insertion		Sus	1 SNP different than Drew Hap		IRIS 313-9505	KORASISI::IRGC 5285-1	IRGC 125809	ind1A	146	94	94	0	35	G	C	A	A	T	T	T	G	T	G	G	A	T	T	G	A	G	T	A	C
IRIS 313-11221	CYLINDRICAL 30-605	Bangladesh	Indica	IRRI	C	A	C	C	RES	Hap 1	1a	RES	451	Hap 1	Hap 1	Insertion		Sus	1 SNP different than Drew Hap		IRIS 313-11221	CYLINDRICAL 30-605::IRGC 37845-2	IRGC 128022	ind2	149	95	93	2	36	G	C	A	A	T	T	T	G	T	G	G	A	T	T	G	A	G	T	A	C
IRIS 313-11230	STRAW 23-438	Bangladesh	Indica	IRRI	C	A	C	C	RES	Hap 1	1a	RES	451	Hap 1	Hap 1	Insertion		Sus	1 SNP different than Drew Hap		IRIS 313-11230	STRAW 23-438::IRGC 38426-2	IRGC 128172	ind2	146	95	93	2	38	G	C	A	A	T	T	T	G	T	G	G	A	T	T	G	A	G	T	A	C
IRIS 313-11541	HOE PHAR THAE	Myanmar	Intermediate type	IRRI	C	A	C	C	RES	Hap 1	1a	RES	451	Hap 1	Hap 1	Insertion		Sus	1 SNP different than Drew Hap		IRIS 313-11541	HOE PHAR THAE::IRGC 57907-1	IRGC 127410	indx	150	95	93	2	36	G	C	A	A	T	T	T	G	T	G	G	A	T	T	G	A	G	T	A	C
IRIS 313-11731	QING TAI AI	China	Indica	IRRI	C	A	C	C	RES	Hap 1	1d	RES	451	Hap 1	Hap 1	Insertion		Sus	1 SNP different than Drew Hap		IRIS 313-11731	QING TAI AI::IRGC 67273-1	IRGC 127754	indx	151	95	90	5	49	G	C	A	A	T	T	T	G	T	G	G	A	T	T	G	A	G	T	A	C
IRIS 313-11732	QING ZAO 3	China	Indica	IRRI	C	A	C	C	RES	Hap 1	1d	RES	451	Hap 1	Hap 1	Insertion		Sus	1 SNP different than Drew Hap		IRIS 313-11732	QING ZAO 3::IRGC 67281-1	IRGC 127755	ind1A	139	95	95	0	41	G	C	A	A	T	T	T	G	T	G	G	A	T	T	G	A	G	T	A	C
IRIS 313-11811	MOSHI	Kenya	Indica	IRRI	C	A	C	C	RES	Hap 1	1a	RES	451	Hap 1	Hap 1	Insertion		Sus	1 SNP different than Drew Hap		IRIS 313-11811	MOSHI::IRGC 70648-1	IRGC 127632	ind2	143	95	90	5	41	G	C	A	A	T	T	T	G	T	G	G	A	T	T	G	A	G	T	A	C
IRIS 313-12143	Srau Khgnaerng	Cambodia	Indica	IRRI	C	A	C	C	RES	Hap 1	1a	RES	451	Hap 1	Hap 1	Insertion		Sus	1 SNP different than Drew Hap		IRIS 313-12143	SRAU KHGNAERNG::IRGC 87073-1	IRGC 132300	ind3	147	95	93	2	28	G	C	A	A	T	T	T	G	T	G	G	A	T	T	G	A	G	T	A	C
IRIS 313-12283	VARY 5000 FOTSY	Madagascar	Indica	IRRI	C	A	C	C	RES	Hap 1	1a	RES	451	Hap 1	Hap 1	Insertion		Sus	1 SNP different than Drew Hap		IRIS 313-12283	VARY 5000 FOTSY::IRGC 97235-1	IRGC 127884	indx	144	95	95	0	33	G	C	A	A	T	T	T	G	T	G	G	A	T	T	G	A	G	T	A	C
IRIS 313-8914	E 2040	China	Indica	IRRI	C	A	C	C	RES	Hap 1	1b	RES	451	Hap 1	Hap 1	Insertion		Sus	1 SNP different than Drew Hap		IRIS 313-8914	E 2040::IRGC 67968-1	IRGC 125731	indx	141	95	95	0	39	G	C	A	A	T	T	T	G	T	G	G	A	T	T	G	A	G	T	A	C
IRIS 313-9243	MACAN BINUNDOK	Philippines	Indica	IRRI	C	A	C	C	RES	Hap 1	1a	RES	451	Hap 1	Hap 1	Insertion		Sus	1 SNP different than Drew Hap		IRIS 313-9243	MACAN BINUNDOK::IRGC 8245-1	IRGC 126239	indx	151	95	95	0	31	G	C	A	A	T	T	T	G	T	G	G	A	T	T	G	A	G	T	A	C
IRIS 313-11641	NCS477	India	Indica	IRRI	0	A	C	C	RES	Hap 1	1a	RES	451	Hap 1	Hap 1	Insertion		Sus	1 SNP different than Drew Hap		IRIS 313-11641	NCS 477::IRGC 62299-1	IRGC 127659	ind2	147	95	95	0	31	G	C	A	A	T	T	T	G	T	G	G	A	T	T	G	A	G	T	A	C
IRIS 313-11773	AUS 78-125	Gambia	Indica	IRRI	0	A	C	C	RES	Hap 1	1a	RES	451	Hap 1	Hap 1	Insertion		Sus	1 SNP different than Drew Hap		IRIS 313-11773	AUS 78-125::IRGC 69464-1	IRGC 132275	ind3	143	95	95	0	39	G	C	A	A	T	T	T	G	T	G	G	A	T	T	G	A	G	T	A	C
IRIS 313-11950	MI GU	China	Indica	IRRI	C	A	C	C	RES	Hap 6	6a	RES	451	Hap 1	Hap 1	Insertion		Sus	1 SNP different than Drew Hap		IRIS 313-11950	MI GU::IRGC 76687-1	IRGC 127626	ind1A	146	95	95	0	35	G	C	A	A	T	T	T	G	T	G	G	A	T	T	G	A	G	T	A	C
IRIS 313-12093	KARUEL	Nepal	Indica	IRRI	C	A	C	C	RES	Hap 6	6a	RES	451	Hap 1	Hap 1	Insertion		Sus	1 SNP different than Drew Hap		IRIS 313-12093	KARUEL::IRGC 83792-1	IRGC 128334	indx	147	95	95	0	34	G	C	A	A	T	T	T	G	T	G	G	A	T	T	G	A	G	T	A	C
IRIS 313-10511	MACAN SAPAC	Philippines	Indica	IRRI	C	A	C	C	RES	Hap 1	1a	RES	451	Hap 1	Hap 1	Insertion		Sus	1 SNP different than Drew Hap		IRIS 313-10511	MACAN SAPAC::IRGC 5212-2	IRGC 128101	ind3	153	96	90	6	50	G	C	A	A	T	T	T	G	T	G	G	A	T	T	G	A	G	T	A	C
IRIS 313-10937	PULUT WAJIT	Indonesia	Indica	IRRI	C	A	C	C	RES	Hap 1	1a	RES	451	Hap 1	Hap 1	Insertion		Sus	1 SNP different than Drew Hap		IRIS 313-10937	PULUT WAJIT::IRGC 24624-1	IRGC 135788	ind3	144	96	92	4	37	G	C	A	A	T	T	T	G	T	G	G	A	T	T	G	A	G	T	A	C
IRIS 313-10990	BALIBUD	Philippines	Indica	IRRI	C	A	C	C	RES	Hap 1	1a	RES	451	Hap 1	Hap 1	Insertion		Sus	1 SNP different than Drew Hap		IRIS 313-10990	BALIBUD::IRGC 26871-1	IRGC 127206	indx	135	96	94	2	37	G	C	A	A	T	T	T	G	T	G	G	A	T	T	G	A	G	T	A	C
IRIS 313-11010	PULUT PUTIH	Indonesia	Indica	IRRI	C	A	C	C	RES	Hap 1	1a	RES	451	Hap 1	Hap 1	Insertion		Sus	1 SNP different than Drew Hap		IRIS 313-11010	PULUT PUTIH::IRGC 27426-1	IRGC 127750	ind3	145	96	96	0	30	G	C	A	A	T	T	T	G	T	G	G	A	T	T	G	A	G	T	A	C
IRIS 313-11226	SADAJIRA 19-258	Bangladesh	Indica	IRRI	C	A	C	C	RES	Hap 1	1a	RES	451	Hap 1	Hap 1	Insertion		Sus	1 SNP different than Drew Hap		IRIS 313-11226	SADAJIRA 19-258::IRGC 38293-2	IRGC 128153	ind2	141	96	93	3	32.5	G	C	A	A	T	T	T	G	T	G	G	A	T	T	G	A	G	T	A	C
IRIS 313-11309	ARC 15862	India	Indica	IRRI	C	A	C	C	RES	Hap 1	1a	RES	451	Hap 1	Hap 1	Insertion		Sus	1 SNP different than Drew Hap		IRIS 313-11309	ARC 15862::IRGC 43242-1	IRGC 128229	indx	148	96	96	0	33	G	C	A	A	T	T	T	G	T	G	G	A	T	T	G	A	G	T	A	C
IRIS 313-11381	LINANGAN	Philippines	Indica	IRRI	C	A	C	C	RES	Hap 1	1a	RES	451	Hap 1	Hap 1	Insertion		Sus	1 SNP different than Drew Hap		IRIS 313-11381	LINANGAN::IRGC 47255-2	IRGC 132351	ind3	140	96	96	0	41	G	C	A	A	T	T	T	G	T	G	G	A	T	T	G	A	G	T	A	C
IRIS 313-11599	JUGRAY	India	Indica	IRRI	C	A	C	C	RES	Hap 1	1a	RES	451	Hap 1	Hap 1	Insertion		Sus	1 SNP different than Drew Hap		IRIS 313-11599	JUGRAY::IRGC 60960-1	IRGC 127468	ind2	137	96	94	2	39	G	C	A	A	T	T	T	G	T	G	G	A	T	T	G	A	G	T	A	C
IRIS 313-11729	MEI LIU ZAO 5	China	Indica	IRRI	C	A	C	C	RES	Hap 1	1d	RES	451	Hap 1	Hap 1	Insertion		Sus	1 SNP different than Drew Hap		IRIS 313-11729	MEI LIU ZAO 5::IRGC 67231-1	IRGC 127622	indx	151	96	96	0	33	G	C	A	A	T	T	T	G	T	G	G	A	T	T	G	A	G	T	A	C
IRIS 313-11750	L 10595	China	Indica	IRRI	C	A	C	C	RES	Hap 1	1a	RES	451	Hap 1	Hap 1	Insertion		Sus	1 SNP different than Drew Hap		IRIS 313-11750	L 10595::IRGC 68109-1	IRGC 127538	indx	140	96	94	2	42	G	C	A	A	T	T	T	G	T	G	G	A	T	T	G	A	G	T	A	C
IRIS 313-11793	KOMALIOKO	Madagascar	Indica	IRRI	C	A	C	C	RES	Hap 1	1a	RES	451	Hap 1	Hap 1	Insertion		Sus	1 SNP different than Drew Hap		IRIS 313-11793	KOMALIOKO::IRGC 69958-1	IRGC 128350	ind2	146	96	96	0	35	G	C	A	A	T	T	T	G	T	G	G	A	T	T	G	A	G	T	A	C
IRIS 313-11910	YU HE HONG	China	Indica	IRRI	C	A	C	C	RES	Hap 1	1d	RES	451	Hap 1	Hap 1	Insertion		Sus	1 SNP different than Drew Hap		IRIS 313-11910	YU HE HONG::IRGC 74266-1	IRGC 127907	indx	144	96	95	1	33.5	G	C	A	A	T	T	T	G	T	G	G	A	T	T	G	A	G	T	A	C
IRIS 313-12038	MUOY KUM	Cambodia	Indica	IRRI	C	A	C	C	RES	Hap 1	1a	RES	451	Hap 1	Hap 1	Insertion		Sus	1 SNP different than Drew Hap		IRIS 313-12038	MUOY KUM::IRGC 81314-1	IRGC 135571	ind3	149	96	94	2	36	G	C	A	A	T	T	T	G	T	G	G	A	T	T	G	A	G	T	A	C
IRIS 313-12081	0	Philippines	Indica	IRRI	C	A	C	C	RES	Hap 1	1a	RES	451	Hap 1	Hap 1	Insertion		Sus	1 SNP different than Drew Hap		IRIS 313-12081	1146::IRGC 83068-1	IRGC 128208	ind3	145	96	96	0	26	G	C	A	A	T	T	T	G	T	G	G	A	T	T	G	A	G	T	A	C
IRIS 313-12151	DAMNOEUB KRACHAK SESS	Cambodia	Indica	IRRI	C	A	C	C	RES	Hap 1	1a	RES	451	Hap 1	Hap 1	Insertion		Sus	1 SNP different than Drew Hap		IRIS 313-12151	DAMNOEUB KRACHAK SESS::IRGC 87380-1	IRGC 132279	ind3	148	96	95	1	33.5	G	C	A	A	T	T	T	G	T	G	G	A	T	T	G	A	G	T	A	C
IRIS 313-12292	EMAHTAKYAN	Myanmar	Indica	IRRI	C	A	C	C	RES	Hap 1	1a	RES	451	Hap 1	Hap 1	Insertion		Sus	1 SNP different than Drew Hap		IRIS 313-12292	EMAHTAKYAN::IRGC 97789-1	IRGC 127358	ind3	134	96	96	0	35	G	C	A	A	T	T	T	G	T	G	G	A	T	T	G	A	G	T	A	C
IRIS 313-7620	GAMBIAKA	Burkina Fasso	Indica	IRRI	C	A	C	C	RES	Hap 1	sub	RES	451	Hap 1	Hap 1	Insertion		Sus	1 SNP different than Drew Hap		IRIS 313-7620	GAMBIAKA::GERVEX 7920-C1	IRGC 124392	ind3	150	96	94	2	34	G	C	A	A	T	T	T	G	T	G	G	A	T	T	G	A	G	T	A	C
IRIS 313-7719	KOGONI 91-1	Mali	Temperate japonica	IRRI	C	A	C	C	RES	Hap 1	1c	RES	451	Hap 1	Hap 1	Insertion		Sus	1 SNP different than Drew Hap		IRIS 313-7719	KOGONI 91-1::C1	IRGC 122140	indx	147	96	96	0	35	G	C	A	A	T	T	T	G	T	G	G	A	T	T	G	A	G	T	A	C
IRIS 313-8638	Na souan	Laos	Indica	IRRI	C	A	C	C	RES	Hap 1	1c	RES	451	Hap 1	Hap 1	Insertion		Sus	1 SNP different than Drew Hap		IRIS 313-8638	Na souan::IRGC 11889-1	IRGC 126250	ind3	148	96	94	2	35	G	C	A	A	T	T	T	G	T	G	G	A	T	T	G	A	G	T	A	C
IRIS 313-9174	KUSHIARA	Bangladesh	Indica	IRRI	C	A	C	C	RES	Hap 1	1a	RES	451	Hap 1	Hap 1	Insertion		Sus	1 SNP different than Drew Hap		IRIS 313-9174	KUSHIARA::IRGC 34709-1	IRGC 125814	ind2	149	96	94	2	30	G	C	A	A	T	T	T	G	T	G	G	A	T	T	G	A	G	T	A	C
IRIS 313-9391	KALABAIL	Bangladesh	Indica	IRRI	C	A	C	C	RES	Hap 1	1a	RES	451	Hap 1	Hap 1	Insertion		Sus	1 SNP different than Drew Hap		IRIS 313-9391	KALABAIL::IRGC 25877-1	IRGC 125789	ind2	146	96	96	0	35	G	C	A	A	T	T	T	G	T	G	G	A	T	T	G	A	G	T	A	C
IRIS 313-9484	CHNNOR	India	Indica	IRRI	C	A	C	C	RES	Hap 1	1a	RES	451	Hap 1	Hap 1	Insertion		Sus	1 SNP different than Drew Hap		IRIS 313-9484	CHNNOR::IRGC 67485-1	IRGC 125706	indx	148	96	94	2	30	G	C	A	A	T	T	T	G	T	G	G	A	T	T	G	A	G	T	A	C
B113	Chenwan 3	China	Indica	MC	0	A	C	C	RES	Hap 1	1a	RES	451	Hap 1	Hap 1	Insertion		Sus	1 SNP different than Drew Hap		B113	CHENWAN 3		indx	149	96	96	0	35	G	C	A	A	T	T					G	A	T	T	G	A	G	T	A	C
CX19	Zhong 413	China	Indica	IRMBN	0	A	C	C	RES	Hap 1	1d	RES	451	Hap 1	Hap 1	Insertion		Sus	1 SNP different than Drew Hap		CX19	ZHONG 413		indx	149	96	96	0	27	G	C	A	A	T	T	T	G	T	G	G	A	T	T	G	A	G	T	A	C
IRIS 313-11447	TUNAGANNAPNANG	India	Indica	IRRI	T/C	A	C	C	RES	Hap 1	1a	RES	451	Hap 1	Hap 1	Insertion		Sus	1 SNP different than Drew Hap		IRIS 313-11447	TUNAGANNAPNANG::IRGC 52046-1	IRGC 128492	indx	149	96	94	2	36	G	C	A	A	T		T	G	T	G	G	A	T	T	G	A	G	T	A	C
IRIS 313-11779	KATUMANI	Tanzania	Indica	IRRI	T/C	A	C	C	RES	Hap 1	1c	RES	451	Hap 1	Hap 1	Insertion		Sus	1 SNP different than Drew Hap		IRIS 313-11779	KATUMANI::IRGC 69695-1	IRGC 127500	ind3	151	96	96	0	30	G	C	A	A	T	T	T	G	T	G	G	A	T	T	G	A	G	T	A	C
IRIS 313-9944	SOLOMON RED RICE	Solomon Islands	Indica	IRRI	C	A	C	C	RES	Hap 6	6a	RES	451	Hap 1	Hap 1	Insertion		Sus	1 SNP different than Drew Hap		IRIS 313-9944	SOLOMON RED RICE::IRGC 50950-1	IRGC 126312	indx	148	96	95	1	49.5	G	C	A	A	T	T	T	G	T	G	G	A	T	T	G	A	G	T	A	C
CX225	IR77298-14-1-2	Phillipines	Indica	IRMBN	C	A	C	C	RES	Hap 1	1b	RES	451	Hap 1	Hap 1	Insertion		Sus	1 SNP different than Drew Hap		CX225	IR77298-14-1-2	IRGC 135938	ind1B	145	97	94	3	28.5	G	C	A	A	T	T	T	G	T	G	G	A	T	T	G	A	G	T	A	C
IRIS 313-10167	IR 56	Philippines	Indica	IRRI	C	A	C	C	RES	Hap 1	1b	RES	451	Hap 1	Hap 1	Insertion		Sus	1 SNP different than Drew Hap		IRIS 313-10167	IR 13429-109-2-2-1::IRGC 63491-1	IRGC 125773	indx	145	97	95	2	33	G	C	A	A	T	T	T	G	T	G	G	A	T	T	G	A	G	T	A	C
IRIS 313-10179	GUI HUA ZAO	China	Indica	IRRI	C	A	C	C	RES	Hap 1	1a	RES	451	Hap 1	Hap 1	Insertion		Sus	1 SNP different than Drew Hap		IRIS 313-10179	GUI HUA ZAO::IRGC 68060-1	IRGC 125755	indx	140	97	95	2	42	G	C	A	A	T	T	T	G	T	G	G	A	T	T	G	A	G	T	A	C
IRIS 313-10955	PADI PUYUH	Indonesia	Indica	IRRI	C	A	C	C	RES	Hap 1	1a	RES	451	Hap 1	Hap 1	Insertion		Sus	1 SNP different than Drew Hap		IRIS 313-10955	PADI PUYUH::IRGC 25532-1	IRGC 127702	ind3	142	97	95	2	40	G	C	A	A	T	T	T	G	T	G	G	A	T	T	G	A	G	T	A	C
IRIS 313-11395	INDO NO 13075	Indonesia	Indica	IRRI	C	A	C	C	RES	Hap 1	1a	RES	451	Hap 1	Hap 1	Insertion		Sus	1 SNP different than Drew Hap		IRIS 313-11395	INDO NO 13075::IRGC 48665-1	IRGC 135755	ind3	141	97	95	2	42	G	C	A	A	T	T	T	G	T	G	G	A	T	T	G	A	G	T	A	C
IRIS 313-11921	KHAO GAHB BUA	Thailand	Indica	IRRI	C	A	C	C	RES	Hap 1	1a	RES	451	Hap 1	Hap 1	Insertion		Sus	1 SNP different than Drew Hap		IRIS 313-11921	KHAO GAHB BUA::IRGC 74937-1	IRGC 132401	ind3	140	97	95	2	43	G	C	A	A	T	T	T	G	T	G	G	A	T	T	G	A	G	T	A	C
IRIS 313-12027	ACEH(SELECTION)	Indonesia	Indica	IRRI	C	A	C	C	RES	Hap 1	1a	RES	451	Hap 1	Hap 1	Insertion		Sus	1 SNP different than Drew Hap		IRIS 313-12027	ACEH (SELECTION)::IRGC 80233-1	IRGC 131962	ind3	149	97	93	4	31	G	C	A	A	T	T	T	G	T	G	G	A	T	T	G	A	G	T	A	C
IRIS 313-12082	MAVOLATSIKA	Madagascar	Indica	IRRI	C	A	C	C	RES	Hap 1	1a	RES	451	Hap 1	Hap 1	Insertion		Sus	1 SNP different than Drew Hap		IRIS 313-12082	MAVOLATSIKA::IRGC 83137-1	IRGC 127614	ind2	144	97	97	0	32	G	C	A	A	T	T	T	G	T	G	G	A	T	T	G	A	G	T	A	C
IRIS 313-8437	IRRIBINI	Bangladesh	Indica	IRRI	C	A	C	C	RES	Hap 1	1a	RES	451	Hap 1	Hap 1	Insertion		Sus	1 SNP different than Drew Hap		IRIS 313-8437	IRRIBINI::IRGC 49094-1	IRGC 126215	indx	147	97	95	2	34	G	C	A	A	T	T	T	G	T	G	G	A	T	T	G	A	G	T	A	C
IRIS 313-8785	LEUANG AWN	Thailand	Indica	IRRI	C	A	C	C	RES	Hap 1	1a	RES	451	Hap 1	Hap 1	Insertion		Sus	1 SNP different than Drew Hap		IRIS 313-8785	LEUANG AWN::IRGC 48257-1		ind3	145	97	95	2	32	G	C	A	A	T	T	T	G	T	G	G	A	T	T	G	A	G	T	A	C
IRIS 313-8831	KETAN KUNANG KUNENG	Indonesia	Indica	IRRI	C	A	C	C	RES	Hap 1	1a	RES	451	Hap 1	Hap 1	Insertion		Sus	1 SNP different than Drew Hap		IRIS 313-8831	KETAN KUNANG KUNENG::IRGC 48730-1		ind3	146	97	97	0	34	G	C	A		T	T	T	G	T	G	G	A	T	T	G	A	G	T	A	C
IRIS 313-8980	E-DAW HAWM	Thailand	Indica	IRRI	C	A	C	C	RES	Hap 1	1a	RES	451	Hap 1	Hap 1	Insertion		Sus	1 SNP different than Drew Hap		IRIS 313-8980	E DAW HAWM::IRGC 47938-1	IRGC 126132	ind3	151	97	95	2	30	G	C	A	A	T	T	T	G	T	G	G	A	T	T	G	A	G	T	A	C
IRIS 313-9482	E 2024	China	Indica	IRRI	C	A	C	C	RES	Hap 1	1b	RES	451	Hap 1	Hap 1	Insertion		Sus	1 SNP different than Drew Hap		IRIS 313-9482	E 2024::IRGC 67958-1	IRGC 125730	ind1B	139	97	95	2	27	G	C	A	A	T	T	T	G	T	G	G	A	T	T	G	A	G	T	A	C
IRIS 313-9492	NCS237	India	Indica	IRRI	C	A	C	C	RES	Hap 1	1a	RES	451	Hap 1	Hap 1	Insertion		Sus	1 SNP different than Drew Hap		IRIS 313-9492	NCS 237::IRGC 62202-1	IRGC 125853	ind2	147	97	97	0	30	G	C	A	A	T	T	T	G	T	G	G	A	T	T	G	A	G	T	A	C
IRIS 313-10428	SERAUP 50	Malaysia	Indica	IRRI	0	A	C	C	RES	Hap 1	1a	RES	451	Hap 1	Hap 1	Insertion		Sus	1 SNP different than Drew Hap		IRIS 313-10428	SERAUP 50::IRGC 14-1		ind3	141	97	92	5	31	G	C	A	A	T	T	T	G	T	G	G	A	T	T	G	A	G	T	A	C
IRIS 313-11160	B 38	Liberia	Indica	IRRI	0	A	C	C	RES	Hap 1	1a	RES	451	Hap 1	Hap 1	Insertion		Sus	1 SNP different than Drew Hap		IRIS 313-11160	B 38::IRGC 34409-1	IRGC 127195	ind3	137	97	96	1	25.5	G	C	A	A	T	T	T	G	T	G	G	A	T	T	G	A	G	T	A	C
IRIS 313-11509	PRADOO DAENG	Thailand	Indica	IRRI	0	A	C	C	RES	Hap 1	1a	RES	451	Hap 1	Hap 1	Insertion		Sus	1 SNP different than Drew Hap		IRIS 313-11509	PRADOO DAENG::IRGC 55265-1	IRGC 132035	ind3	141	97	95	2	25	G	C	A	A	T	T	T	G	T	G	G	A	T	T	G	A	G	T	A	C
IRIS 313-11281	ARC 15505	India	Indica	IRRI	C	A	C	C	RES	Hap 6	6a	RES	451	Hap 1	Hap 1	Insertion		Sus	1 SNP different than Drew Hap		IRIS 313-11281	ARC 15505::IRGC 42066-1	IRGC 131967	ind1A	141	97	97	0	33	G	C	A	A	T	T	T	G	T	G	G	A	T	T	G	A	G	T	A	C
B021	Seln 244A6-20	Australia	Indica	MC	C	A	C	C	RES	Hap 1	1a	RES	451	Hap 1	Hap 1	Insertion		Sus	1 SNP different than Drew Hap		B021	SELN 244A6-20	IRGC 136044	indx	149	98	96	2	31	G	C	A	A	T	T	T	G	T	G	G	A	T	T	G	A	G	T	A	C
IRIS 313-10807	RANDA KUNING	Indonesia	Indica	IRRI	C	A	C	C	RES	Hap 1	1a	RES	451	Hap 1	Hap 1	Insertion		Sus	1 SNP different than Drew Hap		IRIS 313-10807	RANDA KUNING::IRGC 18595-1		ind3	143	98	92	6	34	G	C	A	G/A	T	T	T	G	T	G	G	A	T	T	G	A	G	T	A	C
IRIS 313-11231	STRAW 23-471	Bangladesh	Indica	IRRI	C	A	C	C	RES	Hap 1	sub	RES	451	Hap 1	Hap 1	Insertion		Sus	1 SNP different than Drew Hap		IRIS 313-11231	STRAW 23-471::IRGC 38456-1	IRGC 135799	ind2	139	98	93	5	34.5	G	C	A	A	T	T	T	G	T	G	G	A	T	T	G	A	G	T	A	C
IRIS 313-11817	KHAOSAING	Myanmar	Indica	IRRI	C	A	C	C	RES	Hap 1	1a	RES	451	Hap 1	Hap 1	Insertion		Sus	1 SNP different than Drew Hap		IRIS 313-11817	KHAOSAING::IRGC 70746-2	IRGC 128085	indx	145	98	90	8	39.5	G	C	A	A	T	T	T	G	T	G	G	A	T	T	G	A	G	T	A	C
IRIS 313-11985	LI TOU ZHAN	China	Indica	IRRI	C	A	C	C	RES	Hap 1	1a	RES	451	Hap 1	Hap 1	Insertion		Sus	1 SNP different than Drew Hap		IRIS 313-11985	LI TOU ZHAN::IRGC 78550-1	IRGC 127567	indx	149	98	98	0	35	G	C	A	A	T	T	T	G	T	G	G	A	T	T	G	A	G	T	A	C
IRIS 313-12057	AI JIAO ZI	China	Indica	IRRI	C	A	C	C	RES	Hap 1	1a	RES	451	Hap 1	Hap 1	Insertion		Sus	1 SNP different than Drew Hap		IRIS 313-12057	AI JIAO ZI::IRGC 82255-1	IRGC 127116	indx	144	98	98	0	33	G	C	A	A	T	T	T	G	T	G	G	A	T	T		A	G	T	A	C
IRIS 313-9634	ARC 15873	India	Indica	IRRI	C	A	C	C	RES	Hap 1	1a	RES	451	Hap 1	Hap 1	Insertion		Sus	1 SNP different than Drew Hap		IRIS 313-9634	ARC 15873::IRGC 43250-1	IRGC 125653	indx	139	98	97	1	39.5	G	C	A	A	T	T	T	G	T	G	G	A	T	T	G	A	G	T	A	C
CX161	IR42	Phillipines	Indica	IRMBN	0	A	C	C	RES	Hap 1	1b	RES	451	Hap 1	Hap 1	Insertion		Sus	1 SNP different than Drew Hap		CX161	IR42	IRGC 135920	ind1B	141	98	98	0	33	G	C	A	A	T	T	T	G	T	G	G	A	T	T	G	A	G	T	A	C
CX30	MR185	Malaysia	Intermediate type	IRMBN	0	A	C	C	RES	Hap 1	1b	RES	451	Hap 1	Hap 1	Insertion		Sus	1 SNP different than Drew Hap		CX30	MR185	IRGC 135991	ind1B	141	98	98	0	31	G	C	A	A	T	T	T	G	T	G	G	A	T	T	G	A	G	T	A	C
CX341	Hua 565	China	Indica	IRMBN	0	A	C	C	RES	Hap 6	6a	RES	451	Hap 1	Hap 1	Insertion		Sus	1 SNP different than Drew Hap		CX341	HUA 565	IRGC 135908	indx	140	98	94	4	39.5	G	C	A	A	T	T	T	G	T	G	G	A	T	T	G	A	G	T	A	C
CX349	KCD1	0	Indica	IRMBN	C	A	C	C	RES	Hap 1	1d	RES	451	Hap 1	Hap 1	Insertion		Sus	1 SNP different than Drew Hap		CX349	KCD1	IRGC 135965	indx	142	99	97	2	32	G	C	A	A	T	T	T	G	T	G	G	A	T	T	G	A	G	T	A	C
IRIS 313-10687	PADI PULUT	Malaysia	Indica	IRRI	C	A	C	C	RES	Hap 1	1a	RES	451	Hap 1	Hap 1	Insertion		Sus	1 SNP different than Drew Hap		IRIS 313-10687	PADI PULUT::IRGC 13444-1		ind3	142	99	93	6	37	G	C	A	A	T	T	T	G	T	G	G	A	T	T	G	A	G	T	A	C
IRIS 313-10823	UTRI DELI	Indonesia	Indica	IRRI	C	A	C	C	RES	Hap 1	1a	RES	451	Hap 1	Hap 1	Insertion		Sus	1 SNP different than Drew Hap		IRIS 313-10823	UTRI DELI::IRGC 19182-1	IRGC 127880	ind3	137	99	97	2	26	G	C	A	A	T	T	T	G	T	G	G	A	T	T	G	A	G	T	A	C
IRIS 313-10966	HURANG ARISO LUTA	Brazil	Indica	IRRI	C	A	C	C	RES	Hap 1	1a	RES	451	Hap 1	Hap 1	Insertion		Sus	1 SNP different than Drew Hap		IRIS 313-10966	HURANG ARISO LUTA::IRGC 26055-1	IRGC 127424	indx	137	99	99	0	31	G	C	A	A	T	T	T	G	T	G	G	A	T	T	G	A	G	T	A	C
IRIS 313-11375	CODE NO 31225	India	Intermediate type	IRRI	C	A	C	C	RES	Hap 1	1a	RES	451	Hap 1	Hap 1	Insertion		Sus	1 SNP different than Drew Hap		IRIS 313-11375	CODE NO 31225::IRGC 46865-2	IRGC 128018	aro	149	99	98	1	26.5	G	C	A	A	T	T	T	G	T	G	G	A	T	T	G	A	G	T	A	C
IRIS 313-11505	K 1074	India	Indica	IRRI	C	A	C	C	RES	Hap 1	1a	RES	451	Hap 1	Hap 1	Insertion		Sus	1 SNP different than Drew Hap		IRIS 313-11505	K 1074::IRGC 55017-1	IRGC 127469	ind2	149	99	97	2	32	G	C	A	A	T	T	T	G	T	G	G	A	T	T	G	A	G	T	A	C
IRIS 313-11726	GUANG QING 334	China	Indica	IRRI	C	A	C	C	RES	Hap 1	sub	RES	451	Hap 1	Hap 1	Insertion		Sus	1 SNP different than Drew Hap		IRIS 313-11726	GUANG QING 334::IRGC 67132-1	IRGC 127393	ind1A	144	99	97	2	33	G	C	A	A	T	T	T	G	T	G	G	A	T	T	G	A	G	T	A	C
IRIS 313-11850	SESAT JADI	Malaysia	Indica	IRRI	C	A	C	C	RES	Hap 1	1a	RES	451	Hap 1	Hap 1	Insertion		Sus	1 SNP different than Drew Hap		IRIS 313-11850	SESAT JADI::IRGC 71834-1	IRGC 132041	ind3	141	99	99	0	36	G	C	A	A	T	T	T	G	T	G	G	A	T	T	G	A	G	T	A	C
IRIS 313-11920	GI TAH	Thailand	Indica	IRRI	C	A	C	C	RES	Hap 1	1a	RES	451	Hap 1	Hap 1	Insertion		Sus	1 SNP different than Drew Hap		IRIS 313-11920	GI TAH::IRGC 74883-1	IRGC 127386	indx	143	99	97	2	36	G	C	A	A	T	T	T	G	T	G	G	A	T	T	G	A	G	T	A	C
IRIS 313-11939	KAMPTI	Burkina Fasso	Indica	IRRI	C	A	C	C	RES	Hap 1	1c	RES	451	Hap 1	Hap 1	Insertion		Sus	1 SNP different than Drew Hap		IRIS 313-11939	KAMPTI::IRGC 75626-1	IRGC 127484	ind3	143	99	97	2	33	G	C	A	A	T	T	T	G	T	G	G	A	T	T	G	A	G	T	A	C
IRIS 313-12305	Pa kheng khaw	Laos	Indica	IRRI	C	A	C	C	RES	Hap 1	1c	RES	451	Hap 1	Hap 1	Insertion		Sus	1 SNP different than Drew Hap		IRIS 313-12305	PA KHENG KHAW::IRGC 98779-1	IRGC 127708	ind3	139	99	99	0	34	G	C	A	A	T	T	T	G	T	G	G	A	T	T	G	A	G	T	A	C
IRIS 313-7907	IR 68704-145-1-1-B	Philippines	Tropical japonica	IRRI	C	A	C	C	RES	Hap 1	1a	RES	451	Hap 1	Hap 1	Insertion		Sus	1 SNP different than Drew Hap		IRIS 313-7907	IR 68704-145-1-1-B::C1	IRGC 122108	trop	144	99	99	0	26	G	C	A	A	T	T	T	G	T	G	G	A	T	T	G	A	G	T	A	C
IRIS 313-9005	TJERE SUGI	Indonesia	Indica	IRRI	C	A	C	C	RES	Hap 1	1a	RES	451	Hap 1	Hap 1	Insertion		Sus	1 SNP different than Drew Hap		IRIS 313-9005	TJERE SUGI::IRGC 16650-1	IRGC 132376	ind3	143	99	97	2	36	G	C	A	A	T	T	T	G	T	G	G	A	T	T	G	A	G	T	A	C
IRIS 313-9210	KUATEK	Malaysia	Indica	IRRI	C	A	C	C	RES	Hap 1	1a	RES	451	Hap 1	Hap 1	Insertion		Sus	1 SNP different than Drew Hap		IRIS 313-9210	KUATEK::IRGC 14285-1	IRGC 131915	ind3	142	99	97	2	34	G	C	A	A	T	T	T	G	T	G	G	A	T	T	G	A	G	T	A	C
IRIS 313-9384	BARIK KUDI	India	Indica	IRRI	C	A	C	C	RES	Hap 1	1a	RES	451	Hap 1	Hap 1	Insertion		Sus	1 SNP different than Drew Hap		IRIS 313-9384	BARIK KUDI::IRGC 52807-1	IRGC 125674	ind2	146	99	99	0	33	G	C	A	A	T	T	T	G	T	G	G	A	T	T	G	A	G	T	A	C
CX88	Huanyangnian	China	Indica	IRMBN	C	A	C	C	RES	Hap 6	6a	RES	451	Hap 1	Hap 1	Insertion		Sus	1 SNP different than Drew Hap		CX88	HUANYANGNIAN		ind1A	141	99	99	0	22	G	C	A	A	T	T	T	G	T	G	G	A	T	T	G	A	G	T	A	C
B198	Jiefangxian	China	Indica	MC	0	A	C	C	RES	Hap 6	6a	RES	451	Hap 1	Hap 1	Insertion		Sus	1 SNP different than Drew Hap		B198	JIEFANGXIAN		ind1A	142	99	99	0	26	G	C	A	A	T	T	T	G	T	G	G	A	T	T	G	A	G	T	A	C
B058	Erjiunan 1	China	Indica	MC	C	A	C	C	RES	Hap 1	1a	RES	451	Hap 1	Hap 1	Insertion		Sus	1 SNP different than Drew Hap		B058	ERJIUNAN 1		ind1B	148	100	93	7	20.5	G	C		G/A	T	T	T	G	T	G	G	A	T	T	G	A	G	T	A	C
CX120	TKM6	India	Indica	IRMBN	C	A	C	C	RES	Hap 1	1a	RES	451	Hap 1	Hap 1	Insertion		Sus	1 SNP different than Drew Hap		CX120	TKM6	IRGC 136057	indx	148	100	100	0	45	G	C	A	A	T	T	T	G	T	G	G	A	T	T	G	A	G	T	A	C
IRIS 313-10385	IR 75870-5-8-5-B-1	Philippines	Indica	IRRI	C	A	C	C	RES	Hap 1	1b	RES	451	Hap 1	Hap 1	Insertion		Sus	1 SNP different than Drew Hap		IRIS 313-10385	IR 75870-5-8-5-B-1::IRGC 117297-1	IRGC 126062	ind1B	151	100	100	0	25	G	C	A	A	T	T	T	G	T	G	G	A	T	T	G	A	G		A	C
IRIS 313-10885	ARC 12559	India	Indica	IRRI	C	A	C	C	RES	Hap 1	1a	RES	451	Hap 1	Hap 1	Insertion		Sus	1 SNP different than Drew Hap		IRIS 313-10885	ARC 12559::IRGC 22148-2	IRGC 127942	indx	144	100	100	0	26	G	C	A	A	T	T	T	G	T	G	G	A	T	T	G	A	G	T	A	C
IRIS 313-11235	PINILING DANIEL	Philippines	Indica	IRRI	C	A	C	C	RES	Hap 1	1a	RES	451	Hap 1	Hap 1	Insertion		Sus	1 SNP different than Drew Hap		IRIS 313-11235	PINILING DANIEL::IRGC 38828-2	IRGC 128137	indx	143	100	98	2	42	G	C	A	A	T	T	T	G	T	G	G	A	T	T	G	A	G	T	A	C
IRIS 313-11895	BA TUC RAN	Vietnam	Indica	IRRI	C	A	C	C	RES	Hap 1	1a	RES	451	Hap 1	Hap 1	Insertion		Sus	1 SNP different than Drew Hap		IRIS 313-11895	BA TUC RAN::IRGC 73239-1	IRGC 132391	ind3	141	100	99	1	33.5	G	C	A	A	T	T	T	G	T	G	G	A	T	T	G	A	G	T	A	C
IRIS 313-12261	Ea tom	Laos	Indica	IRRI	C	A	C	C	RES	Hap 1	1a	RES	451	Hap 1	Hap 1	Insertion		Sus	1 SNP different than Drew Hap		IRIS 313-12261	EA TOM::IRGC 95276-1	IRGC 127354	ind3	145	100	100	0	32	G	C	A	A	T	T	T	G	T	G	G	A	T	T	G	A	G	T	A	C
IRIS 313-9097	CANTIK PAUN	Indonesia	Indica	IRRI	C	A	C	C	RES	Hap 1	1a	RES	451	Hap 1	Hap 1	Insertion		Sus	1 SNP different than Drew Hap		IRIS 313-9097	CANTIK PAUN::IRGC 66538-1		ind3	148	100	98	2	34	G	C	A	A	T	T	T	G	T	G	G	A	T	T	G	A	G	T	A	C
IRIS 313-10542	BELLO	India	Indica	IRRI	0	A	C	C	RES	Hap 1	1a	RES	451	Hap 1	Hap 1	Insertion		Sus	1 SNP different than Drew Hap		IRIS 313-10542	BELLO::IRGC 6658-2	IRGC 127992	ind2	137	100	98	2	23	G	C	A	G/A	T	T	T	G	T	G	G	A	T	T	G	A	G	T	A	C
IRIS 313-10727	KOUPENEDOU KOUBOURY	Senegal	Indica	IRRI	C	A	C	C	RES	Hap 1	1a	RES	451	Hap 1	Hap 1	Insertion		Sus	1 SNP different than Drew Hap		IRIS 313-10727	KOUPENEDOU KOUBOURY::IRGC 16011-1		ind3	148	101	99	2	31	G	C	A	A	T	T	T	G	T	G	G	A	T	T	G	A	G	T	A	C
IRIS 313-7769	SALUMPIKIT	Philippines	Indica	IRRI	C	A	C	C	RES	Hap 1	1a	RES	451	Hap 1	Hap 1	Insertion		Sus	1 SNP different than Drew Hap		IRIS 313-7769	SALUMPIKIT::IRTP 4777-C1	IRGC 122236	indx	139	101	101	0	30	G	C	A	A	T	T	T	G	T	G	G	A	T	T	G	A	G	T	A	C
IRIS 313-8659	YA THAY SAN	Myanmar	Indica	IRRI	C	A	C	C	RES	Hap 1	1a	RES	451	Hap 1	Hap 1	Insertion		Sus	1 SNP different than Drew Hap		IRIS 313-8659	YA THAY SAN::IRGC 58245-1		indx	142	101	100	1	40.5	G	C	A	A	T	T	T	G	T	G	G	A	T	T	G	A	G	T	A	C
IRIS 313-9882	UNNAMED	Taiwan	Indica	IRRI	C	A	C	C	RES	Hap 1	1a	RES	451	Hap 1	Hap 1	Insertion		Sus	1 SNP different than Drew Hap		IRIS 313-9882	O. SATIVA::IRGC 17083-1	IRGC 125863	indx	146	101	99	2	27	G	C	A	A	T	T	T	G	T	G	G	A	T	T	G	A	G	T	A	C
IRIS 313-12188	CHAO DO	Laos	Indica	IRRI	0	A	C	C	RES	Hap 1	sub	RES	451	Hap 1	Hap 1	Insertion		Sus	1 SNP different than Drew Hap		IRIS 313-12188	CHAO DO::IRGC 89430-1	IRGC 127260	ind3	142	101	99	2	30	G	C	A	A	T	T	T	G	T	G	G	A	T	T	G	A	G	T	A	C
IRIS 313-10898	ANG KANG K.P.	Cambodia	Indica	IRRI	C	A	C	C	RES	Hap 1	1a	RES	451	Hap 1	Hap 1	Insertion		Sus	1 SNP different than Drew Hap		IRIS 313-10898	ANG KANG K P::IRGC 22716-2	IRGC 127928	ind3	138	102	100	2	28	G	C	A	A	T	T	T	G	T	G	G	A	T	T	G	A	G	T	A	C
IRIS 313-11182	CEMPO CINA	Indonesia	Indica	IRRI	C	A	C	C	RES	Hap 1	1a	RES	451	Hap 1	Hap 1	Insertion		Sus	1 SNP different than Drew Hap		IRIS 313-11182	CEMPO CINA::IRGC 35581-2	IRGC 128009	ind3	145	102	102	0	39	G	C	A	A	T	T	T	G	T	G	G	A	T	T	G	A	G	T	A	C
B031	Ngatsin	India	Indica	MC	C	A	C	C	RES	Hap 1	1a	RES	451	Hap 1	Hap 1	Insertion		Sus	1 SNP different than Drew Hap		B031	NGATSIN	IRGC 136007	ind2	144	103	101	2	33	G	C	A	A	T	T	T	G	T	G	G	A	T	T	G	A	G	T	A	C
B131	Aizizhan	China	Indica	MC	C	A	C	C	RES	Hap 1	1a	RES	451	Hap 1	Hap 1	Insertion		Sus	1 SNP different than Drew Hap		B131	AIZIZHAN		indx	138	103	101	2	34	G	C	A	A	T	T	T	G	T	G	G	A	T	T	G	A	G	T	A	C
IRIS 313-11193	GAHB AWY 2-1	Thailand	Indica	IRRI	C	A	C	C	RES	Hap 1	1a	RES	451	Hap 1	Hap 1	Insertion		Sus	1 SNP different than Drew Hap		IRIS 313-11193	GAHB AWY 2-1::IRGC 36549-2	IRGC 128040	ind3	145	103	103	0	29	G	C	A	A	T	T	T	G	T	G	G		T	T	G	A	G	T	A	C
IRIS 313-8316	RADIN PAHANG	Malaysia	Indica	IRRI	C	A	C	C	RES	Hap 1	1a	RES	451	Hap 1	Hap 1	Insertion		Sus	1 SNP different than Drew Hap		IRIS 313-8316	RADIN PAHANG::IRGC 14487-1	IRGC 131948	ind3	141	103	101	2	34	G	C	A	A	T	T	T	G	T	G	G	A	T	T	G	A	G	T	A	C
IRIS 313-8405	JIN JUN DAO	China	Indica	IRRI	C	A	C	C	RES	Hap 1	sub	RES	451	Hap 1	Hap 1	Insertion		Sus	1 SNP different than Drew Hap		IRIS 313-8405	JIN JUN DAO::IRGC 59710-1	IRGC 125613	indx	140	103	101	2	32	G	C	A	A	T	T	T	G	T	G	G	A	T	T	G	A	G	T	A	C
B147	Baikehanhe	China	Indica	MC	0	A	C	C	RES	Hap 6	6a	RES	451	Hap 1	Hap 1	Insertion		Sus	1 SNP different than Drew Hap		B147	BAIKEHANHE		ind1A	132	103	102	1	31.5	G	C	A	A	T	T	T	G	T	G	G	A	T	T	G	A	G	T	A	C
CX393	Huangsizhan	China	Indica	IRMBN	C	A	C	C	RES	Hap 1	1d	RES	451	Hap 1	Hap 1	Insertion		Sus	1 SNP different than Drew Hap		CX393	HUANGSIZHAN		ind1B	133	104	102	2	26	G	C	A	A	T	T	T	G	T	G	G	A	T	T	G	A	G	T	A	C
IRIS 313-8291	KEDOT	Indonesia	Indica	IRRI	C	A	C	C	RES	Hap 1	1a	RES	451	Hap 1	Hap 1	Insertion		Sus	1 SNP different than Drew Hap		IRIS 313-8291	KEDOT::IRGC 66568-1		ind3	145	104	103	1	32.5	G	C	A	A	T	T	T	G	T	G	G	A	T	T	G	A	G	T	A	C
B129	Hongainuo	China	Indica	MC	C	A	C	C	RES	Hap 1	1a	RES	451	Hap 1	Hap 1	Insertion		Sus	1 SNP different than Drew Hap		B129	HONGAINUO		indx	149	105	103	2	36	G	C	A	A	T	T	T	G	T	G	G	A	T	T	G	A	G	T
CX42	IR68552-55-3-2	Phillipines	Indica	IRMBN	C	A	C	C	RES	Hap 1	1d	RES	451	Hap 1	Hap 1	Insertion		Sus	1 SNP different than Drew Hap		CX42	IR68552-55-3-2	IRGC 135933	indx	150	105	105	0	28	G	C	A	A	T	T	T	G	T	G	G	A	T	T	G	A	G	T	A	C
IRIS 313-11523	ADIALLO	Senegal	Tropical japonica	IRRI	C	A	C	C	RES	Hap 1	1a	RES	451	Hap 1	Hap 1	Insertion		Sus	1 SNP different than Drew Hap		IRIS 313-11523	ADIALLO::IRGC 56264-1	IRGC 127106	indx	145	105	103	2	33	G	C	A	A	T	T	T	G	T	G	G	A	T	T	G	A	G	T	A	C
IRIS 313-11958	PUANG MAHLAI KHAO	Thailand	Indica	IRRI	C	A	C	C	RES	Hap 1	sub	RES	451	Hap 1	Hap 1	Insertion		Sus	1 SNP different than Drew Hap		IRIS 313-11958	PUANG MAHLAI KHAO::IRGC 76959-1		ind3	143	105	103	2	42	G	C	A	A	T	T	T	G	T	G	G	A	T	T	G	A	G	T	A	C
IRIS 313-9329	KERITING TINGGI	Indonesia	Indica	IRRI	C	A	C	C	RES	Hap 1	1a	RES	451	Hap 1	Hap 1	Insertion		Sus	1 SNP different than Drew Hap		IRIS 313-9329	KERITING TINGGI::IRGC 19972-1	IRGC 131941	ind3	140	105	103	2	42	G	C	A	A	T	T	T	G	T	G	G	A	T	T	G	A	G	T	A	C
IRIS 313-10349	CSR-90 IR-2	India	Indica	IRRI	C	A	C	C	RES	Hap 1	1b	RES	451	Hap 1	Hap 1	Insertion		Sus	1 SNP different than Drew Hap		IRIS 313-10349	CSR-90 IR-2::IRGC 117327-1	IRGC 120921	indx	148	106	102	4	25	G	C	A	A	T	T	T	G	T	G	G	A	T	T	G	A	G	T	A	C
IRIS 313-11196	DICULA	Philippines	Indica	IRRI	C	A	C	C	RES	Hap 1	sub	RES	451	Hap 1	Hap 1	Insertion		Sus	1 SNP different than Drew Hap		IRIS 313-11196	DICULA::IRGC 36729-2	IRGC 132333	ind3	134	106	104	2	24	G	C	A	A	T	T	T	G	T	G	G	A	T	T	G	A	G	T	A	C
IRIS 313-8957	BAM 9	India	Indica	IRRI	C	A	C	C	RES	Hap 1	1a	RES	451	Hap 1	Hap 1	Insertion		Sus	1 SNP different than Drew Hap		IRIS 313-8957	BAM 9::IRGC 6179-1	IRGC 125670	ind2	140	106	106	0	35	G	C	A	A	T	T	T	G	T	G	G	A	T	T	G	A	G	T	A	C
B106	Wenxiangnuo	China	Indica	MC	C	A	C	C	RES	Hap 6	6a	RES	451	Hap 1	Hap 1	Insertion		Sus	1 SNP different than Drew Hap		B106	WENXIANGNUO		indx	151	106	92	14	33	G	C	A	A	T	T	T	G	T	G	G	A	T	T	G	A	G	T	A	C
IRIS 313-11222	DUDHSWAR 15-157	Bangladesh	Indica	IRRI	C	A	C	C	RES	Hap 1	1a	RES	451	Hap 1	Hap 1	Insertion		Sus	1 SNP different than Drew Hap		IRIS 313-11222	DUDHSWAR 15-157::IRGC 37967-2	IRGC 132308	ind2	146	107	106	1	30.5	G	C	A	A	T	T	T					A	T	T	G	A	G	T		C
CX381	Adny 11	0	Indica	IRMBN	0	A	C	C	RES	Hap 1	1b	RES	451	Hap 1	Hap 1	Insertion		Sus	1 SNP different than Drew Hap		CX381	ADNY 11	IRGC 135821	ind1B	140	107	106	1	30.5	G	C	A	A	T	T	T	G	T	G	G	A	T	T	G	A	G	T	A	C
IRIS 313-12275	MAGU	China	Indica	IRRI	0	A	C	C	RES	Hap 1	1a	RES	451	Hap 1	Hap 1	Insertion		Sus	1 SNP different than Drew Hap		IRIS 313-12275	MAGU::IRGC 97027-1	IRGC 127590	indx	138	107	107	0	23	G	C	A	A	T	T	T	G	T	G	G	A	T	T	G	A	G	T	A	C
IRIS 313-10880	ARC 12180	India	Indica	IRRI	C	A	C	C	RES	Hap 1	1a	RES	451	Hap 1	Hap 1	Insertion		Sus	1 SNP different than Drew Hap		IRIS 313-10880	ARC 12180::IRGC 21965-2	IRGC 127940	ind2	137	108	108	0	31	G	C	A	A	T	T	T	G	T	G	G	A	T	T	G	A	G	T	A	C
IRIS 313-11343	PURTOK(MALAGKIT)	Philippines	Indica	IRRI	C	A	C	C	RES	Hap 1	1a	RES	451	Hap 1	Hap 1	Insertion		Sus	1 SNP different than Drew Hap		IRIS 313-11343	PURTOK (MALAGKIT)::IRGC 44707-2	IRGC 132263	ind3	136	108	106	2	31	G	C	A	A	T	T	T	G	T	G	G	A	T	T	G	A	G	T	A	C
IRIS 313-12109	ARITH	Cambodia	Indica	IRRI	C	A	C	C	RES	Hap 1	1a	RES	451	Hap 1	Hap 1	Insertion		Sus	1 SNP different than Drew Hap		IRIS 313-12109	ARITH::IRGC 84347-2	IRGC 127975	ind3	134	108	106	2	36	G	C	A	A	T	T	T	G	T	G	G	A	T	T	G	A	G	T	A	C
CX378	Huhan 15	China	Indica	IRMBN	0	A	C	C	RES	Hap 1	1d	RES	451	Hap 1	Hap 1	Insertion		Sus	1 SNP different than Drew Hap		CX378	HUHAN 15		ind1B	132	108	108	0	26	G	C	A	A	T	T	T	G	T	G	G	A	T	T	G	A	G	T	A	C
IRIS 313-11983	KERIBAREFOR	Burkina Fasso	Indica	IRRI	C	A	C	C	RES	Hap 1	1a	RES	451	Hap 1	Hap 1	Insertion		Sus	1 SNP different than Drew Hap		IRIS 313-11983	KERIBAREFOR::IRGC 78454-1	IRGC 128337	ind2	150	111	111	0	33	G	C	A	A	T	T	T	G	T	G	G	A	T	T	G	A	G	T	A	C
IRIS 313-10272	COLOMBIA 1	Colombia	Tropical japonica	IRRI	C	A	C	C	RES	Hap 1	1a	RES	451	Hap 1	Hap 1	Insertion		Sus	1 SNP different than Drew Hap		IRIS 313-10272	COLOMBIA 1::IRGC 116970-1	IRGC 125714	japx	135	112	112	0	24	G	C	A	A	T	T	T	G	T	G	G	A	T	T	G	A	G	T	A	C
IRIS 313-11500	SKK	Indonesia	Indica	IRRI	0	A	C	C	RES	Hap 1	1a	RES	451	Hap 1	Hap 1	Insertion		Sus	1 SNP different than Drew Hap		IRIS 313-11500	SKK::IRGC 54356-1	IRGC 127816	ind2	142	114	112	2	31	G	C	A	A	T	T	T	G	T	G	G	A	T	T	G	A	G	T	A	C
CX379	Nionoka	Mali	Indica	IRMBN	0	A	C	C	RES	Hap 1	1a	RES	451	Hap 1	Hap 1	Insertion		Sus	1 SNP different than Drew Hap		CX379	NIONOKA	IRGC 136008	ind1B	135	115	114	1	21.5	G	C	A	A	T	T	T	G	T	G	G	A	T	T	G	A	G	T	A	C
IRIS 313-15901	IR 77298-14-1-2-10	Philippines	Indica	IRRI	T/C	A	C	G/C	RES	Hap 1	1b	RES	451	Hap 1	Hap 1	Insertion		Sus	1 SNP different than Drew Hap		IRIS 313-15901	IR 77298-14-1-2-10::G1	IRGC 126964	ind1B	148	96	95	1	29.5	G	C	A	A	T	T	T	G	T	G	G	A	T	T	G	A	G	T	A	C
IRIS 313-11011	SUNAR	Indonesia	Indica	IRRI	C	A	C	C	RES	Hap 1	1a	RES	451	Hap 1	Hap 1	Insertion		Sus	1 SNP different than Drew Hap		IRIS 313-11011	SUNAR::IRGC 27470-1	IRGC 127830	indx	129	105	105	0	28	G	C	A	A	T	T	T	G	T	G	G	A	T	T	G	A	G	T	A	C
IRIS 313-8765	TIMMURAY	Bhutan	Basmati/sadri	IRRI	C	A	C	C	RES	Hap 1	1a	RES	451	Hap 1	Hap 1	Insertion		Sus	1 SNP different than Drew Hap		IRIS 313-8765	TIMMURAY::IRGC 67857-1	IRGC 126284	aro	148	93	91	2	22	G	C	A	A	T	T	T	G	T	G	G	A	T	T	G	A	G	T	A	C
IRIS 313-11361	KALIKALMA	India	Indica	IRRI	C	A	C	C	RES	Hap 1	1a	RES	451	Hap 1	Hap 1	Insertion		Sus	1 SNP different than Drew Hap		IRIS 313-11361	KALIKALMA::IRGC 45996-2	IRGC 128067	ind2	148	98	96	2	33	G	C	A	A	T	T	T	G	T	G	G	A	T	T	G	A	G	T	A	C
B076	Minbeiwanxian	China	Indica	MC	T/C	G/A	C	C	RES	Hap 1	1a	RES	451	Hap 1	Hap 1	Insertion		Sus	1 SNP different than Drew Hap		B076	MINBEIWANXIAN		indx	154	43	41	2	34	G	C	A	A	T	T	T	G	T	G	G	A	T	T	G	A	G	T	A	C
IRIS 313-10119	GITANO	Italy	Temperate japonica	IRRI	T	G	0	G	missing	Hap 3	3b	SUS	425	Hap 2	Hap 2	Insertion		Sus	10 SNP different than Katy		IRIS 313-10119	GITANO::IRGC 82424-1	IRGC 125752	japx	167	0	0	0	0	G	C	A	G	T	T	T	G	T	G	G	A	T	T	G	A	G	T	A	C
IRIS 313-11498	PADI HEDENG(REKET HEDENG)	Indonesia	Temperate japonica	IRRI	T	G	0	G	missing	Hap 3	sub	SUS	425	Hap 2	Hap 2	Insertion		Sus	10 SNP different than Katy		IRIS 313-11498	PADI HEDENG (REKET HEDENG)::IRGC 54266-1	IRGC 132023	trop	166	2	2	0	0	G	C	A	G	T	T	T	G	T	G	G	A	T	T	G	A	G	T	A	C
B152	Zaoshunonghu 6	China	Intermediate type	MC	T	G/A	0	0	missing	omit missing	0	missing	425	Hap 2	Hap 2	Insertion		Sus	10 SNP different than Katy		B152	ZAOSHUNONGHU 6		temp	161	15	13	2	1	G	C	A	G	T	T	T	G	T	G	G	A	T	T	G	A	G	T	A	C
B016	Aomierte 168	Hungary	Temperate japonica	MC	T	G	A	G	SUS	Hap 3	3a	SUS	425	Hap 2	Hap 2	Insertion		Sus	10 SNP different than Katy		B016	AOMIERTE 168	IRGC 135829	temp	167	0	0	0	0	G	C	A	G	T	T	T	G	T	G	G	A	T	T	G	A	G	T	A	C
B045	Gongchengxiang	Japan	Temperate japonica	MC	T	G	A	G	SUS	Hap 3	3b	SUS	425	Hap 2	Hap 2	Insertion		Sus	10 SNP different than Katy		B045	GONGCHENGXIANG	IRGC 135896	temp	167	0	0	0	0	G	C	A	G	T	T	T	G	T	G	G	A	T	T	G	A	G	T	A	C
B046	Qiutianxiaoting	Japan	Temperate japonica	MC	T	G	A	G	SUS	Hap 3	3b	SUS	425	Hap 2	Hap 2	Insertion		Sus	10 SNP different than Katy		B046	QIUTIANXIAOTING	IRGC 136032	temp	167	0	0	0	0	G	C	A	G	T	T	T	G	T	G	G	A	T	T	G	A	G	T	A	C
B084	Bawangbian 1	China	Intermediate type	MC	T	G	A	G	SUS	Hap 3	3b	SUS	425	Hap 2	Hap 2	Insertion		Sus	10 SNP different than Katy		B084	BAWANGBIAN 1		admix	167	0	0	0	0	G	C	A	G	T	T	T	G	T	G	G	A	T	T	G	A	G	T	A	C
B168	Zhuyuan	Japan	Temperate japonica	MC	T	G	A	G	SUS	Hap 3	3b	SUS	425	Hap 2	Hap 2	Insertion		Sus	10 SNP different than Katy		B168	ZHUYUAN	IRGC 136096	temp	167	0	0	0	0	G	C	A	G	T	T	T	G	T	G	G	A	T	T	G	A	G	T	A	C
B204	Longhuamaohu	China	Temperate japonica	MC	T	G	A	G	SUS	Hap 3	3b	SUS	425	Hap 2	Hap 2	Insertion		Sus	10 SNP different than Katy		B204	LONGHUAMAOHU		temp	167	0	0	0	0	G	C	A	G	T	T	T	G	T	G	G	A	T	T	G	A	G	T	A	C
B226	Heimangdao	China	Temperate japonica	MC	T	G	A	G	SUS	Hap 3	3b	SUS	425	Hap 2	Hap 2	Insertion		Sus	10 SNP different than Katy		B226	HEIMANGDAO		temp	167	0	0	0	0	G	C	A	G	T	T	T	G	T	G	G	A	T	T	G	A	G	T	A	C
B240	Zhengdao 5	China	Temperate japonica	MC	T	G	A	G	SUS	Hap 3	3b	SUS	425	Hap 2	Hap 2	Insertion		Sus	10 SNP different than Katy		B240	ZHENGDAO 5		temp	167	0	0	0	0	G	C	A	G	T	T	T	G	T	G	G	A	T	T	G	A	G	T	A	C
B242	Gui 630	China	Indica	MC	T	G	A	G	SUS	Hap 3	3c	SUS	425	Hap 2	Hap 2	Insertion		Sus	10 SNP different than Katy		B242	GUI 630		indx	167	0	0	0	0	G	C	A	G	T	T	T	G	T	G	G	A	T	T	G	A	G	T	A	C
B269	Yuefu	China	Temperate japonica	MC	T	G	A	G	SUS	Hap 3	3b	SUS	425	Hap 2	Hap 2	Insertion		Sus	10 SNP different than Katy		B269	YUEFU	IRGC 136083	temp	167	0	0	0	0	G	C	A	G	T	T	T	G	T	G	G	A	T	T	G	A	G	T	A	C
CX111	Giza14	Egypt	Tropical japonica	IRMBN	T	G	A	G	SUS	Hap 3	3d	SUS	425	Hap 2	Hap 2	Insertion		Sus	10 SNP different than Katy		CX111	GIZA14	IRGC 135894	trop	167	0	0	0	0	G	C	A	G	T	T	T	G	T	G	G	A	T	T	G	A	G	T	A	C
CX116	Wudadaozhong	North Korea	Temperate japonica	IRMBN	T	G	A	G	SUS	Hap 3	3b	SUS	425	Hap 2	Hap 2	Insertion		Sus	10 SNP different than Katy		CX116	WUDADAOZHONG	IRGC 136070	temp	167	0	0	0	0	G	C	A	G	T	T	T	G	T	G	G	A	T	T	G	A	G	T	A	C
CX132	AP423	India	Tropical japonica	IRMBN	T	G	A	G	SUS	Hap 3	3d	SUS	425	Hap 2	Hap 2	Insertion		Sus	10 SNP different than Katy		CX132	AP423	IRGC 135830	trop	167	0	0	0	0	G	C	A	G	T	T	T	G	T	G	G	A	T	T	G	A	G	T	A	C
CX142	Ai Yeh Lu	China	Temperate japonica	IRMBN	T	G	A	G	SUS	Hap 3	3b	SUS	425	Hap 2	Hap 2	Insertion		Sus	10 SNP different than Katy		CX142	AI YEH LU	IRGC 135823	japx	167	0	0	0	0	G	C	A	G	T	T	T	G	T	G	G	A	T	T	G	A	G	T	A	C
CX220	IRAT109	Brazil	Tropical japonica	IRMBN	T	G	A	G	SUS	Hap 3	3d	SUS	425	Hap 2	Hap 2	Insertion		Sus	10 SNP different than Katy		CX220	IRAT109	IRGC 135941	trop	167	0	0	0	0	G	C	A	G	T	T	T	G	T	G	G	A	T	T	G	A	G	T	A	C
CX251	Xudao 4	China	japonica	IRMBN	T	G	A	G	SUS	Hap 3	3b	SUS	425	Hap 2	Hap 2	Insertion		Sus	10 SNP different than Katy		CX251	XUDAO 4		temp	167	0	0	0	0	G	C	A	G	T	T	T	G	T	G	G	A	T	T	G	A	G	T	A	C
CX313	R106	China	Indica	IRMBN	T	G	A	G	SUS	Hap 3	3c	SUS	425	Hap 2	Hap 2	Insertion		Sus	10 SNP different than Katy		CX313	R106		indx	168	0	0	0	1	G	C	A	G	T	T	T	G	T	G	G	A	T	T	G	A	G	T	A	C
CX32	Manauthukha	Myanmar	japonica	IRMBN	T	G	A	G	SUS	Hap 3	3a	SUS	425	Hap 2	Hap 2	Insertion		Sus	10 SNP different than Katy		CX32	MANAUTHUKHA	IRGC 135980	japx	167	0	0	0	0	G	C	A	G	T	T	T	G	T	G	G	A	T	T	G	A	G	T	A	C
CX330	Yueguang	Japan	Intermediate type	IRMBN	T	G	A	G	SUS	Hap 3	3b	SUS	425	Hap 2	Hap 2	Insertion		Sus	10 SNP different than Katy		CX330	YUEGUANG	IRGC 136084	temp	167	0	0	0	0	G	C	A	G	T	T	T	G	T	G	G	A	T	T	G	A	G	T	A	C
CX352	BD007	China	Intermediate type	IRMBN	T	G	A	G	SUS	Hap 3	sub	SUS	425	Hap 2	Hap 2	Insertion		Sus	10 SNP different than Katy		CX352	BD007	IRGC 135839	trop	167	0	0	0	0	G	C	A	G	T	T	T	G	T	G	G	A	T	T	G	A	G	T	A	C
CX359	Yunlu 103	China	Tropical japonica	IRMBN	T	G	A	G	SUS	Hap 3	3d	SUS	425	Hap 2	Hap 2	Insertion		Sus	10 SNP different than Katy		CX359	YUNLU 103		trop	167	0	0	0	0	G	C	A	G	T	T	T	G	T	G	G	A	T	T	G	A	G	T	A	C
CX389	Jinyuan 85	China	japonica	IRMBN	T	G	A	G	SUS	Hap 3	3b	SUS	425	Hap 2	Hap 2	Insertion		Sus	10 SNP different than Katy		CX389	JINYUAN 85	IRGC 135960	temp	167	0	0	0	0	G	C	A	G	T	T	T	G	T	G	G	A	T	T	G	A	G	T	A	C
CX396	Guandong 194（Soft Rice）	Japan	Temperate japonica	IRMBN	T	G	A	G	SUS	Hap 3	3b	SUS	425	Hap 2	Hap 2	Insertion		Sus	10 SNP different than Katy		CX396	GUANDONG 194 (SOFT RICE)	IRGC 135898	temp	167	0	0	0	0	G	C	A	G	T	T	T	G	T	G	G	A	T	T	G	A	G	T	A	C
CX6	C418	China	Intermediate type	IRMBN	T	G	A	G	SUS	Hap 3	3b	SUS	425	Hap 2	Hap 2	Insertion		Sus	10 SNP different than Katy		CX6	C418		admix	167	0	0	0	0	G	C	A	G	T	T	T	G	T	G	G	A	T	T	G	A	G	T	A	C
CX90	Chhomromg	Nepal	Indica	IRMBN	T	G	A	G	SUS	Hap 3	3c	SUS	425	Hap 2	Hap 2	Insertion		Sus	10 SNP different than Katy		CX90	CHHOMROMG	IRGC 135863	ind1B	168	0	0	0	1	G	C	A	G	T	T	T	G	T	G	G	A	T	T	G	A	G	T	A	C
IRIS 313-10035	RIZ TYPE SORGHO	Madagascar	Indica	IRRI	T	G	A	G	SUS	Hap 3	3b	SUS	425	Hap 2	Hap 2	Insertion		Sus	10 SNP different than Katy		IRIS 313-10035	RIZ TYPE SORGHO::IRGC 69015-1	IRGC 125887	ind2	167	0	0	0	0	G	C	A	G	T	T	T	G	T	G	G	A	T	T	G	A	G	T	A	C
IRIS 313-10061	ESTRELA A	Portugal	Japonica	IRRI	T	G	A	G	SUS	Hap 3	3b	SUS	425	Hap 2	Hap 2	Insertion		Sus	10 SNP different than Katy		IRIS 313-10061	ESTRELA A::IRGC 72918-1	IRGC 125733	japx	167	0	0	0	0	G	C	A	G	T	T	T	G	T	G	G	A	T	T	G	A	G	T	A	C
IRIS 313-10295	PDR 34-2-1-2	Pakistan	Indica	IRRI	T	G	A	G	SUS	Hap 3	3a	SUS	425	Hap 2	Hap 2	Insertion		Sus	10 SNP different than Katy		IRIS 313-10295	PDR 34-2-1-2::IRGC 117020-1	IRGC 127065	admix	167	0	0	0	0	G	C	A	G	T	T	T	G	T	G	G	A	T	T	G	A	G	T	A	C
IRIS 313-10569	BEN-KEI	Japan	Temperate japonica	IRRI	T	G	A	G	SUS	Hap 3	3b	SUS	425	Hap 2	Hap 2	Insertion		Sus	10 SNP different than Katy		IRIS 313-10569	BEN KEI::IRGC 7769-1	IRGC 128240	temp	167	0	0	0	0	G	C	A	G	T	T	T	G	T	G	G	A	T	T	G	A	G	T	A	C
IRIS 313-10570	CHUSEI HONEN	Japan	Temperate japonica	IRRI	T	G	A	G	SUS	Hap 3	3b	SUS	425	Hap 2	Hap 2	Insertion		Sus	10 SNP different than Katy		IRIS 313-10570	CHUSEI HONEN::IRGC 7777-1	IRGC 128263	temp	167	0	0	0	0	G	C	A	G	T	T	T	G	T	G	G	A	T	T	G	A	G	T	A	C
IRIS 313-10631	SHINCHIKU-IKU 97	Taiwan	Temperate japonica	IRRI	T	G	A	G	SUS	Hap 3	3b	SUS	425	Hap 2	Hap 2	Insertion		Sus	10 SNP different than Katy		IRIS 313-10631	SHINCHIKU IKU 97::IRGC 10429-1	IRGC 127798	temp	167	0	0	0	0	G	C	A	G	T	T	T	G	T	G	G	A	T	T	G	A	G	T	A	C
IRIS 313-10645	LENKIBE-N	Philippines	Tropical japonica	IRRI	T	G	A	G	SUS	Hap 3	sub	SUS	425	Hap 2	Hap 2	Insertion		Sus	10 SNP different than Katy		IRIS 313-10645	LENKIBE-N::IRGC 11216-1	IRGC 128359	trop	167	0	0	0	0	G	C	A	G	T	T	T	G	T	G	G	A	T	T	G	A	G	T	A	C
IRIS 313-10744	SIPON	Indonesia	Japonica	IRRI	T	G	A	G	SUS	Hap 3	3a	SUS	425	Hap 2	Hap 2	Insertion		Sus	10 SNP different than Katy		IRIS 313-10744	SIPON::IRGC 16570-1	IRGC 127811	trop	167	0	0	0	0	G	C	A	G	T	T	T	G	T	G	G	A	T	T	G	A	G	T	A	C
IRIS 313-10752	0	United States	Tropical japonica	IRRI	T	G	A	G	SUS	Hap 3	sub	SUS	425	Hap 2	Hap 2	Insertion		Sus	10 SNP different than Katy		IRIS 313-10752	O. SATIVA::IRGC 16898-1	IRGC 128415	trop	167	0	0	0	0	G	C	A	G	T	T	T	G	T	G	G	A	T	T	G	A	G	T	A	C
IRIS 313-10759	ANDEL	Indonesia	Japonica	IRRI	T	G	A	G	SUS	Hap 3	3a	SUS	425	Hap 2	Hap 2	Insertion		Sus	10 SNP different than Katy		IRIS 313-10759	ANDEL::IRGC 17153-2	IRGC 127927	trop	168	0	0	0	1	G	C	A	G	T	T	T	G	T	G	G	A	T	T	G	A	G	T	A	C
IRIS 313-10798	NOGO-BELE 2	Indonesia	Tropical japonica	IRRI	T	G	A	G	SUS	Hap 3	sub	SUS	425	Hap 2	Hap 2	Insertion		Sus	10 SNP different than Katy		IRIS 313-10798	NOGO BELE 2::IRGC 18328-2	IRGC 135640	trop	167	0	0	0	0	G	C	A	G	T	T	T	G	T	G	G	A	T	T	G	A	G	T	A	C
IRIS 313-10817	SLAMET	Indonesia	Japonica	IRRI	T	G	A	G	SUS	Hap 3	3a	SUS	425	Hap 2	Hap 2	Insertion		Sus	10 SNP different than Katy		IRIS 313-10817	SLAMET::IRGC 18900-1	IRGC 135796	trop	167	0	0	0	0	G	C	A	G	T	T	T	G	T	G	G	A	T	T	G	A	G	T	A	C
IRIS 313-10828	IKOGAN	Philippines	Tropical japonica	IRRI	T	G	A	G	SUS	Hap 3	3a	SUS	425	Hap 2	Hap 2	Insertion		Sus	10 SNP different than Katy		IRIS 313-10828	IKOGAN::IRGC 19412-1	IRGC 128319	trop	167	0	0	0	0	G	C	A	G	T	T	T	G	T	G	G	A	T	T	G	A	G	T	A	C
IRIS 313-10837	BACK KYUNG ZO	South Korea	Temperate japonica	IRRI	T	G	A	G	SUS	Hap 3	3b	SUS	425	Hap 2	Hap 2	Insertion		Sus	10 SNP different than Katy		IRIS 313-10837	BACK KYUNG ZO::IRGC 19698-2	IRGC 132323	temp	167	0	0	0	0	G	C	A	G	T	T	T	G	T	G	G	A	T	T	G	A	G	T	A	C
IRIS 313-10839	TAE GU NA	South Korea	Temperate japonica	IRRI	T	G	A	G	SUS	Hap 3	3b	SUS	425	Hap 2	Hap 2	Insertion		Sus	10 SNP different than Katy		IRIS 313-10839	TAE GU NA::IRGC 19875-2	IRGC 132270	temp	167	0	0	0	0	G	C	A	G	T	T	T	G	T	G	G	A	T	T	G	A	G	T	A	C
IRIS 313-10916	SRAU SLAP	Cambodia	Temperate japonica	IRRI	T	G	A	G	SUS	Hap 3	3b	SUS	425	Hap 2	Hap 2	Insertion		Sus	10 SNP different than Katy		IRIS 313-10916	SRAU SLAP::IRGC 23267-2		temp	167	0	0	0	0	G	C	A	G	T	T	T	G	T	G	G	A	T	T	G	A	G	T	A	C
IRIS 313-10918	T.Q.QI. QINYUHAYUHA	Philippines	Japonica	IRRI	T	G	A	G	SUS	Hap 3	sub	SUS	425	Hap 2	Hap 2	Insertion		Sus	10 SNP different than Katy		IRIS 313-10918	T Q QI QINYUHAYUHA::IRGC 23342-1	IRGC 135803	trop	167	0	0	0	0	G	C	A	G	T	T	T	G	T	G	G	A	T	T	G	A	G	T	A	C
IRIS 313-11062	BEGUNBICHI 33	Bangladesh	Basmati/sadri	IRRI	T	G	A	G	SUS	Hap 3	3a	SUS	425	Hap 2	Hap 2	Insertion		Sus	10 SNP different than Katy		IRIS 313-11062	BEGUNBICHI 33::IRGC 29260-1	IRGC 127218	aro	167	0	0	0	0	G	C	A	G	T	T	T	G	T	G	G	A	T	T	G	A	G	T	A	C
IRIS 313-11311	CICIH KAPUK	Indonesia	Japonica	IRRI	T	G	A	G	SUS	Hap 3	sub	SUS	425	Hap 2	Hap 2	Insertion		Sus	10 SNP different than Katy		IRIS 313-11311	CICIH KAPUK::IRGC 43377-1	IRGC 135745	trop	167	0	0	0	0	G	C	A	G	T	T	T	G	T	G	G	A	T	T	G	A	G	T	A	C
IRIS 313-11428	MARANHAO BRANCO	Brazil	Temperate japonica	IRRI	T	G	A	G	SUS	Hap 3	3d	SUS	425	Hap 2	Hap 2	Insertion		Sus	10 SNP different than Katy		IRIS 313-11428	MARANHAO BRANCO::IRGC 50503-1	IRGC 128382	trop	167	0	0	0	0	G	C	A	G	T	T	T	G	T	G	G	A	T	T	G	A	G	T	A	C
IRIS 313-11439	NIRA PRIETO	Cuba	Indica	IRRI	T	G	A	G	SUS	Hap 3	3c	SUS	425	Hap 2	Hap 2	Insertion		Sus	10 SNP different than Katy		IRIS 313-11439	NIRA PRIETO::IRGC 51145-1	IRGC 127680	trop	168	0	0	0	1	G	C	A	G	T	T	T	G	T	G	G	A	T	T	G	A	G	T	A	C
IRIS 313-11511	WAGASAN(RED)	Philippines	Indica	IRRI	T	G	A	G	SUS	Hap 3	sub	SUS	425	Hap 2	Hap 2	Insertion		Sus	10 SNP different than Katy		IRIS 313-11511	WAGASAN (RED)::IRGC 55404-1	IRGC 127890	trop	167	0	0	0	0	G	C	A	G	T	T	T	G	T	G	G	A	T	T	G	A	G	T	A	C
IRIS 313-11527	GOLO	Ivory Coast	Indica	IRRI	T	G	A	G	SUS	Hap 3	sub	SUS	425	Hap 2	Hap 2	Insertion		Sus	10 SNP different than Katy		IRIS 313-11527	GOLO::IRGC 56856-1	IRGC 128302	trop	167	0	0	0	0	G	C	A	G	T	T	T	G	T	G	G	A	T	T	G	A	G	T	A	C
IRIS 313-11537	J 6 IR438(WC694)	Philippines	Indica	IRRI	T	G	A	G	SUS	Hap 3	3b	SUS	425	Hap 2	Hap 2	Insertion		Sus	10 SNP different than Katy		IRIS 313-11537	J 6 IR 438 (WC 694)::IRGC 57599-1	IRGC 127446	trop	167	0	0	0	0	G	C	A	G	T	T	T	G	T	G	G	A	T	T	G	A	G	T	A	C
IRIS 313-11574	HEI TOU HONG	China	Temperate japonica	IRRI	T	G	A	G	SUS	Hap 3	3b	SUS	425	Hap 2	Hap 2	Insertion		Sus	10 SNP different than Katy		IRIS 313-11574	HEI TOU HONG::IRGC 59595-1	IRGC 128307	temp	167	0	0	0	0	G	C	A	G	T	T	T	G	T	G	G	A	T	T	G	A	G	T	A	C
IRIS 313-11661	91-382	Bhutan	Aus/boro	IRRI	T	G	A	G	SUS	Hap 3	3b	SUS	425	Hap 2	Hap 2	Insertion		Sus	10 SNP different than Katy		IRIS 313-11661	91-382::IRGC 63464-1	IRGC 131960	temp	167	0	0	0	0	G	C	A	G	T	T	T	G	T	G	G	A	T	T	G	A	G	T	A	C
IRIS 313-11672	RAI MANULA	Nepal	Tropical japonica	IRRI	T	G	A	G	SUS	Hap 3	3b	SUS	425	Hap 2	Hap 2	Insertion		Sus	10 SNP different than Katy		IRIS 313-11672	RAI MANULA::IRGC 64138-1	IRGC 128445	temp	167	0	0	0	0	G	C	A	G	T	T	T	G	T	G	G	A	T	T	G	A	G	T	A	C
IRIS 313-11702	CN1067	United States	Indica	IRRI	T	G	A	G	SUS	Hap 3	3b	SUS	425	Hap 2	Hap 2	Insertion		Sus	10 SNP different than Katy		IRIS 313-11702	CN 1067::IRGC 65680-1	IRGC 127285	temp	167	0	0	0	0	G	C	A	G	T	T	T	G	T	G	G	A	T	T	G	A	G	T	A	C
IRIS 313-11736	MALAGKIT(PINELIPE)	Philippines	Aus/boro	IRRI	T	G	A	G	SUS	Hap 3	sub	SUS	425	Hap 2	Hap 2	Insertion		Sus	10 SNP different than Katy		IRIS 313-11736	MALAGKIT (PINELIPE)::IRGC 67444-1	IRGC 127595	trop	167	0	0	0	0	G	C	A	G	T	T	T	G	T	G	G	A	T	T	G	A	G	T	A	C
IRIS 313-11790	VARIRANGAHY	Madagascar	Indica	IRRI	T	G	A	G	SUS	Hap 3	sub	SUS	425	Hap 2	Hap 2	Insertion		Sus	10 SNP different than Katy		IRIS 313-11790	VARIRANGAHY::IRGC 69897-1	IRGC 127883	trop	167	0	0	0	0	G	C	A	G	T	T	T	G	T	G	G	A	T	T	G	A	G	T	A	C
IRIS 313-11851	DUNA-AL	Philippines	Indica	IRRI	T	G	A	G	SUS	Hap 3	sub	SUS	425	Hap 2	Hap 2	Insertion		Sus	10 SNP different than Katy		IRIS 313-11851	DUNA AL::IRGC 71842-1	IRGC 135565	trop	168	0	0	0	1	G	C	A	G	T	T	T	G	T	G	G	A	T	T	G	A	G	T	A	C
IRIS 313-11929	GILINGAN MARANGRAS	Philippines	Tropical japonica	IRRI	T	G	A	G	SUS	Hap 3	3a	SUS	425	Hap 2	Hap 2	Insertion		Sus	10 SNP different than Katy		IRIS 313-11929	GILINGAN MARANGRAS::IRGC 75213-1	IRGC 127385	trop	167	0	0	0	0	G	C	A	G	T	T	T	G	T	G	G	A	T	T	G	A	G	T	A	C
IRIS 313-11973	NOINJO	South Korea	Temperate japonica	IRRI	T	G	A	G	SUS	Hap 3	3b	SUS	425	Hap 2	Hap 2	Insertion		Sus	10 SNP different than Katy		IRIS 313-11973	NOINJO::IRGC 77669-1	IRGC 132020	temp	167	0	0	0	0	G	C	A	G	T	T	T	G	T	G	G	A	T	T	G	A	G	T	A	C
IRIS 313-12051	TINOLDO MARANGRAS	Philippines	Tropical japonica	IRRI	T	G	A	G	SUS	Hap 3	3c	SUS	425	Hap 2	Hap 2	Insertion		Sus	10 SNP different than Katy		IRIS 313-12051	TINOLDO MARANGRAS::IRGC 81758-1	IRGC 128487	trop	167	0	0	0	0	G	C	A	G	T	T	T	G	T	G	G	A	T	T	G	A	G	T	A	C
IRIS 313-12144	GINAYANGGANG	Philippines	Tropical japonica	IRRI	T	G	A	G	SUS	Hap 3	3a	SUS	425	Hap 2	Hap 2	Insertion		Sus	10 SNP different than Katy		IRIS 313-12144	GINAYANGGANG::IRGC 87131-1	IRGC 136099	trop	167	0	0	0	0	G	C	A	G	T	T	T	G	T	G	G	A	T	T	G	A	G	T	A	C
IRIS 313-12271	BATIBATIKAN	Philippines	Tropical japonica	IRRI	T	G	A	G	SUS	Hap 3	sub	SUS	425	Hap 2	Hap 2	Insertion		Sus	10 SNP different than Katy		IRIS 313-12271	BATIBATIKAN::IRGC 96098-1	IRGC 127215	trop	167	0	0	0	0	G	C	A	G	T	T	T	G	T	G	G	A	T	T	G	A	G	T	A	C
IRIS 313-12289	YARSABA	Myanmar	Tropical japonica	IRRI	T	G	A	G	SUS	Hap 3	3a	SUS	425	Hap 2	Hap 2	Insertion		Sus	10 SNP different than Katy		IRIS 313-12289	YARSABA::IRGC 97567-1	IRGC 132304	subtrop	167	0	0	0	0	G	C	A	G	T	T	T	G	T	G	G	A	T	T	G	A	G	T	A	C
IRIS 313-15904	JINBUBYEO	South Korea	Temperate japonica	IRRI	T	G	A	G	SUS	Hap 3	3b	SUS	425	Hap 2	Hap 2	Insertion		Sus	10 SNP different than Katy		IRIS 313-15904	JINBUBYEO::G1	IRGC 126967	temp	167	0	0	0	0	G	C	A	G	T	T	T	G	T	G	G	A	T	T	G	A	G	T	A	C
IRIS 313-15905	WAB 56-125	Ivory Coast	Tropical japonica	IRRI	T	G	A	G	SUS	Hap 3	3d	SUS	425	Hap 2	Hap 2	Insertion		Sus	10 SNP different than Katy		IRIS 313-15905	WAB 56-125::IRTP 19771-G1	IRGC 126969	trop	167	0	0	0	0	G	C	A	G	T	T	T	G	T	G	G	A	T	T	G	A	G	T	A	C
IRIS 313-15910	CYPRESS	United States	Intermediate type	IRRI	T	G	A	G	SUS	Hap 3	3a	SUS	425	Hap 2	Hap 2	Insertion		Sus	10 SNP different than Katy		IRIS 313-15910	CYPRESS::IRTP 19532-G1	IRGC 126956	trop	167	0	0	0	0	G	C	A	G	T	T	T	G	T	G	G	A	T	T	G	A	G	T	A	C
IRIS 313-7866	CNA-7\BO\1\1>33-13-6-1	Colombia	Tropical japonica	IRRI	T	G	A	G	SUS	Hap 3	sub	SUS	425	Hap 2	Hap 2	Insertion		Sus	10 SNP different than Katy		IRIS 313-7866	CNA 7\BO\1\1>33-13-6-1::C1	IRGC 122018	trop	167	0	0	0	0	G	C	A	G	T	T	T	G	T	G	G	A	T	T	G	A	G	T	A	C
IRIS 313-7883	GANIGI	Indonesia	Tropical japonica	IRRI	T	G	A	G	SUS	Hap 3	3a	SUS	425	Hap 2	Hap 2	Insertion		Sus	10 SNP different than Katy		IRIS 313-7883	GANIGI::IRGC 48698-C1	IRGC 122052	trop	167	0	0	0	0	G	C	A	G	T	T	T	G	T	G	G	A	T	T	G	A	G	T	A	C
IRIS 313-7902	IR 63380-16	Philippines	Tropical japonica	IRRI	T	G	A	G	SUS	Hap 3	3d	SUS	425	Hap 2	Hap 2	Insertion		Sus	10 SNP different than Katy		IRIS 313-7902	IR 63380-16::C1	IRGC 122101	trop	167	0	0	0	0	G	C	A	G	T	T	T	G	T	G	G	A	T	T	G	A	G	T	A	C
IRIS 313-7909	IR 71525-19-1-1	Philippines	Tropical japonica	IRRI	T	G	A	G	SUS	Hap 3	3d	SUS	425	Hap 2	Hap 2	Insertion		Sus	10 SNP different than Katy		IRIS 313-7909	IR 71525-19-1-1::C1	IRGC 122110	trop	167	0	0	0	0	G	C	A	G	T	T	T	G	T	G	G	A	T	T	G	A	G	T	A	C
IRIS 313-8010	IR 71524-44-1-1	Philippines	Tropical japonica	IRRI	T	G	A	G	SUS	Hap 3	3d	SUS	425	Hap 2	Hap 2	Insertion		Sus	10 SNP different than Katy		IRIS 313-8010	IR 71524-44-1-1::C1	IRGC 122109	trop	167	0	0	0	0	G	C	A	G	T	T	T	G	T	G	G	A	T	T	G	A	G	T	A	C
IRIS 313-8024	RIBE 253	Italy	Temperate japonica	IRRI	T	G	A	G	SUS	Hap 3	3b	SUS	425	Hap 2	Hap 2	Insertion		Sus	10 SNP different than Katy		IRIS 313-8024	RIBE 253::GERVEX 54-C1	IRGC 122217	temp	167	0	0	0	0	G	C	A	G	T	T	T	G	T	G	G	A	T	T	G	A	G	T	A	C
IRIS 313-8032	PIEMONTE	Italy	Temperate japonica	IRRI	T	G	A	G	SUS	Hap 3	3b	SUS	425	Hap 2	Hap 2	Insertion		Sus	10 SNP different than Katy		IRIS 313-8032	PIEMONTE::GERVEX 81-C1	IRGC 122202	temp	167	0	0	0	0	G	C	A	G	T	T	T	G	T	G	G	A	T	T	G	A	G	T	A	C
IRIS 313-8037	DORELLA	Italy	Indica	IRRI	T	G	A	G	SUS	Hap 3	3c	SUS	425	Hap 2	Hap 2	Insertion		Sus	10 SNP different than Katy		IRIS 313-8037	DORELLA::GERVEX 100-C1	IRGC 122037	japx	168	0	0	0	1	G	C	A	G	T	T	T	G	T	G	G	A	T	T	G	A	G	T	A	C
IRIS 313-8044	GOLFO	Italy	Temperate japonica	IRRI	T	G	A	G	SUS	Hap 3	3a	SUS	425	Hap 2	Hap 2	Insertion		Sus	10 SNP different than Katy		IRIS 313-8044	GOLFO::GERVEX 118-C1	IRGC 122065	trop	167	0	0	0	0	G	C	A	G	T	T	T	G	T	G	G	A	T	T	G	A	G	T	A	C
IRIS 313-8064	32 UPLA	Argentina	Japonica	IRRI	T	G	A	G	SUS	Hap 3	3a	SUS	425	Hap 2	Hap 2	Insertion		Sus	10 SNP different than Katy		IRIS 313-8064	32 UPLA::GERVEX 176-C1	IRGC 121948	trop	167	0	0	0	0	G	C	A	G	T	T	T	G	T	G	G	A	T	T	G	A	G	T	A	C
IRIS 313-8065	SAMBA	Italy	Temperate japonica	IRRI	T	G	A	G	SUS	Hap 3	sub	SUS	425	Hap 2	Hap 2	Insertion		Sus	10 SNP different than Katy		IRIS 313-8065	SAMBA::GERVEX 186-C1	IRGC 122238	trop	168	0	0	0	1	G	C	A	G	T	T	T	G	T	G	G	A	T	T	G	A	G	T	A	C
IRIS 313-8087	FRANCES	Spain	Temperate japonica	IRRI	T	G	A	G	SUS	Hap 3	3b	SUS	425	Hap 2	Hap 2	Insertion		Sus	10 SNP different than Katy		IRIS 313-8087	FRANCES::GERVEX 527-C1	IRGC 122051	temp	167	0	0	0	0	G	C	A	G	T	T	T	G	T	G	G	A	T	T	G	A	G	T	A	C
IRIS 313-8095	SHSS 53	Spain	Tropical japonica	IRRI	T	G	A	G	SUS	Hap 3	3b	SUS	425	Hap 2	Hap 2	Insertion		Sus	10 SNP different than Katy		IRIS 313-8095	SHSS 53::GERVEX 550-C1	IRGC 122251	temp	167	0	0	0	0	G	C	A	G	T	T	T	G	T	G	G	A	T	T	G	A	G	T	A	C
IRIS 313-8114	FAISCA	Portugal	Temperate japonica	IRRI	T	G	A	G	SUS	Hap 3	3b	SUS	425	Hap 2	Hap 2	Insertion		Sus	10 SNP different than Katy		IRIS 313-8114	FAISCA::GERVEX 900-C1	IRGC 122045	temp	167	0	0	0	0	G	C	A	G	T	T	T	G	T	G	G	A	T	T	G	A	G	T	A	C
IRIS 313-8118	IBO 400	Portugal	Temperate japonica	IRRI	T	G	A	G	SUS	Hap 3	3b	SUS	425	Hap 2	Hap 2	Insertion		Sus	10 SNP different than Katy		IRIS 313-8118	IBO 400::GERVEX 943-C1	IRGC 122085	temp	167	0	0	0	0	G	C	A	G	T	T	T	G	T	G	G	A	T	T	G	A	G	T	A	C
IRIS 313-8119	JUBILIENI	Bulgaria	Temperate japonica	IRRI	T	G	A	G	SUS	Hap 3	3b	SUS	425	Hap 2	Hap 2	Insertion		Sus	10 SNP different than Katy		IRIS 313-8119	JUBILIENI::GERVEX 992-C1	IRGC 122126	temp	167	0	0	0	0	G	C	A	G	T	T	T	G	T	G	G	A	T	T	G	A	G	T	A	C
IRIS 313-8134	S 102-2	Portugal	Tropical japonica	IRRI	T	G	A	G	SUS	Hap 3	3b	SUS	425	Hap 2	Hap 2	Insertion		Sus	10 SNP different than Katy		IRIS 313-8134	S 102/2::GERVEX 1251-C1	IRGC 121816	temp	167	0	0	0	0	G	C	A	G	T	T	T	G	T	G	G	A	T	T	G	A	G	T	A	C
IRIS 313-8138	SALOIO	Portugal	Temperate japonica	IRRI	T	G	A	G	SUS	Hap 3	3b	SUS	425	Hap 2	Hap 2	Insertion		Sus	10 SNP different than Katy		IRIS 313-8138	SALOIO::GERVEX 1259-C1	IRGC 122235	temp	167	0	0	0	0	G	C	A	G	T	T	T	G	T	G	G	A	T	T	G	A	G	T	A	C
IRIS 313-8140	SHANGAI	China	Tropical japonica	IRRI	T	G	A	G	SUS	Hap 3	3b	SUS	425	Hap 2	Hap 2	Insertion		Sus	10 SNP different than Katy		IRIS 313-8140	SANGHAI::GERVEX 1264-C1	IRGC 122241	temp	167	0	0	0	0	G	C	A	G	T	T	T	G	T	G	G	A	T	T	G	A	G	T	A	C
IRIS 313-8141	SELN 244 A6-20	Australia	Temperate japonica	IRRI	T	G	A	G	SUS	Hap 3	3b	SUS	425	Hap 2	Hap 2	Insertion		Sus	10 SNP different than Katy		IRIS 313-8141	SELN 244 A 6-20::GERVEX 1273-C1	IRGC 122244	temp	167	0	0	0	0	G	C	A	G	T	T	T	G	T	G	G	A	T	T	G	A	G	T	A	C
IRIS 313-8142	SETTANTUNO	Portugal	Temperate japonica	IRRI	T	G	A	G	SUS	Hap 3	3b	SUS	425	Hap 2	Hap 2	Insertion		Sus	10 SNP different than Katy		IRIS 313-8142	SETTANTUNO::GERVEX 1279-C1	IRGC 122249	temp	167	0	0	0	0	G	C	A	G	T	T	T	G	T	G	G	A	T	T	G	A	G	T	A	C
IRIS 313-8149	TOPAZIO	Portugal	Temperate japonica	IRRI	T	G	A	G	SUS	Hap 3	3b	SUS	425	Hap 2	Hap 2	Insertion		Sus	10 SNP different than Katy		IRIS 313-8149	TOPAZIO::GERVEX 1332-C1	IRGC 122268	temp	167	0	0	0	0	G	C	A	G	T	T	T	G	T	G	G	A	T	T	G	A	G	T	A	C
IRIS 313-8159	CT 36	Colombia	Temperate japonica	IRRI	T	G	A	G	SUS	Hap 3	3b	SUS	425	Hap 2	Hap 2	Insertion		Sus	10 SNP different than Katy		IRIS 313-8159	CT 36::GERVEX 1489-C1	IRGC 122023	japx	167	0	0	0	0	G	C	A	G	T	T	T	G	T	G	G	A	T	T	G	A	G	T	A	C
IRIS 313-8162	RPC 12	China	Indica	IRRI	T	G	A	G	SUS	Hap 3	3b	SUS	425	Hap 2	Hap 2	Insertion		Sus	10 SNP different than Katy		IRIS 313-8162	RPC 12::GERVEX 1505-C1	IRGC 122223	temp	167	0	0	0	0	G	C	A	G	T	T	T	G	T	G	G	A	T	T	G	A	G	T	A	C
IRIS 313-8165	CIGALON	France	Temperate japonica	IRRI	T	G	A	G	SUS	Hap 3	3b	SUS	425	Hap 2	Hap 2	Insertion		Sus	10 SNP different than Katy		IRIS 313-8165	CIGALON::GERVEX 1514-C1	IRGC 122013	temp	167	0	0	0	0	G	C	A	G	T	T	T	G	T	G	G	A	T	T	G	A	G	T	A	C
IRIS 313-8168	ARLESIENNE	France	Intermediate type	IRRI	T	G	A	G	SUS	Hap 3	3b	SUS	425	Hap 2	Hap 2	Insertion		Sus	10 SNP different than Katy		IRIS 313-8168	ARLESIENNE::GERVEX 1530-C1	IRGC 121968	japx	167	0	0	0	0	G	C	A	G	T	T	T	G	T	G	G	A	T	T	G	A	G	T	A	C
IRIS 313-8172	FIDJI	Philippines	Indica	IRRI	T	G	A	G	SUS	Hap 3	3b	SUS	425	Hap 2	Hap 2	Insertion		Sus	10 SNP different than Katy		IRIS 313-8172	FIDJI::GERVEX 1636-C1	IRGC 122048	admix	167	0	0	0	0	G	C	A	G	T	T	T	G	T	G	G	A	T	T	G	A	G	T	A	C
IRIS 313-8173	A 201	United States	Temperate japonica	IRRI	T	G	A	G	SUS	Hap 3	3a	SUS	425	Hap 2	Hap 2	Insertion		Sus	10 SNP different than Katy		IRIS 313-8173	A 201::GERVEX 1638-C1	IRGC 121959	trop	167	0	0	0	0	G	C	A	G	T	T	T	G	T	G	G	A	T	T	G	A	G	T	A	C
IRIS 313-8202	REXMONT	United States	Temperate japonica	IRRI	T	G	A	G	SUS	Hap 3	3a	SUS	425	Hap 2	Hap 2	Insertion		Sus	10 SNP different than Katy		IRIS 313-8202	REXMONT::GERVEX 1669-C1	IRGC 122216	trop	167	0	0	0	0	G	C	A	G	T	T	T	G	T	G	G	A	T	T	G	A	G	T	A	C
IRIS 313-8205	SALVO	Italy	Temperate japonica	IRRI	T	G	A	G	SUS	Hap 3	3a	SUS	425	Hap 2	Hap 2	Insertion		Sus	10 SNP different than Katy		IRIS 313-8205	SALVO::GERVEX 1672-C1	IRGC 122237	japx	167	0	0	0	0	G	C	A	G	T	T	T	G	T	G	G	A	T	T	G	A	G	T	A	C
IRIS 313-8214	MELAS	Greece	Temperate japonica	IRRI	T	G	A	G	SUS	Hap 3	3b	SUS	425	Hap 2	Hap 2	Insertion		Sus	10 SNP different than Katy		IRIS 313-8214	MELAS::GERVEX 1684-C1	IRGC 122167	japx	167	0	0	0	0	G	C	A	G	T	T	T	G	T	G	G	A	T	T	G	A	G	T	A	C
IRIS 313-8217	SAKHA 102	Egypt	Japonica	IRRI	T	G	A	G	SUS	Hap 3	3b	SUS	425	Hap 2	Hap 2	Insertion		Sus	10 SNP different than Katy		IRIS 313-8217	SAKHA 102::GERVEX 1687-C1	IRGC 122233	temp	167	0	0	0	0	G	C	A	G	T	T	T	G	T	G	G	A	T	T	G	A	G	T	A	C
IRIS 313-8218	SAKHA 103	Egypt	Aus/boro	IRRI	T	G	A	G	SUS	Hap 3	3b	SUS	425	Hap 2	Hap 2	Insertion		Sus	10 SNP different than Katy		IRIS 313-8218	SAKHA 103::GERVEX 1688-C1	IRGC 122234	temp	167	0	0	0	0	G	C	A	G	T	T	T	G	T	G	G	A	T	T	G	A	G	T	A	C
IRIS 313-8232	IR 62266-42-6-2	Philippines	Indica	IRRI	T	G	A	G	SUS	Hap 3	3d	SUS	425	Hap 2	Hap 2	Insertion		Sus	10 SNP different than Katy		IRIS 313-8232	IR 62266-42-6-2	IRGC 117597	trop	167	0	0	0	0	G	C	A	G	T	T	T	G	T	G	G	A	T	T	G	A	G	T	A	C
IRIS 313-8434	TEBONNET	United States	Tropical japonica	IRRI	T	G	A	G	SUS	Hap 3	3a	SUS	425	Hap 2	Hap 2	Insertion		Sus	10 SNP different than Katy		IRIS 313-8434	TEBONNET::IRGC 66760-1	IRGC 125625	trop	167	0	0	0	0	G	C	A	G	T	T	T	G	T	G	G	A	T	T	G	A	G	T	A	C
IRIS 313-8436	PIKTO MAMAS	Indonesia	Tropical japonica	IRRI	T	G	A	G	SUS	Hap 3	3a	SUS	425	Hap 2	Hap 2	Insertion		Sus	10 SNP different than Katy		IRIS 313-8436	PIKTO MAMAS::IRGC 18487-1	IRGC 126307	trop	167	0	0	0	0	G	C	A	G	T	T	T	G	T	G	G	A	T	T	G	A	G	T	A	C
IRIS 313-8599	BUE GA WA	Thailand	Tropical japonica	IRRI	T	G	A	G	SUS	Hap 3	3a	SUS	425	Hap 2	Hap 2	Insertion		Sus	10 SNP different than Katy		IRIS 313-8599	BUE GA WA::IRGC 60824-1	IRGC 127041	subtrop	167	0	0	0	0	G	C	A	G	T	T	T	G	T	G	G	A	T	T	G	A	G	T	A	C
IRIS 313-8694	TRES MESES	Brazil	Tropical japonica	IRRI	T	G	A	G	SUS	Hap 3	3d	SUS	425	Hap 2	Hap 2	Insertion		Sus	10 SNP different than Katy		IRIS 313-8694	TRES MESES::IRGC 6464-1	IRGC 126010	trop	167	0	0	0	0	G	C	A	G	T	T	T	G	T	G	G	A	T	T	G	A	G	T	A	C
IRIS 313-8803	TEXAS PATNA	United States	Intermediate type	IRRI	T	G	A	G	SUS	Hap 3	3a	SUS	425	Hap 2	Hap 2	Insertion		Sus	10 SNP different than Katy		IRIS 313-8803	TEXAS PATNA::IRGC 1797-1	IRGC 126283	trop	167	0	0	0	0	G	C	A	G	T	T	T	G	T	G	G	A	T	T	G	A	G	T	A	C
IRIS 313-8873	PAOTSUPAGAIAHON	Taiwan	Temperate japonica	IRRI	T	G	A	G	SUS	Hap 3	3b	SUS	425	Hap 2	Hap 2	Insertion		Sus	10 SNP different than Katy		IRIS 313-8873	PAOTSUPAGAIAHON::IRGC 17072-1	IRGC 125867	admix	167	0	0	0	0	G	C	A	G	T	T	T	G	T	G	G	A	T	T	G	A	G	T	A	C
IRIS 313-8960	BLUEBONNET	United States	Indica	IRRI	T	G	A	G	SUS	Hap 3	3c	SUS	425	Hap 2	Hap 2	Insertion		Sus	10 SNP different than Katy		IRIS 313-8960	BLUEBONNET::IRGC 1799-1	IRGC 125688	trop	168	0	0	0	1	G	C	A	G	T	T	T	G	T	G	G	A	T	T	G	A	G	T	A	C
IRIS 313-8998	SIGAE	Indonesia	Intermediate type	IRRI	T	G	A	G	SUS	Hap 3	sub	SUS	425	Hap 2	Hap 2	Insertion		Sus	10 SNP different than Katy		IRIS 313-8998	SIGAE::IRGC 66645-1		trop	167	0	0	0	0	G	C	A	G	T	T	T	G	T	G	G	A	T	T	G	A	G	T	A	C
IRIS 313-9066	AUS 177	Bangladesh	Indica	IRRI	T	G	A	G	SUS	Hap 3	3a	SUS	425	Hap 2	Hap 2	Insertion		Sus	10 SNP different than Katy		IRIS 313-9066	AUS 177::IRGC 29009-1	IRGC 125659	ind1B	167	0	0	0	0	G	C	A	G	T	T	T	G	T	G	G	A	T	T	G	A	G	T	A	C
IRIS 313-9081	TAKAO MOCHI	Japan	Tropical japonica	IRRI	T	G	A	G	SUS	Hap 3	3b	SUS	425	Hap 2	Hap 2	Insertion		Sus	10 SNP different than Katy		IRIS 313-9081	TAKAO MOCHI::IRGC 2564-1	IRGC 125915	temp	167	0	0	0	0	G	C	A	G	T	T	T	G	T	G	G	A	T	T	G	A	G	T	A	C
IRIS 313-9228	HOKUSETSU	Japan	Temperate japonica	IRRI	T	G	A	G	SUS	Hap 3	3b	SUS	425	Hap 2	Hap 2	Insertion		Sus	10 SNP different than Katy		IRIS 313-9228	HOKUSETSU::IRGC 65705-1	IRGC 125764	temp	167	0	0	0	0	G	C	A	G	T	T	T	G	T	G	G	A	T	T	G	A	G	T	A	C
IRIS 313-9375	PULUTAN	Malaysia	Japonica	IRRI	T	G	A	G	SUS	Hap 3	3d	SUS	425	Hap 2	Hap 2	Insertion		Sus	10 SNP different than Katy		IRIS 313-9375	PULUTAN::IRGC 71596-1	IRGC 125877	trop	167	0	0	0	0	G	C	A	G	T	T	T	G	T	G	G	A	T	T	G	A	G	T	A	C
IRIS 313-9379	HWANGJO	South Korea	Temperate japonica	IRRI	T	G	A	G	SUS	Hap 3	3b	SUS	425	Hap 2	Hap 2	Insertion		Sus	10 SNP different than Katy		IRIS 313-9379	HWANGJO::IRGC 55547-1	IRGC 125768	temp	167	0	0	0	0	G	C	A	G	T	T	T	G	T	G	G	A	T	T	G	A	G	T	A	C
IRIS 313-9405	INGSA BELANAK	Indonesia	Tropical japonica	IRRI	T	G	A	G	SUS	Hap 3	3a	SUS	425	Hap 2	Hap 2	Insertion		Sus	10 SNP different than Katy		IRIS 313-9405	INGSA BELANAK::IRGC 43402-1	IRGC 126059	trop	167	0	0	0	0	G	C	A	G	T	T	T	G	T	G	G	A	T	T	G	A	G	T	A	C
IRIS 313-9550	VEGOLD	United States	Tropical japonica	IRRI	T	G	A	G	SUS	Hap 3	3c	SUS	425	Hap 2	Hap 2	Insertion		Sus	10 SNP different than Katy		IRIS 313-9550	VEGOLD::IRGC 7756-1	IRGC 125932	trop	168	0	0	0	1	G	C	A	G	T	T	T	G	T	G	G	A	T	T	G	A	G	T	A	C
IRIS 313-9616	INITLOG DALAG	Philippines	Temperate japonica	IRRI	T	G	A	G	SUS	Hap 3	3c	SUS	425	Hap 2	Hap 2	Insertion		Sus	10 SNP different than Katy		IRIS 313-9616	INITLOG DALAG::IRGC 67436-1	IRGC 127051	trop	167	0	0	0	0	G	C	A	G	T	T	T	G	T	G	G	A	T	T	G	A	G	T	A	C
IRIS 313-9701	TAICHUNG 65	Taiwan	Temperate japonica	IRRI	T	G	A	G	SUS	Hap 3	3b	SUS	425	Hap 2	Hap 2	Insertion		Sus	10 SNP different than Katy		IRIS 313-9701	TAICHUNG 65::IRGC 79-1	IRGC 125911	temp	167	0	0	0	0	G	C	A	G	T	T	T	G	T	G	G	A	T	T	G	A	G	T	A	C
IRIS 313-9702	TAICHUNG 179	Taiwan	Temperate japonica	IRRI	T	G	A	G	SUS	Hap 3	3b	SUS	425	Hap 2	Hap 2	Insertion		Sus	10 SNP different than Katy		IRIS 313-9702	TAICHUNG 179::IRGC 85-1	IRGC 125910	temp	167	0	0	0	0	G	C	A	G	T	T	T	G	T	G	G	A	T	T	G	A	G	T	A	C
IRIS 313-9724	AI DA ZHONG	China	Temperate japonica	IRRI	T	G	A	G	SUS	Hap 3	0	SUS	425	Hap 2	Hap 2	Insertion		Sus	10 SNP different than Katy		IRIS 313-9724	AI DA ZHONG::IRGC 59348-1	IRGC 121246	temp	167	0	0	0	0	G	C	A	G	T	T	T	G	T	G	G	A	T	T	G	A	G	T	A	C
IRIS 313-9770	RAZZA 77	Italy	Temperate japonica	IRRI	T	G	A	G	SUS	Hap 3	3b	SUS	425	Hap 2	Hap 2	Insertion		Sus	10 SNP different than Katy		IRIS 313-9770	RAZZA 77::IRGC 3130-1		temp	167	0	0	0	0	G	C	A	G	T	T	T	G	T	G	G	A	T	T	G	A	G	T	A	C
IRIS 313-9813	SZANISZLO 2	Hungary	Temperate japonica	IRRI	T	G	A	G	SUS	Hap 3	3b	SUS	425	Hap 2	Hap 2	Insertion		Sus	10 SNP different than Katy		IRIS 313-9813	SZANISZLO 2::IRGC 9353-1	IRGC 125908	temp	167	0	0	0	0	G	C	A	G	T	T	T	G	T	G	G	A	T	T	G	A	G	T	A	C
IRIS 313-9937	ROCCA	Italy	Aus/boro	IRRI	T	G	A	G	SUS	Hap 3	3b	SUS	425	Hap 2	Hap 2	Insertion		Sus	10 SNP different than Katy		IRIS 313-9937	ROCCA::IRGC 50351-1	IRGC 125888	temp	167	0	0	0	0	G	C	A	G	T	T	T	G	T	G	G	A	T	T	G	A	G	T	A	C
IRIS 313-9961	WIR884	Norway	Temperate japonica	IRRI	T	G	A	G	SUS	Hap 3	3b	SUS	425	Hap 2	Hap 2	Insertion		Sus	10 SNP different than Katy		IRIS 313-9961	WIR 884::IRGC 51591-1	IRGC 125939	temp	167	0	0	0	0	G	C	A	G	T	T	T	G	T	G	G	A	T	T	G	A	G	T	A	C
CX427	CX427	#N/A	#N/A	#N/A	T	G	A	G	SUS	Hap 3	3b	SUS	425	Hap 2	Hap 2	Insertion		Sus	10 SNP different than Katy		CX427	CX427		temp	167	0	0	0	0	G	C	A	G	T	T	T	G	T	G	G	A	T	T	G	A	G	T	A	C
CX429	CX429	#N/A	#N/A	#N/A	T	G	A	G	SUS	Hap 3	3b	SUS	425	Hap 2	Hap 2	Insertion		Sus	10 SNP different than Katy		CX429	CX429		temp	167	0	0	0	0	G	C	A	G	T	T	T	G	T	G	G	A	T	T	G	A	G	T	A	C
B192	R42	Phillipines	Intermediate type	MC	0	G	A	G	SUS	Hap 3	3a	SUS	425	Hap 2	Hap 2	Insertion		Sus	10 SNP different than Katy		B192	R42	IRGC 136033	admix	167	0	0	0	0	G	C	A	G	T	T	T	G	T	G	G	A	T	T	G	A	G	T	A	C
B235	Zhonghua 8	China	Temperate japonica	MC	0	G	A	G	SUS	Hap 3	3b	SUS	425	Hap 2	Hap 2	Insertion		Sus	10 SNP different than Katy		B235	ZHONGHUA 8		temp	167	0	0	0	0	G	C	A	G	T	T	T	G	T	G	G	A	T	T	G	A	G	T	A	C
CX16	Yuan jing 7	China	Temperate japonica	IRMBN	0	G	A	G	SUS	Hap 3	3b	SUS	425	Hap 2	Hap 2	Insertion		Sus	10 SNP different than Katy		CX16	YUAN JING 7		temp	167	0	0	0	0	G	C	A	G	T	T	T	G	T	G	G	A	T	T	G	A	G	T	A	C
IRIS 313-11571	BAI MANG AI ZHONG	China	Indica	IRRI	0	G	A	G	SUS	Hap 3	3b	SUS	425	Hap 2	Hap 2	Insertion		Sus	10 SNP different than Katy		IRIS 313-11571	BAI MANG AI ZHONG::IRGC 59408-1	IRGC 128235	temp	167	0	0	0	0	G	C	A	G	T	T	T	G	T	G	G	A	T	T	G	A	G	T	A	C
IRIS 313-8976	SKY BONNET	United States	Tropical japonica	IRRI	0	G	A	G	SUS	Hap 3	3a	SUS	425	Hap 2	Hap 2	Insertion		Sus	10 SNP different than Katy		IRIS 313-8976	SKY BONNET::IRGC 66759-1	IRGC 125902	trop	167	0	0	0	0	G	C	A	G	T	T	T	G	T	G	G	A	T	T	G	A	G	T	A	C
IRIS 313-10703	PADI ADONG DUMARAT	Malaysia	Tropical japonica	IRRI	T	G	A	G	SUS	Hap 5	5a	SUS	425	Hap 2	Hap 2	Insertion		Sus	10 SNP different than Katy		IRIS 313-10703	PADI ADONG DUMARAT::IRGC 14356-1	IRGC 128418	trop	167	0	0	0	0	G	C	A	G	T	T	T	G	T	G	G	A	T	T	G	A	G	T	A	C
IRIS 313-11673	BURI-BURING	Philippines	Indica	IRRI	T	G	A	G	SUS	Hap 5	5a	SUS	425	Hap 2	Hap 2	Insertion		Sus	10 SNP different than Katy		IRIS 313-11673	BURI BURING::IRGC 64174-1	IRGC 128248	trop	169	0	0	0	2	G	C	A	G	T	T	T	G	T	G	G	A	T	T	G	A	G	T	A	C
IRIS 313-11913	BUAGKOG	Philippines	Tropical japonica	IRRI	T	G	A	G	SUS	Hap 5	sub	SUS	425	Hap 2	Hap 2	Insertion		Sus	10 SNP different than Katy		IRIS 313-11913	BUAGKOG::IRGC 74318-1	IRGC 128245	trop	169	0	0	0	2	G	C	A	G	T	T	T	G	T	G	G	A	T	T	G	A	G	T	A	C
IRIS 313-11928	DAYRON MARANGRAS	Philippines	Tropical japonica	IRRI	T	G	A	G	SUS	Hap 5	5a	SUS	425	Hap 2	Hap 2	Insertion		Sus	10 SNP different than Katy		IRIS 313-11928	DAYRON MARANGRAS::IRGC 75209-1	IRGC 127307	trop	167	0	0	0	0	G	C	A	G	T	T	T	G	T	G	G	A	T	T	G	A	G	T	A	C
IRIS 313-11994	KALINDIG	Philippines	Tropical japonica	IRRI	T	G	A	G	SUS	Hap 5	5a	SUS	425	Hap 2	Hap 2	Insertion		Sus	10 SNP different than Katy		IRIS 313-11994	KALINDIG::IRGC 78968-1	IRGC 131996	trop	169	0	0	0	2	G	C	A	G	T	T	T	G	T	G	G	A	T	T	G	A	G	T	A	C
IRIS 313-11995	PINUTYUKAN	Philippines	Tropical japonica	IRRI	T	G	A	G	SUS	Hap 5	5a	SUS	425	Hap 2	Hap 2	Insertion		Sus	10 SNP different than Katy		IRIS 313-11995	PINUTYUKAN::IRGC 78995-1	IRGC 136101	trop	167	0	0	0	0	G	C	A	G	T	T	T	G	T	G	G	A	T	T	G	A	G	T	A	C
IRIS 313-12070	BABELIONG	Malaysia	Tropical japonica	IRRI	T	G	A	G	SUS	Hap 5	5a	SUS	425	Hap 2	Hap 2	Insertion		Sus	10 SNP different than Katy		IRIS 313-12070	BABELIONG::IRGC 82688-1	IRGC 127198	trop	169	0	0	0	2	G	C	A	G	T	T	T	G	T	G	G	A	T	T	G	A	G	T	A	C
IRIS 313-9929	GOBYERNO	Philippines	Tropical japonica	IRRI	T	G	A	G	SUS	Hap 5	5a	SUS	425	Hap 2	Hap 2	Insertion		Sus	10 SNP different than Katy		IRIS 313-9929	GOBYERNO::IRGC 47216-1	IRGC 127048	trop	169	0	0	0	2	G	C	A	G	T	T	T	G	T	G	G	A	T	T	G	A	G	T	A	C
IRIS 313-10671	ARC 10581	India	Indica	IRRI	T	G	A	G	SUS	unique	0	rare	425	Hap 2	Hap 2	Insertion		Sus	10 SNP different than Katy		IRIS 313-10671	ARC 10581::IRGC 12514-1	IRGC 127128	indx	167	0	0	0	0	G	C	A	G	T	T	T	G	T	G	G	A	T	T	G	A	G	T	A	C
IRIS 313-11462	SALSI	India	Indica	IRRI	T	G	A	G	SUS	unique	0	rare	425	Hap 2	Hap 2	Insertion		Sus	10 SNP different than Katy		IRIS 313-11462	SALSI::IRGC 52833-1	IRGC 127780	aus	168	0	0	0	3	G	C	A	G	T	T	T	G	T	G	G	A	T	T	G	A	G	T	A	C
IRIS 313-11742	KALIBAJARI	India	Basmati/sadri	IRRI	T	G	A	G	SUS	unique	0	rare	425	Hap 2	Hap 2	Insertion		Sus	10 SNP different than Katy		IRIS 313-11742	KALIBAJARI::IRGC 67718-1	IRGC 127480	aus	166	0	0	0	1	G	C	A	G	T	T	T	G	T	G	G	A	T	T	G	A	G	T	A	C
IRIS 313-8963	BATHURI	Bangladesh	Aus/boro	IRRI	T	G	A	G	SUS	unique	0	rare	425	Hap 2	Hap 2	Insertion		Sus	10 SNP different than Katy		IRIS 313-8963	BATHURI::IRGC 25838-1	IRGC 120887	aus	166	0	0	0	1	G	C	A	G	T	T	T	G	T	G	G	A	T	T	G	A	G	T	A	C
IRIS 313-9449	JAMBALI	Pakistan	Aus/boro	IRRI	T	G	A	G	SUS	unique	0	rare	425	Hap 2	Hap 2	Insertion		Sus	10 SNP different than Katy		IRIS 313-9449	JAMBALI::IRGC 73101-1	IRGC 120996	aus	167	0	0	0	0	G	C	A	G	T	T	T	G	T	G	G	A	T	T	G	A	G	T	A	C
B034	Albania Rice	Albania	Temperate japonica	MC	T	G	A	G	SUS	Hap 3	3b	SUS	425	Hap 2	Hap 2	Insertion		Sus	10 SNP different than Katy		B034	ALBANIA RICE	IRGC 135825	temp	167	1	1	0	0	G	C	A	G	T	T	T	G	T	G	G	A	T	T	G	A	G	T	A	C
B102	Maguzi	China	Temperate japonica	MC	T	G	A	G	SUS	Hap 3	sub	SUS	425	Hap 2	Hap 2	Insertion		Sus	10 SNP different than Katy		B102	MAGUZI		temp	167	1	1	0	0	G	C	A	G	T	T	T	G	T	G	G	A	T	T	G	A	G	T	A	C
B183	Qingnuo Kyohatamochi	Japan	Temperate japonica	MC	T	G	A	G	SUS	Hap 3	3b	SUS	425	Hap 2	Hap 2	Insertion		Sus	10 SNP different than Katy		B183	QINGNUO KYOHATAMOCHI	IRGC 136030	temp	167	1	1	0	0	G	C	A	G	T	T	T	G	T	G	G	A	T	T	G	A	G	T	A	C
CX286	C349	China	Intermediate type	IRMBN	T	G	A	G	SUS	Hap 3	3b	SUS	425	Hap 2	Hap 2	Insertion		Sus	10 SNP different than Katy		CX286	C349		admix	167	1	1	0	0	G	C	A	G	T	T	T	G	T	G	G	A	T	T	G	A	G	T	A	C
IRIS 313-10014	SANT ANDREA	Italy	Temperate japonica	IRRI	T	G	A	G	SUS	Hap 3	3b	SUS	425	Hap 2	Hap 2	Insertion		Sus	10 SNP different than Katy		IRIS 313-10014	SANT ANDREA::IRGC 65732-1	IRGC 125898	temp	167	1	1	0	0	G	C	A	G	T	T	T	G	T	G	G	A	T	T	G	A	G	T	A	C
IRIS 313-10618	CHINES	0	Temperate japonica	IRRI	T	G	A	G	SUS	Hap 3	3b	SUS	425	Hap 2	Hap 2	Insertion		Sus	10 SNP different than Katy		IRIS 313-10618	CHINES::IRGC 9316-1	IRGC 128261	temp	167	1	1	0	0	G	C	A	G	T	T	T	G	T	G	G	A	T	T	G	A	G	T	A	C
IRIS 313-10620	R 27	Brazil	Tropical japonica	IRRI	T	G	A	G	SUS	Hap 3	sub	SUS	425	Hap 2	Hap 2	Insertion		Sus	10 SNP different than Katy		IRIS 313-10620	R 27::IRGC 9498-1	IRGC 128443	trop	167	1	1	0	0	G	C	A	G	T	T	T	G	T	G	G	A	T	T	G	A	G	T	A	C
IRIS 313-10677	DEWAMINORI	Japan	Temperate japonica	IRRI	T	G	A	G	SUS	Hap 3	3b	SUS	425	Hap 2	Hap 2	Insertion		Sus	10 SNP different than Katy		IRIS 313-10677	DEWAMINORI::IRGC 12743-1	IRGC 128277	temp	167	1	1	0	0	G	C	A	G	T	T	T	G	T	G	G	A	T	T	G	A	G	T	A	C
IRIS 313-10689	SIKEP BATU	Indonesia	Japonica	IRRI	T	G	A	G	SUS	Hap 3	sub	SUS	425	Hap 2	Hap 2	Insertion		Sus	10 SNP different than Katy		IRIS 313-10689	SIKEP BATU::IRGC 13514-2	IRGC 128165	trop	167	1	1	0	0	G	C	A	G	T	T	T	G	T	G	G	A	T	T	G	A	G	T	A	C
IRIS 313-10708	B 6311 A 5553-16-2	United States	Tropical japonica	IRRI	T	G	A	G	SUS	Hap 3	3a	SUS	425	Hap 2	Hap 2	Insertion		Sus	10 SNP different than Katy		IRIS 313-10708	B 6311 A 5553-16-2::IRGC 14541-1	IRGC 128233	trop	167	1	1	0	0	G		A	G	T	T	T	G	T	G	G	A	T	T	G	A	G	T	A	C
IRIS 313-10746	TJEMPO KREMBUNG	Indonesia	Japonica	IRRI	T	G	A	G	SUS	Hap 3	3a	SUS	425	Hap 2	Hap 2	Insertion		Sus	10 SNP different than Katy		IRIS 313-10746	TJEMPO KREMBUNG::IRGC 16603-1		trop	167	1	1	0	0	G	C	A	G	T	T	T	G	T	G	G	A	T	T	G	A	G	T	A	C
IRIS 313-10795	MLATI	Indonesia	Tropical japonica	IRRI	T	G	A	G	SUS	Hap 3	3c	SUS	425	Hap 2	Hap 2	Insertion		Sus	10 SNP different than Katy		IRIS 313-10795	MLATI::IRGC 18278-1	IRGC 128389	trop	158	1	1	0	9	G	C	A	G	T	T	T	G	T	G	G	A	T	T	G	A	G	T	A	C
IRIS 313-10809	SAMPANG KUNING	Indonesia	Japonica	IRRI	T	G	A	G	SUS	Hap 3	3a	SUS	425	Hap 2	Hap 2	Insertion		Sus	10 SNP different than Katy		IRIS 313-10809	SAMPANG KUNING::IRGC 18678-2	IRGC 128158	trop	167	1	1	0	0	G	C	A	G	T	T	T	G	T	G	G	A	T	T	G	A	G	T	A	C
IRIS 313-10967	IAS22-8 PALMAR	Brazil	Temperate japonica	IRRI	T	G	A	G	SUS	Hap 3	3b	SUS	425	Hap 2	Hap 2	Insertion		Sus	10 SNP different than Katy		IRIS 313-10967	IAS 22-8 PALMAR::IRGC 26058-1	IRGC 128315	temp	167	1	1	0	0	G	C	A	G	T	T	T	G	T	G	G	A	T	T	G	A	G	T	A	C
IRIS 313-10999	LANDEO	Indonesia	Tropical japonica	IRRI	T	G	A	G	SUS	Hap 3	3a	SUS	425	Hap 2	Hap 2	Insertion		Sus	10 SNP different than Katy		IRIS 313-10999	LANDEO::IRGC 27164-1	IRGC 127550	trop	167	1	1	0	0	G	C	A	G	T	T	T	G	T	G	G	A	T	T	G	A	G	T	A	C
IRIS 313-11046	LALANGIT	Malaysia	Japonica	IRRI	T	G	A	G	SUS	Hap 3	3a	SUS	425	Hap 2	Hap 2	Insertion		Sus	10 SNP different than Katy		IRIS 313-11046	LALANGIT::IRGC 28715-1		trop	167	1	1	0	0	G	C	A	G	T	T	T	G	T	G	G	A	T	T	G	A	G	T	A	C
IRIS 313-11340	MINANOK	Philippines	Tropical japonica	IRRI	T	G	A	G	SUS	Hap 3	sub	SUS	425	Hap 2	Hap 2	Insertion		Sus	10 SNP different than Katy		IRIS 313-11340	MINANOK::IRGC 44637-2	IRGC 135639	trop	167	1	1	0	0	G	C	A	G	T	T	T	G	T	G	G	A	T	T	G	A	G	T	A	C
IRIS 313-11495	ANENOE	Indonesia	Japonica	IRRI	T	G	A	G	SUS	Hap 3	sub	SUS	425	Hap 2	Hap 2	Insertion		Sus	10 SNP different than Katy		IRIS 313-11495	ANENOE::IRGC 54140-1	IRGC 128217	trop	167	1	1	0	0	G	C	A	G	T	T	T	G	T	G	G	A	T	T	G	A	G	T	A	C
IRIS 313-11496	BALU PRIA	Indonesia	Indica	IRRI	T	G	A	G	SUS	Hap 3	3a	SUS	425	Hap 2	Hap 2	Insertion		Sus	10 SNP different than Katy		IRIS 313-11496	BALU PRIA::IRGC 54158-1	IRGC 131969	trop	167	1	1	0	0	G	C	A	G	T	T	T	G	T	G	G	A	T	T	G	A	G	T	A	C
IRIS 313-11803	MAO ZHA NUO	China	Indica	IRRI	T	G	A	G	SUS	Hap 3	sub	SUS	425	Hap 2	Hap 2	Insertion		Sus	10 SNP different than Katy		IRIS 313-11803	MAO ZHA NUO::IRGC 70335-1	IRGC 127608	temp	167	1	1	0	0	G	C	A	G	T	T	T	G	T	G	G	A	T	T	G	A	G	T	A	C
IRIS 313-11946	BWANGA MOUI	Burkina Fasso	Tropical japonica	IRRI	T	G	A	G	SUS	Hap 3	3d	SUS	425	Hap 2	Hap 2	Insertion		Sus	10 SNP different than Katy		IRIS 313-11946	BWANGA MOUI::IRGC 76262-1		trop	167	1	1	0	0	G	C	A	G	T	T	T	G	T	G	G	A	T	T	G	A	G	T	A	C
IRIS 313-11970	BUNTU DOMBA 1	Indonesia	Tropical japonica	IRRI	T	G	A	G	SUS	Hap 3	3c	SUS	425	Hap 2	Hap 2	Insertion		Sus	10 SNP different than Katy		IRIS 313-11970	BUNTU DOMBA 1::IRGC 77554-1	IRGC 127240	trop	167	1	1	0	0	G	C	A	G	T	T	T	G	T	G	G	A	T	T	G	A	G	T	A	C
IRIS 313-11981	TAICHUNG 188	Taiwan	Temperate japonica	IRRI	T	G	A	G	SUS	Hap 3	3b	SUS	425	Hap 2	Hap 2	Insertion		Sus	10 SNP different than Katy		IRIS 313-11981	TAICHUNG 188::IRGC 78209-1	IRGC 132043	temp	167	1	1	0	0	G	C	A	G	T	T	T	G	T	G	G	A	T	T	G	A	G	T	A	C
IRIS 313-7838	62667	Senegal	Tropical japonica	IRRI	T	G	A	G	SUS	Hap 3	sub	SUS	425	Hap 2	Hap 2	Insertion		Sus	10 SNP different than Katy		IRIS 313-7838	62667::C1	IRGC 121949	trop	167	1	1	0	0	G	C	A	G	T	T	T	G	T	G	G	A	T	T	G	A	G	T	A	C
IRIS 313-7868	CT13582-15-5-M	Colombia	Tropical japonica	IRRI	T	G	A	G	SUS	Hap 3	3d	SUS	425	Hap 2	Hap 2	Insertion		Sus	10 SNP different than Katy		IRIS 313-7868	CT 13582-15-5-M::C1	IRGC 122021	trop	167	1	1	0	0	G	C	A	G	T	T	T	G	T	G	G	A	T	T	G	A	G	T	A	C
IRIS 313-7914	IRAT 112	Ivory Coast	Japonica	IRRI	T	G	A	G	SUS	Hap 3	3d	SUS	425	Hap 2	Hap 2	Insertion		Sus	10 SNP different than Katy		IRIS 313-7914	IRAT 112::C1	IRGC 122115	trop	167	1	1	0	0	G	C	A	G	T	T	T	G	T	G	G	A	T	T	G	A	G	T	A	C
IRIS 313-8027	ANSEATICO	Italy	Tropical japonica	IRRI	T	G	A	G	SUS	Hap 3	3c	SUS	425	Hap 2	Hap 2	Insertion		Sus	10 SNP different than Katy		IRIS 313-8027	ANSEATICO::GERVEX 67-C1	IRGC 121964	japx	168	1	1	0	1	G	C	A	G	T	T	T	G	T	G	G	A	T	T	G	A	G	T	A	C
IRIS 313-8031	RUBINO	Italy	Tropical japonica	IRRI	T	G	A	G	SUS	Hap 3	3b	SUS	425	Hap 2	Hap 2	Insertion		Sus	10 SNP different than Katy		IRIS 313-8031	RUBINO::GERVEX 80-C1	IRGC 122230	japx	167	1	1	0	0	G	C	A	G	T	T	T	G	T	G	G	A	T	T	G	A	G	T	A	C
IRIS 313-8048	RONCOLO	Italy	Temperate japonica	IRRI	T	G	A	G	SUS	Hap 3	3b	SUS	425	Hap 2	Hap 2	Insertion		Sus	10 SNP different than Katy		IRIS 313-8048	RONCOLO::GERVEX 124-C1	IRGC 122221	japx	167	1	1	0	0	G	C	A	G	T	T	T	G	T	G	G	A	T	T	G	A	G	T	A	C
IRIS 313-8049	LORD	Italy	Temperate japonica	IRRI	T	G	A	G	SUS	Hap 3	3c	SUS	425	Hap 2	Hap 2	Insertion		Sus	10 SNP different than Katy		IRIS 313-8049	LORD::GERVEX 127-C1	IRGC 122150	japx	168	1	1	0	1	G	C	A	G	T	T	T	G	T	G	G	A	T	T	G	A	G	T	A	C
IRIS 313-8052	SMERALDO	Italy	Tropical japonica	IRRI	T	G	A	G	SUS	Hap 3	3b	SUS	425	Hap 2	Hap 2	Insertion		Sus	10 SNP different than Katy		IRIS 313-8052	SMERALDO::GERVEX 138-C1	IRGC 122253	temp	167	1	1	0	0	G	C	A	G	T	T	T	G	T	G	G	A	T	T	G	A	G	T	A	C
IRIS 313-8053	RUBIDIO	Italy	Temperate japonica	IRRI	T	G	A	G	SUS	Hap 3	3c	SUS	425	Hap 2	Hap 2	Insertion		Sus	10 SNP different than Katy		IRIS 313-8053	RUBIDIO::GERVEX 146-C1	IRGC 122228	japx	168	1	1	0	1	G	C	A	G	T	T	T	G	T	G	G	A	T	T	G	A	G	T	A
IRIS 313-8062	80 UPLA	Argentina	Temperate japonica	IRRI	T	G	A	G	SUS	Hap 3	3a	SUS	425	Hap 2	Hap 2	Insertion		Sus	10 SNP different than Katy		IRIS 313-8062	80 UPLA::GERVEX 164-C1	IRGC 121957	trop	167	1	1	0	0	G	C	A	G	T	T	T	G	T	G	G	A	T	T	G	A	G	T	A	C
IRIS 313-8074	GOOLARAH	Australia	Temperate japonica	IRRI	T	G	A	G	SUS	Hap 3	3a	SUS	425	Hap 2	Hap 2	Insertion		Sus	10 SNP different than Katy		IRIS 313-8074	GOOLARAH::GERVEX 500-C1	IRGC 122067	trop	167	1	1	0	0	G	C	A	G	T	T	T	G	T	G	G	A	T	T	G	A	G	T	A	C
IRIS 313-8085	CLOT	Spain	Temperate japonica	IRRI	T	G	A	G	SUS	Hap 3	3b	SUS	425	Hap 2	Hap 2	Insertion		Sus	10 SNP different than Katy		IRIS 313-8085	CLOT::GERVEX 523-C1	IRGC 122016	temp	167	1	1	0	0	G	C	A	G	T	T	T	G	T	G	G	A	T	T	G	A	G	T	A	C
IRIS 313-8090	MARENY	Spain	Temperate japonica	IRRI	T	G	A	G	SUS	Hap 3	3b	SUS	425	Hap 2	Hap 2	Insertion		Sus	10 SNP different than Katy		IRIS 313-8090	MARENY::GERVEX 535-C1	IRGC 122162	temp	167	1	1	0	0	G	C	A	G	T	T	T	G	T	G	G	A	T	T	G	A	G	T	A	C
IRIS 313-8102	BLUE BONNET	United States	Temperate japonica	IRRI	T	G	A	G	SUS	Hap 3	3c	SUS	425	Hap 2	Hap 2	Insertion		Sus	10 SNP different than Katy		IRIS 313-8102	BLUE BONNET::GERVEX 669-C1	IRGC 121984	trop	168	1	1	0	1	G	C	A	G	T	T	T	G	T	G	G	A	T	T	G	A	G	T	A	C
IRIS 313-8123	MUGA	Portugal	Temperate japonica	IRRI	T	G	A	G	SUS	Hap 3	3b	SUS	425	Hap 2	Hap 2	Insertion		Sus	10 SNP different than Katy		IRIS 313-8123	MUGA::GERVEX 1099-C1	IRGC 122175	temp	167	1	1	0	0	G	C	A	G	T	T	T	G	T	G	G	A	T	T	G	A	G	T	A	C
IRIS 313-8126	PLOVDIV 24	Bulgaria	Temperate japonica	IRRI	T	G	A	G	SUS	Hap 3	3c	SUS	425	Hap 2	Hap 2	Insertion		Sus	10 SNP different than Katy		IRIS 313-8126	PLOVDIV 24::GERVEX 1168-C1	IRGC 122204	temp	168	1	1	0	1	G	C	A	G	T	T	T	G	T		G	A	T	T	G	A	G	T	A	C
IRIS 313-8136	SAFARI	Portugal	Temperate japonica	IRRI	T	G	A	G	SUS	Hap 3	3b	SUS	425	Hap 2	Hap 2	Insertion		Sus	10 SNP different than Katy		IRIS 313-8136	SAFARI::GERVEX 1256-C1	IRGC 121819	temp	167	1	1	0	0	G	C	A	G	T	T	T	G	T	G	G	A	T	T	G	A	G	T	A	C
IRIS 313-8137	SAGRES	Portugal	Indica	IRRI	T	G	A	G	SUS	Hap 3	3b	SUS	425	Hap 2	Hap 2	Insertion		Sus	10 SNP different than Katy		IRIS 313-8137	SAGRES::GERVEX 1258-C1	IRGC 121820	japx	167	1	1	0	0	G	C	A	G	T	T	T	G	T	G	G	A	T	T	G	A	G	T	A	C
IRIS 313-8145	SUPER	Portugal	Temperate japonica	IRRI	T	G	A	G	SUS	Hap 3	3b	SUS	425	Hap 2	Hap 2	Insertion		Sus	10 SNP different than Katy		IRIS 313-8145	SUPER::GERVEX 1304-C1	IRGC 122257	temp	167	1	1	0	0	G	C	A	G	T	T	T	G	T	G	G	A	T	T	G	A	G	T	A	C
IRIS 313-8155	KULON	Russia	Tropical japonica	IRRI	T	G	A	G	SUS	Hap 3	3b	SUS	425	Hap 2	Hap 2	Insertion		Sus	10 SNP different than Katy		IRIS 313-8155	KULON::GERVEX 1473-C1	IRGC 122142	japx	167	1	1	0	0	G	C	A	G	T	T	T	G	T	G	G	A	T	T	G	A	G	T	A	C
IRIS 313-8158	CT 23	Colombia	Temperate japonica	IRRI	T	G	A	G	SUS	Hap 3	3b	SUS	425	Hap 2	Hap 2	Insertion		Sus	10 SNP different than Katy		IRIS 313-8158	CT 23::GERVEX 1488-C1	IRGC 122022	japx	167	1	1	0	0	G	C	A	G	T	T	T	G	T	G	G	A	T	T	G	A	G	T	A	C
IRIS 313-8160	CT 58	Colombia	Japonica	IRRI	T	G	A	G	SUS	Hap 3	3a	SUS	425	Hap 2	Hap 2	Insertion		Sus	10 SNP different than Katy		IRIS 313-8160	CT 58::GERVEX 1491-C1	IRGC 122024	temp	167	1	1	0	0	G	C	A	G	T	T	T	G	T	G	G	A	T	T	G	A	G	T	A	C
IRIS 313-8167	DELTA	France	Indica	IRRI	T	G	A	G	SUS	Hap 3	3b	SUS	425	Hap 2	Hap 2	Insertion		Sus	10 SNP different than Katy		IRIS 313-8167	DELTA::GERVEX 1519-C1	IRGC 122303	japx	167	1	1	0	0	G		A	G	T	T	T	G	T	G	G	A	T	T	G	A	G	T	A	C
IRIS 313-8180	DELLMONT	United States	Temperate japonica	IRRI	T	G	A	G	SUS	Hap 3	3a	SUS	425	Hap 2	Hap 2	Insertion		Sus	10 SNP different than Katy		IRIS 313-8180	DELLMONT::GERVEX 1647-C1	IRGC 122035	trop	167	1	1	0	0	G	C	A	G	T	T	T	G	T	G	G	A	T	T	G	A	G	T	A	C
IRIS 313-8192	L 205	United States	Temperate japonica	IRRI	T	G	A	G	SUS	Hap 3	3c	SUS	425	Hap 2	Hap 2	Insertion		Sus	10 SNP different than Katy		IRIS 313-8192	L 205::GERVEX 1659-C1	IRGC 122144	trop	168	1	1	0	1	G	C	A	G	T	T	T	G	T	G	G	A	T	T	G	A	G	T	A	C
IRIS 313-8200	OPALE	Italy	Temperate japonica	IRRI	T	G	A	G	SUS	Hap 3	3b	SUS	425	Hap 2	Hap 2	Insertion		Sus	10 SNP different than Katy		IRIS 313-8200	OPALE::GERVEX 1667-C1	IRGC 122183	temp	167	1	0	1	0.5	G	C	A/G	G	T	T	T	G	T	G	G	A	T	T	G	A	G	T	A	C
IRIS 313-8209	ALEXANDROS	Greece	Temperate japonica	IRRI	T	G	A	G	SUS	Hap 3	3a	SUS	425	Hap 2	Hap 2	Insertion		Sus	10 SNP different than Katy		IRIS 313-8209	ALEXANDROS::GERVEX 1678-C1	IRGC 121962	trop	167	1	1	0	0	G	C	A	G	T	T	T	G	T	G	G	A	T	T	G	A	G	T	A	C
IRIS 313-8627	PRELUDE	United States	Temperate japonica	IRRI	T	G	A	G	SUS	Hap 3	3c	SUS	425	Hap 2	Hap 2	Insertion		Sus	10 SNP different than Katy		IRIS 313-8627	PRELUDE::IRGC 1790-1	IRGC 126260	trop	168	1	1	0	1	G	C	A	G	T	T	T	G	T	G	G	A	T	T	G	A	G	T	A	C
IRIS 313-8658	CP231	United States	Tropical japonica	IRRI	T	G	A	G	SUS	Hap 3	3b	SUS	425	Hap 2	Hap 2	Insertion		Sus	10 SNP different than Katy		IRIS 313-8658	CP 231::IRGC 34018-1	IRGC 126195	japx	167	1	1	0	0	G	C	A	G	T	T	T	G	T	G	G	A	T	T	G	A	G	T	A	C
IRIS 313-9363	MAYBELLE	United States	Intermediate type	IRRI	T	G	A	G	SUS	Hap 3	3a	SUS	425	Hap 2	Hap 2	Insertion		Sus	10 SNP different than Katy		IRIS 313-9363	MAYBELLE::IRGC 78629-1	IRGC 125835	trop	167	1	1	0	0	G	C	A	G	T	T	T	G	T	G	G	A	T	T	G	A	G	T	A	C
IRIS 313-9452	B 505 A 1-28-7-1-2	United States	Tropical japonica	IRRI	T	G	A	G	SUS	Hap 3	3a	SUS	425	Hap 2	Hap 2	Insertion		Sus	10 SNP different than Katy		IRIS 313-9452	B 505 A 1-28-7-1-2::IRGC 6741-1	IRGC 125661	trop	167	1	1	0	0	G	C	A	G	T	T	T	G	T	G	G	A	T	T	G	A	G	T	A	C
IRIS 313-9703	CHIANAN 8	Taiwan	Temperate japonica	IRRI	T	G	A	G	SUS	Hap 3	3b	SUS	425	Hap 2	Hap 2	Insertion		Sus	10 SNP different than Katy		IRIS 313-9703	CHIANAN 8::IRGC 90-1	IRGC 125701	temp	167	1	1	0	0	G	C	A	G	T	T	T	G	T	G	G	A	T	T	G	A	G	T	A	C
IRIS 313-9759	OEIRAS	Portugal	Temperate japonica	IRRI	T	G	A	G	SUS	Hap 3	3b	SUS	425	Hap 2	Hap 2	Insertion		Sus	10 SNP different than Katy		IRIS 313-9759	OEIRAS::IRGC 286-1	IRGC 125860	temp	167	1	1	0	0	G	C	A	G	T	T	T	G	T	G	G	A	T	T	G	A	G	T	A	C
IRIS 313-9884	FUKUSHIMA-MOCHI(GLUT.)	Japan	Temperate japonica	IRRI	T	G	A	G	SUS	Hap 3	3b	SUS	425	Hap 2	Hap 2	Insertion		Sus	10 SNP different than Katy		IRIS 313-9884	FUKUSHIMA MOCHI (GLUT)::IRGC 19296-1	IRGC 125743	temp	167	1	1	0	0	G	C	A	G	T	T	T	G	T	G	G	A	T	T	G	A	G	T	A	C
IRIS 313-9891	YONG AN HUK	South Korea	Temperate japonica	IRRI	T	G	A	G	SUS	Hap 3	3b	SUS	425	Hap 2	Hap 2	Insertion		Sus	10 SNP different than Katy		IRIS 313-9891	YONG AN HUK::IRGC 19891-1	IRGC 125945	temp	167	1	1	0	0	G	C	A	G	T	T	T	G	T	G	G	A	T	T	G	A	G	T	A	C
IRIS 313-9980	FORTUNA INIA	Argentina	Japonica	IRRI	T	G	A	G	SUS	Hap 3	3b	SUS	425	Hap 2	Hap 2	Insertion		Sus	10 SNP different than Katy		IRIS 313-9980	FORTUNA INIA::IRGC 55865-1	IRGC 125741	japx	167	1	1	0	0	G	C	A	G	T	T	T	G	T	G	G	A	T	T	G	A	G	T	A	C
IRIS 313-9996	SUWEON 295	South Korea	Tropical japonica	IRRI	T	G	A	G	SUS	Hap 3	3b	SUS	425	Hap 2	Hap 2	Insertion		Sus	10 SNP different than Katy		IRIS 313-9996	SUWEON 295::IRGC 58368-1	IRGC 126990	temp	167	1	1	0	0	G	C	A	G	T	T	T	G	T	G	G	A	T	T	G	A	G	T	A	C
IRIS 313-8096	SR 113	Spain	Temperate japonica	IRRI	T	G	A	0	SUS	Hap 3	3b	SUS	425	Hap 2	Hap 2	Insertion		Sus	10 SNP different than Katy		IRIS 313-8096	SR 113::GERVEX 553-C1	IRGC 122256	temp	167	1	1	0	0	G	C	A	G	T	T	T	G	T	G	G	A	T	T	G	A	G	T	A	C
B043	YR 83-23-11	Australia	Tropical japonica	MC	0	G	A	G	SUS	Hap 3	3d	SUS	425	Hap 2	Hap 2	Insertion		Sus	10 SNP different than Katy		B043	YR 83-23-11	IRGC 136081	trop	167	1	1	0	0	G	C	A	G	T	T	T	G	T	G	G	A	T	T	G	A	G	T	A	C
B054	80050YR72136-43	Australia	Tropical japonica	MC	0	G	A	G	SUS	Hap 3	3a	SUS	425	Hap 2	Hap 2	Insertion		Sus	10 SNP different than Katy		B054	80050YR72136-43	IRGC 135817	trop	167	1	1	0	0	G	C	A	G	T	T	T	G	T	G	G	A	T	T	G	A	G	T	A	C
CX248	KinandangPatong	Phillipines	Intermediate type	IRMBN	0	G	A	G	SUS	Hap 3	3d	SUS	425	Hap 2	Hap 2	Insertion		Sus	10 SNP different than Katy		CX248	KINANDANGPATONG	IRGC 135970	trop	167	1	1	0	0	G	C	A	G	T	T	T	G	T	G	G	A	T	T	G	A	G	T	A	C
CX316	MR39	China	Indica	IRMBN	0	G	A	G	SUS	Hap 3	3b	SUS	425	Hap 2	Hap 2	Insertion		Sus	10 SNP different than Katy		CX316	MR39	IRGC 135993	admix	167	1	1	0	0	G	C	A	G	T	T	T	G	T	G	G	A	T	T	G	A	G	T	A	C
IRIS 313-10992	PILIT TAPUL	Philippines	Tropical japonica	IRRI	0	G	A	G	SUS	Hap 3	3c	SUS	425	Hap 2	Hap 2	Insertion		Sus	10 SNP different than Katy		IRIS 313-10992	PILIT TAPUL::IRGC 26887-1	IRGC 127730	trop	167	1	1	0	0	G	C	A	G	T	T	T	G	T	G	G	A	T	T	G	A	G	T	A	C
IRIS 313-11903	KOMPIT	Indonesia	Tropical japonica	IRRI	T	G	A	G	SUS	Hap 5	5a	SUS	425	Hap 2	Hap 2	Insertion		Sus	10 SNP different than Katy		IRIS 313-11903	KOMPIT::IRGC 73716-1	IRGC 128351	trop	169	1	1	0	2	G	C	A	G	T	T	T	G	T	G	G	A	T	T	G	A	G	T	A	C
IRIS 313-12244	PINAHULA	Philippines	Tropical japonica	IRRI	T	G	A	G	SUS	Hap 5	5a	SUS	425	Hap 2	Hap 2	Insertion		Sus	10 SNP different than Katy		IRIS 313-12244	PINAHULA::IRGC 93937-1	IRGC 128433	trop	167	1	1	0	0	G	C	A	G	T	T	T	G	T	G	G	A	T	T	G	A	G	T	A	C
IRIS 313-8439	KENDINGA 5(H)	Malaysia	Tropical japonica	IRRI	T	G	A	G	SUS	Hap 5	5a or 5b	SUS	425	Hap 2	Hap 2	Insertion		Sus	10 SNP different than Katy		IRIS 313-8439	KENDINGA 5 (H)::IRGC 60310-1	IRGC 126220	trop	169	1	1	0	2	G	C	A	G	T	T	T	G	T	G	G	A	T	T	G	A	G	T	A	C
IRIS 313-10976	LAKHSMI DIGHA	Bangladesh	Aus/boro	IRRI	T	G	A	G	SUS	unique	0	rare	425	Hap 2	Hap 2	Insertion		Sus	10 SNP different than Katy		IRIS 313-10976	LAKHSMI DIGHA::IRGC 26390-2	IRGC 132348	aus	166	1	1	0	1	G	C	A	G	T	T	T	G	T	G	G	A	T	T	G	A	G	T	A	C
IRIS 313-11020	BAMLA SUFFAID 320	Pakistan	Aus/boro	IRRI	T	G	A	G	SUS	unique	0	rare	425	Hap 2	Hap 2	Insertion		Sus	10 SNP different than Katy		IRIS 313-11020	BAMLA SUFFAID 320::IRGC 27776-1	IRGC 128236	aus	168	1	1	0	3	G	C	A	G	T	T	T	G	T	G	G	A	T	T	G	A	G	T	A	C
IRIS 313-11034	SANTHI 206	Pakistan	Aus/boro	IRRI	T	G	A	G	SUS	unique	0	rare	425	Hap 2	Hap 2	Insertion		Sus	10 SNP different than Katy		IRIS 313-11034	SANTHI 206::IRGC 28215-1	IRGC 127786	aus	168	1	1	0	3	G	C	A	G	T	T	T	G	T	G	G	A	T	T	G	A	G	T	A	C
IRIS 313-11889	MURGI BRINJ	Pakistan	Indica	IRRI	T	G	A	G	SUS	unique	0	rare	425	Hap 2	Hap 2	Insertion		Sus	10 SNP different than Katy		IRIS 313-11889	MURGI BRINJ::IRGC 73109-1	IRGC 127639	indx	167	1	1	0	0	G	C	A	G	T	T	T	G	T	G	G	A	T	T	G	A	G	T	A	C
B018	American Huangkedao	United States	Tropical japonica	MC	T	G	A	G	SUS	Hap 3	sub	SUS	425	Hap 2	Hap 2	Insertion		Sus	10 SNP different than Katy		B018	AMERICAN HUANGKEDAO	IRGC 135827	trop	167	2	2	0	0	G	C	A	G	T	T	T	G		G	G	A	T	T	G	A	G	T	A	C
B176	BRC 25-146-2-1	Bangladesh	Indica	MC	T	G	A	G	SUS	Hap 3	3a	SUS	425	Hap 2	Hap 2	Insertion		Sus	10 SNP different than Katy		B176	BRC 25-146-2-1	IRGC 135850	indx	167	2	0	2	1	G	C	A	G	T	T	T	G	T	G	G	A	T	T	G	A	G	T	A	C
B236	Jindao 1	China	Temperate japonica	MC	T	G	A	G	SUS	Hap 3	3b	SUS	425	Hap 2	Hap 2	Insertion		Sus	10 SNP different than Katy		B236	JINDAO 1	IRGC 135957	temp	167	2	2	0	0	G	C	A	G	T	T	T	G	T	G	G	A	T	T	G	A	G	T	A	C
CX145	Minghui 63	China	Indica	IRMBN	T	G	A	G	SUS	Hap 3	3c	SUS	425	Hap 2	Hap 2	Insertion		Sus	10 SNP different than Katy		CX145	MINGHUI 63	IRGC 117271	indx	168	2	2	0	1	G	C	A	G	T	T	T	G	T	G	G	A	T	T	G	A	G	T	A	C
CX290	Duo 57	China	Indica	IRMBN	T	G	A	G	SUS	Hap 3	3c	SUS	425	Hap 2	Hap 2	Insertion		Sus	10 SNP different than Katy		CX290	DUO 57		ind1B	168	2	0	2	2	G	C	A	G	T	T	T	G	T	G	G	A	T	T	G	A	G	T	A	C
CX291	D15	China	Indica	IRMBN	T	G	A	G	SUS	Hap 3	3c	SUS	425	Hap 2	Hap 2	Insertion		Sus	10 SNP different than Katy		CX291	D15	IRGC 135875	indx	168	2	0	2	2	G	C	A	G	T	T	T	G	T	G	G	A	T	T	G	A	G	T	A	C
CX329	Jinchuanyihao	China	Temperate japonica	IRMBN	T	G	A	G	SUS	Hap 3	3b	SUS	425	Hap 2	Hap 2	Insertion		Sus	10 SNP different than Katy		CX329	JINCHUANYIHAO	IRGC 135956	temp	167	2	2	0	0	G	C	A	G	T	T	T	G	T	G	G	A	T	T	G	A	G	T	A	C
CX383	Hongza	China	Temperate japonica	IRMBN	T	G	A	G	SUS	Hap 3	3a	SUS	425	Hap 2	Hap 2	Insertion		Sus	10 SNP different than Katy		CX383	HONGZA		temp	167	2	2	0	0	G	C	A	G	T	T	T	G	T	G	G	A	T	T	G	A	G	T	A	C
CX48	PT60	China	Intermediate type	IRMBN	T	G	A	G	SUS	Hap 3	3c	SUS	425	Hap 2	Hap 2	Insertion		Sus	10 SNP different than Katy		CX48	PT60		indx	168	2	0	2	2	G	C	A	G	T	T	T	G	T	G	G	A	T	T	G	A	G	T	A	C
IRIS 313-10041	BOTOHAVANA MENA	Madagascar	Indica	IRRI	T	G	A	G	SUS	Hap 3	3a	SUS	425	Hap 2	Hap 2	Insertion		Sus	10 SNP different than Katy		IRIS 313-10041	BOTOHAVANA MENA::IRGC 69349-1	IRGC 126049	trop	167	2	2	0	0	G	C	A	G	T	T	T	G	T	G	G	A	T	T	G	A	G	T	A	C
IRIS 313-10089	KALIN	Bulgaria	Temperate japonica	IRRI	T	G	A	G	SUS	Hap 3	3b	SUS	425	Hap 2	Hap 2	Insertion		Sus	10 SNP different than Katy		IRIS 313-10089	KALIN::IRGC 77312-1	IRGC 125791	temp	167	2	2	0	0	G	C	A	G	T	T	T	G	T	G	G	A	T	T	G	A	G	T	A	C
IRIS 313-10258	BULI INIA	Chile	Basmati/sadri	IRRI	T	G	A	G	SUS	Hap 3	3b	SUS	425	Hap 2	Hap 2	Insertion		Sus	10 SNP different than Katy		IRIS 313-10258	BULI INIA::IRGC 116961-1	IRGC 126050	temp	167	2	1	1	0.5	G	C	A	G	T	T	T	G	T	G	G	A	T	T	G	A	G	T	A	C
IRIS 313-10559	FI-LAI-FENG	China	Temperate japonica	IRRI	T	G	A	G	SUS	Hap 3	3b	SUS	425	Hap 2	Hap 2	Insertion		Sus	10 SNP different than Katy		IRIS 313-10559	FI LAI FENG::IRGC 7288-1	IRGC 127369	temp	167	2	2	0	0	G	C	A	G	T	T	T	G	T	G	G	A	T	T	G	A	G	T	A	C
IRIS 313-10801	PARE BUWUN	Indonesia	Japonica	IRRI	T	G	A	G	SUS	Hap 3	3a	SUS	425	Hap 2	Hap 2	Insertion		Sus	10 SNP different than Katy		IRIS 313-10801	PARE BUWUN::IRGC 18456-2	IRGC 132378	trop	168	2	2	0	1	G	C	A	G	T	T	T	G	T	G	G	A	T	T	G	A	G	T	A	C
IRIS 313-11426	CHATAO	Brazil	Tropical japonica	IRRI	T	G	A	G	SUS	Hap 3	3d	SUS	425	Hap 2	Hap 2	Insertion		Sus	10 SNP different than Katy		IRIS 313-11426	CHATAO::IRGC 50456-1	IRGC 128260	trop	167	2	2	0	0	G	C	A	G	T	T	T	G	T	G	G	A	T	T	G	A	G	T	A	C
IRIS 313-11479	VANKALI	India	Indica	IRRI	T	G	A	G	SUS	Hap 3	3a	SUS	425	Hap 2	Hap 2	Insertion		Sus	10 SNP different than Katy		IRIS 313-11479	VANKALI::IRGC 53339-1	IRGC 127882	trop	166	2	2	0	0	G	C	A	G	T	T	T	G	T	G	G	A	T	T	G	A	G	T	A	C
IRIS 313-11539	SP6(WC836)	0	Tropical japonica	IRRI	T	G	A	G	SUS	Hap 3	3b	SUS	425	Hap 2	Hap 2	Insertion		Sus	10 SNP different than Katy		IRIS 313-11539	SP 6 (WC 836)::IRGC 57602-1	IRGC 128475	trop	167	2	2	0	0	G	C	A	G	T	T	T	G	T	G	G	A	T	T	G	A	G	T	A	C
IRIS 313-8003	IR 47686-09-01-B-1	Philippines	Japonica	IRRI	T	G	A	G	SUS	Hap 3	3d	SUS	425	Hap 2	Hap 2	Insertion		Sus	10 SNP different than Katy		IRIS 313-8003	IR 47686-09-01-B-1::C1	IRGC 122095	trop	167	2	2	0	0	G	C	A	G	T	T	T	G	T	G	G	A	T	T	G	A	G	T	A	C
IRIS 313-8023	RIZZOTTO 51-1	Italy	Temperate japonica	IRRI	T	G	A	G	SUS	Hap 3	3b	SUS	425	Hap 2	Hap 2	Insertion		Sus	10 SNP different than Katy		IRIS 313-8023	RIZZOTTO 51/1::GERVEX 50-C1	IRGC 122218	japx	167	2	2	0	0	G	C	A	G	T	T	T	G	T	G	G	A	T	T	G	A	G	T	A	C
IRIS 313-8097	ULLAL	Spain	Temperate japonica	IRRI	T	G	A	G	SUS	Hap 3	3b	SUS	425	Hap 2	Hap 2	Insertion		Sus	10 SNP different than Katy		IRIS 313-8097	ULLAL::GERVEX 556-C1	IRGC 122271	temp	167	2	2	0	0	G	C	A	G	T	T	T	G	T	G	G	A	T	T	G	A	G	T	A	C
IRIS 313-8113	ESCARLATE	Portugal	Temperate japonica	IRRI	T	G	A	G	SUS	Hap 3	3b	SUS	425	Hap 2	Hap 2	Insertion		Sus	10 SNP different than Katy		IRIS 313-8113	ESCARLATE::GERVEX 887-C1	IRGC 122043	temp	166	2	2	0	0	G	C	A	G	T	T	T	G	T	G	G	A	T	T	G	A	G	T	A	C
IRIS 313-8116	HAREM	Portugal	Temperate japonica	IRRI	T	G	A	G	SUS	Hap 3	3b	SUS	425	Hap 2	Hap 2	Insertion		Sus	10 SNP different than Katy		IRIS 313-8116	HAREM::GERVEX 929-C1	IRGC 122077	japx	166	2	2	0	0	G	C	A	G	T	T	T	G	T	G	G	A	T	T	G	A	G	T	A	C
IRIS 313-8132	RUBI	Portugal	Temperate japonica	IRRI	T	G	A	G	SUS	Hap 3	3b	SUS	425	Hap 2	Hap 2	Insertion		Sus	10 SNP different than Katy		IRIS 313-8132	RUBI::GERVEX 1247-C1	IRGC 122229	temp	167	2	1	1	0.5	G	C	A	G	T	T	T	G	T	G	G	A	T	T	G	A	G	T	A	C
IRIS 313-8147	T 757	India	Indica	IRRI	T	G	A	G	SUS	Hap 3	3b	SUS	425	Hap 2	Hap 2	Insertion		Sus	10 SNP different than Katy		IRIS 313-8147	T 757::GERVEX 1316-C1	IRGC 122259	temp	167	2	2	0	0	G	C	A	G	T	T	T	G	T	G	G	A	T	T	G	A	G	T	A	C
IRIS 313-8923	CALIFORNIA BELLE	United States	Basmati/sadri	IRRI	T	G	A	G	SUS	Hap 3	3c	SUS	425	Hap 2	Hap 2	Insertion		Sus	10 SNP different than Katy		IRIS 313-8923	CALIFORNIA BELLE::IRGC 66836-1	IRGC 125693	trop	168	2	2	0	1	G	C	A	G	T	T	T	G	T	G	G	A	T	T	G	A	G	T	A	C
IRIS 313-9249	KANU DAM	Cambodia	Indica	IRRI	T	G	A	G	SUS	Hap 3	sub	SUS	425	Hap 2	Hap 2	Insertion		Sus	10 SNP different than Katy		IRIS 313-9249	KANU DAM::IRGC 29755-1	IRGC 125794	temp	167	2	2	0	0	G	C	A	G	T	T	T	G	T	G	G	A	T	T	G	A	G	T	A	C
IRIS 313-9366	IMPROVED BLUE ROSE	United States	Tropical japonica	IRRI	T	G	A	G	SUS	Hap 3	3b	SUS	425	Hap 2	Hap 2	Insertion		Sus	10 SNP different than Katy		IRIS 313-9366	IMPROVED BLUE ROSE::IRGC 5022-1	IRGC 125771	japx	166	2	2	0	0	G	C	A	G	T	T	T	G	T	G	G	A	T	T	G	A	G	T	A	C
IRIS 313-9438	7507-137	Japan	Temperate japonica	IRRI	T	G	A	G	SUS	Hap 3	3b	SUS	425	Hap 2	Hap 2	Insertion		Sus	10 SNP different than Katy		IRIS 313-9438	7507-137::IRGC 40081-1	IRGC 121242	temp	166	2	2	0	0	G	C	A	G	T	T	T	G	T	G	G	A	T	T	G	A	G	T	A	C
IRIS 313-9839	COLUSA/NANO F 31	Spain	Temperate japonica	IRRI	T	G	A	G	SUS	Hap 3	3b	SUS	425	Hap 2	Hap 2	Insertion		Sus	10 SNP different than Katy		IRIS 313-9839	O. SATIVA::IRGC 12876-1	IRGC 125862	temp	167	2	2	0	0	G	C	A	G	T	T	T	G	T	G	G	A	T	T	G	A	G	T	A	C
IRIS 313-9897	BIKYAT	Philippines	Japonica	IRRI	T	G	A	G	SUS	Hap 3	3a	SUS	425	Hap 2	Hap 2	Insertion		Sus	10 SNP different than Katy		IRIS 313-9897	BIKYAT::IRGC 26276-1	IRGC 125682	trop	167	2	2	0	0	G	C	A	G	T	T	T	G	T	G	G	A	T	T	G	A	G	T	A	C
CX151	AZUCENA	Phillipines	Tropical japonica	IRMBN	T	G	A	G	SUS	Hap 5	5a	SUS	425	Hap 2	Hap 2	Insertion		Sus	10 SNP different than Katy		CX151	AZUCENA	IRGC 117264	trop	168	2	2	0	2	G	C	A	G	T	T	T	G	T	G	G	A	T	T	G	A	G	T	A	C
IRIS 313-11464	CARAWI	Philippines	Tropical japonica	IRRI	T	G	A	G	SUS	Hap 5	5a	SUS	425	Hap 2	Hap 2	Insertion		Sus	10 SNP different than Katy		IRIS 313-11464	CARAWI::IRGC 52887-1	IRGC 128254	trop	169	2	2	0	2	G	C	A	G	T	T	T	G	T	G	G	A	T	T	G	A	G	T	A	C
IRIS 313-12272	MALAGKIT (ITIM)	Philippines	Tropical japonica	IRRI	T	G	A	G	SUS	Hap 5	5a	SUS	425	Hap 2	Hap 2	Insertion		Sus	10 SNP different than Katy		IRIS 313-12272	MALAGKIT (ITIM)::IRGC 96124-1	IRGC 127594	trop	169	2	2	0	2	G	C	A	G	T	T	T	G	T	G	G	A	T	T	G	A	G	T	A	C
IRIS 313-11037	421	Pakistan	Aus/boro	IRRI	T	G	A	G	SUS	unique	0	rare	425	Hap 2	Hap 2	Insertion		Sus	10 SNP different than Katy		IRIS 313-11037	421::IRGC 28458-1	IRGC 128211	aus	168	2	2	0	3	G	C	A	G	T	T	T	G	T	G	G	A	T	T	G	A	G	T	A	C
B069	Dandongludao	China	Temperate japonica	MC	T	G	A	G	SUS	Hap 3	sub	SUS	425	Hap 2	Hap 2	Insertion		Sus	10 SNP different than Katy		B069	DANDONGLUDAO		japx	167	3	2	1	0.5	G	C	A/G	G	T	T	T	G	T	G	G	A	T	T	G	A	G	T	A	C
CX262	IAC3	China	japonica	IRMBN	T	G	A	G	SUS	Hap 3	3c	SUS	425	Hap 2	Hap 2	Insertion		Sus	10 SNP different than Katy		CX262	IAC3	IRGC 135912	trop	166	3	3	0	1	G	C	A	G	T	T	T	G	T	G	G	A	T	T	G	A	G	T	A	C
IRIS 313-10196	GUO DI HEI	China	Indica	IRRI	T	G	A	G	SUS	Hap 3	3a	SUS	425	Hap 2	Hap 2	Insertion		Sus	10 SNP different than Katy		IRIS 313-10196	GUO DI HEI::IRGC 72697-1		trop	165	3	3	0	0	G	C	A	G	T	T	T	G	T	G	G	A	T	T	G	A	G	T	A	C
IRIS 313-10379	IR 73688-57-2	Philippines	Temperate japonica	IRRI	T	G	A	G	SUS	Hap 3	3b	SUS	425	Hap 2	Hap 2	Insertion		Sus	10 SNP different than Katy		IRIS 313-10379	IR 73688-57-2::IRGC 117383-1	IRGC 125980	temp	167	3	3	0	0	G	C	A	G	T	T	T	G	T	G	G	A	T	T	G	A	G	T	A	C
IRIS 313-10788	LEMUNGSIR	Indonesia	Japonica	IRRI	T	G	A	G	SUS	Hap 3	sub	SUS	425	Hap 2	Hap 2	Insertion		Sus	10 SNP different than Katy		IRIS 313-10788	LEMUNGSIR::IRGC 18116-1	IRGC 135769	trop	167	3	3	0	0	G		A	G	T	T	T	G	T	G	G	A	T	T	G	A	G	T	A	C
IRIS 313-11401	MOTANGA	Bangladesh	Basmati/sadri	IRRI	T	G	A	G	SUS	Hap 3	sub	SUS	425	Hap 2	Hap 2	Insertion		Sus	10 SNP different than Katy		IRIS 313-11401	MOTANGA::IRGC 49242-2	IRGC 128113	aro	168	3	3	0	2	G	C	A	G	T	T	T	G	T	G	G	A	T	T	G	A	G	T	A	C
IRIS 313-11875	CHUBU 17	Japan	Temperate japonica	IRRI	T	G	A	G	SUS	Hap 3	3b	SUS	425	Hap 2	Hap 2	Insertion		Sus	10 SNP different than Katy		IRIS 313-11875	CHUBU 17::IRGC 72505-1	IRGC 128262	temp	167	3	3	0	0	G	C	A	G	T	T	T	G	T	G	G	A	T	T	G	A	G	T	A	C
IRIS 313-15907	INIA TACUARI	Uruguay	Tropical japonica	IRRI	T	G	A	G	SUS	Hap 3	3a	SUS	425	Hap 2	Hap 2	Insertion		Sus	10 SNP different than Katy		IRIS 313-15907	INIA TACUARI::G1	IRGC 126959	trop	167	3	3	0	0	G	C	A	G	T	T	T	G	T	G	G	A	T	T	G	A		T	A	C
IRIS 313-8046	PLUS	Italy	Temperate japonica	IRRI	T	G	A	G	SUS	Hap 3	3a	SUS	425	Hap 2	Hap 2	Insertion		Sus	10 SNP different than Katy		IRIS 313-8046	PLUS::GERVEX 122-C1	IRGC 122205	trop	167	3	3	0	0	G	C	A	G	T	T	T	G		G		A	T	T	G	A	G	T	A	C
IRIS 313-8111	CARRICO	Portugal	Temperate japonica	IRRI	T	G	A	G	SUS	Hap 3	3b	SUS	425	Hap 2	Hap 2	Insertion		Sus	10 SNP different than Katy		IRIS 313-8111	CARRICO::GERVEX 828-C1	IRGC 122001	temp	165	3	3	0	0	G	C	A	G	T	T	T	G	T	G	G	A	T	T	G	A	G	T	A	C
IRIS 313-8139	SANDOCA	Portugal	Temperate japonica	IRRI	T	G	A	G	SUS	Hap 3	3b	SUS	425	Hap 2	Hap 2	Insertion		Sus	10 SNP different than Katy		IRIS 313-8139	SANDOCA::GERVEX 1262-C1	IRGC 122240	japx	167	3	3	0	0	G	C	A	G	T	T	T	G	T	G	G	A	T	T	G	A	G	T	A	C
IRIS 313-8170	MEJANES 2	France	Tropical japonica	IRRI	T	G	A	G	SUS	Hap 3	3b	SUS	425	Hap 2	Hap 2	Insertion		Sus	10 SNP different than Katy		IRIS 313-8170	MEJANES 2::GERVEX 1560-C1	IRGC 122166	japx	166	3	3	0	0	G	C	A	G	T	T	T	G	T	G	G	A	T	T	G	A	G	T	A	C
IRIS 313-8256	GERDEH	Iran	Tropical japonica	IRRI	T	G	A	G	SUS	Hap 3	sub	SUS	425	Hap 2	Hap 2	Insertion		Sus	10 SNP different than Katy		IRIS 313-8256	GERDEH	IRGC 117474	japx	167	3	3	0	0	G	C	A	G	T	T	T	G	T	G	G	A	T	T	G	A	G	T	A	C
IRIS 313-9389	KINANDANG BUSIKSIK	Philippines	Tropical japonica	IRRI	T	G	A	G	SUS	Hap 3	sub	SUS	425	Hap 2	Hap 2	Insertion		Sus	10 SNP different than Katy		IRIS 313-9389	KINANDANG BUSIKSIK::IRGC 74607-1	IRGC 126982	trop	166	3	3	0	0	G	C	A	G	T	T	T	G	T	G	G	A	T	T	G	A	G	T	A	C
IRIS 313-9890	WA BANG	South Korea	Temperate japonica	IRRI	T	G	A	G	SUS	Hap 3	3b	SUS	425	Hap 2	Hap 2	Insertion		Sus	10 SNP different than Katy		IRIS 313-9890	WA BANG::IRGC 19880-1	IRGC 125934	temp	167	3	3	0	0	G	C	A	G	T	T	T	G	T	G	G	A	T	T	G	A	G	T	A	C
CX428	CX428	#N/A	#N/A	#N/A	T	G	A	G	SUS	Hap 3	3b	SUS	425	Hap 2	Hap 2	Insertion		Sus	10 SNP different than Katy		CX428	CX428		temp	167	3	3	0	0	G	C	A	G	T	T	T	G	T	G	G	A	T	T	G	A	G	T	A	C
IRIS 313-9346	SHINCHIKU-IKU 103	Taiwan	Temperate japonica	IRRI	T	0	A	G	SUS	Hap 3	3b	SUS	425	Hap 2	Hap 2	Insertion		Sus	10 SNP different than Katy		IRIS 313-9346	SHINCHIKU IKU 103::IRGC 10430-1	IRGC 121501	temp	167	3	3	0	0	G	C	A	G	T	T	T	G	T	G	G	A	T	T	G	A	G	T	A	C
IRIS 313-11465	DINORADO	Philippines	Indica	IRRI	0	G	A	G	SUS	Hap 3	sub	SUS	425	Hap 2	Hap 2	Insertion		Sus	10 SNP different than Katy		IRIS 313-11465	DINORADO::IRGC 52893-1	IRGC 128280	trop	167	3	3	0	0	G	C	A	G	T	T	T	G	T	G	G	A	T	T	G	A	G	T	A	C
IRIS 313-11532	MARIA GAKIT	Philippines	Indica	IRRI	T	G	A	G	SUS	Hap 5	5a	SUS	425	Hap 2	Hap 2	Insertion		Sus	10 SNP different than Katy		IRIS 313-11532	MARIA GAKIT::IRGC 57070-1	IRGC 132016	trop	168	3	3	0	2	G	C	A	G	T	T	T	G	T	G	G	A	T	T	G	A	G	T	A	C
IRIS 313-9050	ANGKARONG	Malaysia	Tropical japonica	IRRI	T	G	A	G	SUS	Hap 5	5a	SUS	425	Hap 2	Hap 2	Insertion		Sus	10 SNP different than Katy		IRIS 313-9050	ANGKARONG::IRGC 71493-1	IRGC 127070	trop	167	3	3	0	2	G	C	A	G	T	T	T	G	T	G	G	A	T	T	G	A	G	T	A	C
IRIS 313-9558	LIMBAYAN	Malaysia	Basmati/sadri	IRRI	T	G	A	G	SUS	Hap 5	5a	SUS	425	Hap 2	Hap 2	Insertion		Sus	10 SNP different than Katy		IRIS 313-9558	LIMBAYAN::IRGC 71556-1	IRGC 126302	trop	166	3	3	0	0	G	C	A	G	T	T	T	G	T	G	G	A	T	T	G	A	G	T	A	C
IRIS 313-10872	ARC 11802	India	Japonica	IRRI	T	G	A	G	SUS	omit missing	0	missing	425	Hap 2	Hap 2	Insertion		Sus	10 SNP different than Katy		IRIS 313-10872	ARC 11802::IRGC 21662-2	IRGC 132421	japx	167	3	0	3	1.5	G	C	A/G	G	T	T	T	G	T	G	G	A	T	T	G	A	G	T	A	C
IRIS 313-11027	JHONA 101	Pakistan	Aus/boro	IRRI	T	G	A	G	SUS	unique	0	rare	425	Hap 2	Hap 2	Insertion		Sus	10 SNP different than Katy		IRIS 313-11027	JHONA 101::IRGC 27976-1	IRGC 127454	aus	168	3	0	3	3.5	G	C	A	G	T	T	T	G	T	G	G	A	T	T	G	A	G	T	A	C
CX356	Yandao 8	China	Temperate japonica	IRMBN	T	G	A	G	SUS	Hap 3	3b	SUS	425	Hap 2	Hap 2	Insertion		Sus	10 SNP different than Katy		CX356	YANDAO 8		temp	169	4	2	2	2	G	C	A	G	T	T	T	G	T	G	G	A	T	T	G	A	G	T	A	C
IRIS 313-10093	CHEONJUDO	South Korea	Temperate japonica	IRRI	T	G	A	G	SUS	Hap 3	3b	SUS	425	Hap 2	Hap 2	Insertion		Sus	10 SNP different than Katy		IRIS 313-10093	CHEONJUDO::IRGC 77644-1	IRGC 125700	temp	164	4	4	0	0	G	C	A	G	T	T	T	G	T	G	G	A	T	T	G	A	G	T	A	C
IRIS 313-12108	PARAI JALEY MASIK	Malaysia	Tropical japonica	IRRI	T	G	A	G	SUS	Hap 3	3c	SUS	425	Hap 2	Hap 2	Insertion		Sus	10 SNP different than Katy		IRIS 313-12108	PARAI JALEY MASIK::IRGC 84215-1		trop	167	4	4	0	0	G	C	A	G	T	T	T	G	T	G	G	A	T	T	G	A	G	T	A	C
IRIS 313-8025	ITALPATNA 48	Italy	Temperate japonica	IRRI	T	G	A	G	SUS	Hap 3	3b	SUS	425	Hap 2	Hap 2	Insertion		Sus	10 SNP different than Katy		IRIS 313-8025	ITALPATNA 48::GERVEX 60-C1	IRGC 122121	temp	165	4	4	0	0	G	C	A	G	T	T	T	G	T	G	G	A	T	T	G	A	G	T	A	C
IRIS 313-8112	CHIPKA	Bulgaria	Temperate japonica	IRRI	T	G	A	G	SUS	Hap 3	3b	SUS	425	Hap 2	Hap 2	Insertion		Sus	10 SNP different than Katy		IRIS 313-8112	CHIPKA::GERVEX 837-C1	IRGC 122007	temp	167	4	4	0	0	G	C	A	G	T	T	T	G	T	G	G	A	T	T	G	A	G	T	A	C
IRIS 313-8166	CALENDAL	France	Temperate japonica	IRRI	T	G	A	G	SUS	Hap 3	3b	SUS	425	Hap 2	Hap 2	Insertion		Sus	10 SNP different than Katy		IRIS 313-8166	CALENDAL::GERVEX 1516-C1	IRGC 121995	japx	167	4	4	0	0	G	C	A	G	T	T	T	G	T	G	G	A	T	T	G	A	G	T	A	C
IRIS 313-8171	AUGUSTZA	Hungary	Temperate japonica	IRRI	T	G	A	G	SUS	Hap 3	3b	SUS	425	Hap 2	Hap 2	Insertion		Sus	10 SNP different than Katy		IRIS 313-8171	AUZGUSTA::GERVEX 1634-C1	IRGC 121972	temp	167	4	4	0	0	G	C	A	G	T	T	T	G	T	G	G	A	T	T	G	A	G	T	A	C
IRIS 313-8216	ROXANI	Greece	Indica	IRRI	T	G	A	G	SUS	Hap 3	sub	SUS	425	Hap 2	Hap 2	Insertion		Sus	10 SNP different than Katy		IRIS 313-8216	ROXANI::GERVEX 1686-C1	IRGC 122222	temp	164	4	4	0	0	G	C	A	G	T	T	T	G	T	G	G	A	T	T	G	A	G	T	A	C
IRIS 313-8594	MINATANDA	Philippines	Temperate japonica	IRRI	T	G	A	G	SUS	Hap 3	3d	SUS	425	Hap 2	Hap 2	Insertion		Sus	10 SNP different than Katy		IRIS 313-8594	MINATANDA::IRGC 74613-1		trop	167	4	4	0	0	G	C	A	G	T	T	T	G	T	G	G	A	T	T	G	A	G	T	A	C
IRIS 313-8890	WIR1072	Belgium	Temperate japonica	IRRI	T	G	A	G	SUS	Hap 3	3b	SUS	425	Hap 2	Hap 2	Insertion		Sus	10 SNP different than Katy		IRIS 313-8890	WIR 1072::IRGC 57496-1	IRGC 121541	temp	166	4	4	0	0	G	C	A	G	T	T	T	G	T	G	G	A	T		G	A	G	T	A	C
IRIS 313-9239	RIMBUN	Indonesia	Temperate japonica	IRRI	T	G	A	G	SUS	Hap 3	3c	SUS	425	Hap 2	Hap 2	Insertion		Sus	10 SNP different than Katy		IRIS 313-9239	RIMBUN::IRGC 43741-1	IRGC 126268	trop	167	4	4	0	0	G	C	A	G	T	T	T	G	T	G	G	A	T	T	G	A	G	T	A	C
IRIS 313-9470	SAHULO FACHE SOYO	Indonesia	Tropical japonica	IRRI	T	G	A	G	SUS	Hap 3	3c	SUS	425	Hap 2	Hap 2	Insertion		Sus	10 SNP different than Katy		IRIS 313-9470	SAHULO FACHE SOYO::IRGC 66630-1	IRGC 126310	trop	167	4	4	0	0	G	C	A	G	T	T	T	G	T	G	G	A	T	T	G	A	G	T	A	C
IRIS 313-9774	EGYPTIAN	Turkey	Temperate japonica	IRRI	T	G	A	G	SUS	Hap 3	3d	SUS	425	Hap 2	Hap 2	Insertion		Sus	10 SNP different than Katy		IRIS 313-9774	EGYPTIAN::IRGC 3217-1	IRGC 125629	japx	167	4	4	0	0	G	C	A	G	T	T	T	G	T	G	G	A	T	T	G	A	G	T	A	C
B003	Zaoshengbai 	China	Temperate japonica	MC	0	G	A	G	SUS	Hap 3	3a	SUS	425	Hap 2	Hap 2	Insertion		Sus	10 SNP different than Katy		B003	ZAOSHENGBAI	IRGC 136088	japx	166	4	3	1	0.5	G	C	A/G	G	T	T	T	G	T	G	G	A	T	T	G	A	G	T	A	C
IRIS 313-10578	PARAY QIKUG KABAYUH	Philippines	Tropical japonica	IRRI	T	G	A	G	SUS	Hap 5	5a	SUS	425	Hap 2	Hap 2	Insertion		Sus	10 SNP different than Katy		IRIS 313-10578	PARAY QIKUG KABAYUH::IRGC 8059-1	IRGC 132028	trop	171	4	0	4	2	G	C	A	G	T	T	T	G	T	G	G	A	T	T	G	A	G	T	A	C
IRIS 313-10605	DV86	Bangladesh	Aus/boro	IRRI	T	G	A	G	SUS	unique	0	rare	425	Hap 2	Hap 2	Insertion		Sus	10 SNP different than Katy		IRIS 313-10605	DV 86::IRGC 8840-1	IRGC 127348	aus	169	4	0	4	2	G	C	A	G	T	T	T	G	T	G	G	A	T	T	G	A	G	T	A	C
IRIS 313-11163	NATEL BORO	Bangladesh	Aus/boro	IRRI	T	G	A	G	SUS	unique	0	rare	425	Hap 2	Hap 2	Insertion		Sus	10 SNP different than Katy		IRIS 313-11163	NATEL BORO::IRGC 34749-1	IRGC 127652	aus	167	4	4	0	0	G	C	A	G	T	T	T	G	T	G	G	A	T	T	G	A	G	T	A	C
IRIS 313-10084	SENIA	Spain	Temperate japonica	IRRI	T	G	A	G	SUS	Hap 3	3b	SUS	425	Hap 2	Hap 2	Insertion		Sus	10 SNP different than Katy		IRIS 313-10084	SENIA::IRGC 74582-1	IRGC 125899	temp	167	5	5	0	0	G		A	G	T	T	T	G	T	G	G	A	T	T	G	A	G	T	A	C
IRIS 313-10765	CERE KAWAT	Indonesia	Japonica	IRRI	T	G	A	G	SUS	Hap 3	sub	SUS	425	Hap 2	Hap 2	Insertion		Sus	10 SNP different than Katy		IRIS 313-10765	CERE KAWAT::IRGC 17401-2	IRGC 128010	trop	163	5	5	0	0	G	C	A	G	T	T	T	G	T	G	G	A	T	T	G	A	G	T	A	C
IRIS 313-10838	SSAL BYEO	South Korea	Temperate japonica	IRRI	T	G	A	G	SUS	Hap 3	3b	SUS	425	Hap 2	Hap 2	Insertion		Sus	10 SNP different than Katy		IRIS 313-10838	SSAL BYEO::IRGC 19867-2	IRGC 132370	temp	166	5	5	0	0	G	C	A	G	T	T	T	G	T	G	G	A	T	T	G	A	G	T	A	C
IRIS 313-8050	MIARA	Italy	Japonica	IRRI	T	G	A	G	SUS	Hap 3	3b	SUS	425	Hap 2	Hap 2	Insertion		Sus	10 SNP different than Katy		IRIS 313-8050	MIARA::GERVEX 129-C1	IRGC 122170	temp	166	5	5	0	0	G	C	A	G	T	T	T	G	T	G	G	A	T	T	G	A	G	T	A	C
IRIS 313-8060	77 UPLA	Argentina	Japonica	IRRI	T	G	A	G	SUS	Hap 3	3a	SUS	425	Hap 2	Hap 2	Insertion		Sus	10 SNP different than Katy		IRIS 313-8060	77 UPLA::GERVEX 159-C1	IRGC 121955	trop	166	5	5	0	0	G	C	A	G	T	T	T	G	T	G	G	A	T	T	G	A	G	T	A	C
IRIS 313-8109	CAMPINO	Portugal	Tropical japonica	IRRI	T	G	A	G	SUS	Hap 3	sub	SUS	425	Hap 2	Hap 2	Insertion		Sus	10 SNP different than Katy		IRIS 313-8109	CAMPINO::GERVEX 824-C1	IRGC 121996	temp	164	5	5	0	0	G	C	A	G	T	T	T	G	T	G	G	A	T	T	G	A	G	T	A	C
IRIS 313-8135	SAEDINENIE	Bulgaria	Tropical japonica	IRRI	T	G	A	G	SUS	Hap 3	3b	SUS	425	Hap 2	Hap 2	Insertion		Sus	10 SNP different than Katy		IRIS 313-8135	SAEDINENIE::GERVEX 1255-C1	IRGC 121818	temp	167	5	5	0	0	G	C	A	G	T	T	T	G	T	G	G	A	T	T	G	A	G	T	A	C
IRIS 313-8339	BOND	United States	Japonica	IRRI	T	G	A	G	SUS	Hap 3	3b	SUS	425	Hap 2	Hap 2	Insertion		Sus	10 SNP different than Katy		IRIS 313-8339	BOND::IRGC 66755-1	IRGC 125603	trop	167	5	5	0	0	G	C	A	G	T	T	T	G	T	G	G	A	T	T	G	A	G	T	A	C
CX214	Brazil Nuodao	Brazil	Intermediate type	IRMBN	0	G	A	G	SUS	Hap 3	sub	SUS	425	Hap 2	Hap 2	Insertion		Sus	10 SNP different than Katy		CX214	BRAZIL NUODAO	IRGC 135849	trop	166	5	5	0	0	G	C	A	G	T	T	T	G	T	G	G	A	T	T	G	A	G	T	A	C
IRIS 313-11323	JHORA	Bangladesh	Aus/boro	IRRI	T	G	A	G	SUS	unique	0	rare	425	Hap 2	Hap 2	Insertion		Sus	10 SNP different than Katy		IRIS 313-11323	JHORA::IRGC 43862-1	IRGC 127455	aus	162	5	5	0	1	G	C	A	G	T	T	T	G	T	G	G	A	T	T	G	A	G	T	A	C
IRIS 313-11248	NIAW KHAMIN	Thailand	Tropical japonica	IRRI	T	G	A	G	SUS	Hap 3	3a	SUS	425	Hap 2	Hap 2	Insertion		Sus	10 SNP different than Katy		IRIS 313-11248	NIAW KHAMIN::IRGC 40222-1	IRGC 127676	trop	166	6	6	0	0	G	C	A	G	T	T	T	G	T	G	G	A	T	T	G	A	G	T	A	C
IRIS 313-11931	PEI ZAO 15	China	Temperate japonica	IRRI	T	G	A	G	SUS	Hap 3	3b	SUS	425	Hap 2	Hap 2	Insertion		Sus	10 SNP different than Katy		IRIS 313-11931	PEI ZAO 15::IRGC 75247-1		temp	167	6	6	0	0	G	C	A	G	T	T	T	G	T	G	G	A	T	T	G	A	G	T	A	C
CX397	Nangeng 46（Soft Rice）	China	Temperate japonica	IRMBN	0	G	A	G	SUS	Hap 3	3b	SUS	425	Hap 2	Hap 2	Insertion		Sus	10 SNP different than Katy		CX397	NANGENG 46 (SOFT RICE)		temp	165	6	6	0	0	G	C	A	G	T	T	T	G	T	G	G	A	T	T	G	A	G	T	A	C
CX129	MOLOK	Indonesia	japonica	IRMBN	T	G	A	G	SUS	Hap 3	3c	SUS	425	Hap 2	Hap 2	Insertion		Sus	10 SNP different than Katy		CX129	MOLOK	IRGC 135986	trop	167	7	7	0	0	G	C	A	G	T	T	T	G	T	G	G	A	T	T	G	A	G	T	A	C
IRIS 313-11890	C 722323	Taiwan	Temperate japonica	IRRI	T	G	A	G	SUS	Hap 3	3b	SUS	425	Hap 2	Hap 2	Insertion		Sus	10 SNP different than Katy		IRIS 313-11890	C 722323::IRGC 73147-1	IRGC 128252	temp	167	7	7	0	0	G	C	A	G	T	T	T	G	T	G	G	A	T	T	G	A	G	T	A	C
IRIS 313-8356	BLICCA	Philippines	Temperate japonica	IRRI	T	G	A	G	SUS	Hap 3	sub	SUS	425	Hap 2	Hap 2	Insertion		Sus	10 SNP different than Katy		IRIS 313-8356	BLICCA::IRGC 47151-1	IRGC 126188	trop	163	7	7	0	0	G	C	A	G	T	T	T	G	T	G	G	A	T	T	G	A	G	T	A	C
IRIS 313-9140	81 A 32	China	Intermediate type	IRRI	T	G	A	G	SUS	Hap 3	3b	SUS	425	Hap 2	Hap 2	Insertion		Sus	10 SNP different than Katy		IRIS 313-9140	81 A 32::IRGC 60162-1	IRGC 125631	temp	166	7	7	0	0	G	C	A	G	T	T	T	G	T	G	G	A	T	T	G	A	G	T	A	C
IRIS 313-10025	KALAPATLE	Madagascar	Temperate japonica	IRRI	0	G	A	G	SUS	Hap 3	3a	SUS	425	Hap 2	Hap 2	Insertion		Sus	10 SNP different than Katy		IRIS 313-10025	KALAPATLE::IRGC 68500-1	IRGC 125790	admix	167	7	7	0	0	G	C	A	G	T	T	T	G	T	G	G	A	T	T	G	A	G	T	A	C
IRIS 313-11424	SINAPLED	Philippines	Tropical japonica	IRRI	T	G	A	G	SUS	omit missing	0	missing	425	Hap 2	Hap 2	Insertion		Sus	10 SNP different than Katy		IRIS 313-11424	SINAPLED::IRGC 50402-1	IRGC 127807	trop	166	7	7	0	0	G	C	A	G	T	T	T	G	T	G	G	A	T	T	G	A	G	T	A	C
IRIS 313-11353	CHILE BORO	India	Aus/boro	IRRI	T	G	A	G	SUS	unique	0	rare	425	Hap 2	Hap 2	Insertion		Sus	10 SNP different than Katy		IRIS 313-11353	CHILE BORO::IRGC 45297-2	IRGC 128013	aus	164	7	7	0	1	G	C	A	G	T	T	T	G	T	G	G	A	T	T	G	A	G	T	A	C
IRIS 313-8502	M 102	United States	Tropical japonica	IRRI	T	G	A	G	SUS	Hap 3	3b	SUS	425	Hap 2	Hap 2	Insertion		Sus	10 SNP different than Katy		IRIS 313-8502	M 102::IRGC 76307-1	IRGC 125620	temp	165	8	8	0	0	G	C	A	G	T	T	T	G	T	G	G	A		T	G	A	G	T	A	C
B053	80A97YR303-304-1-3	Australia	Tropical japonica	MC	T	G	A	G	SUS	omit missing	0	missing	425	Hap 2	Hap 2	Insertion		Sus	10 SNP different than Katy		B053	80A97YR303-304-1-3	IRGC 135819	trop	167	8	8	0	0	G	C	A	G	T	T	T	G	T	G	G	A	T	T	G	A	G	T	A	C
B005	Wanshi	Japan	Temperate japonica	MC	T	G	A	G	SUS	Hap 3	3b	SUS	425	Hap 2	Hap 2	Insertion		Sus	10 SNP different than Katy		B005	WANSHI	IRGC 136067	temp	167	9	9	0	0	G	C	A	G	T	T	T	G	T	G	G	A	T	T	G	A	G	T	A	C
B142	Ninghui 21	China	Intermediate type	MC	T	G	A	G	SUS	Hap 3	3b	SUS	425	Hap 2	Hap 2	Insertion		Sus	10 SNP different than Katy		B142	NINGHUI 21		admix	167	9	9	0	0	G	C	A	G	T	T	T	G	T	G	G	A	T	T	G	A	G	T	A	C
B162	Baigedao	China	Temperate japonica	MC	T	G	A	G	SUS	Hap 3	3b	SUS	425	Hap 2	Hap 2	Insertion		Sus	10 SNP different than Katy		B162	BAIGEDAO		temp	167	9	9	0	0	G	C	A	G	T	T	T	G	T	G	G	A	T	T	G	A	G	T	A	C
CX140	Nipponbare	Japan	Temperate japonica	IRMBN	T	G	A	G	SUS	Hap 3	3b	SUS	425	Hap 2	Hap 2	Insertion		Sus	10 SNP different than Katy		CX140	NIPPONBARE	IRGC 117274	temp	167	9	9	0	0	G	C	A	G	T	T	T	G	T	G	G	A	T	T	G	A	G	T	A	C
CX211	M3122	China	Temperate japonica	IRMBN	T	G	A	G	SUS	Hap 3	3b	SUS	425	Hap 2	Hap 2	Insertion		Sus	10 SNP different than Katy		CX211	M3122		temp	167	9	9	0	0	G	C	A	G	T	T	T	G	T	G	G	A	T	T	G	A	G	T	A	C
IRIS 313-10083	BETIS	Spain	Temperate japonica	IRRI	T	G	A	G	SUS	Hap 3	3b	SUS	425	Hap 2	Hap 2	Insertion		Sus	10 SNP different than Katy		IRIS 313-10083	BETIS::IRGC 74581-1	IRGC 125679	temp	167	9	9	0	0	G	C	A	G	T	T	T	G	T	G	G	A	T	T	G	A	G	T	A	C
IRIS 313-10564	250 KUNGANI 1	Japan	Temperate japonica	IRRI	T	G	A	G	SUS	Hap 3	3b	SUS	425	Hap 2	Hap 2	Insertion		Sus	10 SNP different than Katy		IRIS 313-10564	250 KUNGANI 1::IRGC 7370-1	IRGC 128209	temp	167	9	9	0	0	G	C	A	G	T	T	T	G	T	G	G	A	T	T	G	A	G	T	A	C
IRIS 313-10993	LANNAB	Philippines	Tropical japonica	IRRI	T	G	A	G	SUS	Hap 3	sub	SUS	425	Hap 2	Hap 2	Insertion		Sus	10 SNP different than Katy		IRIS 313-10993	LANNAB::IRGC 26936-2	IRGC 132349	trop	167	9	9	0	0	G	C	A	G	T	T	T	G	T	G	G	A	T	T	G	A	G	T	A	C
IRIS 313-11396	MAS	Indonesia	Tropical japonica	IRRI	T	G	A	G	SUS	Hap 3	3c	SUS	425	Hap 2	Hap 2	Insertion		Sus	10 SNP different than Katy		IRIS 313-11396	MAS::IRGC 48758-1	IRGC 128385	trop	167	9	9	0	0	G	C	A	G	T	T	T	G	T	G	G	A	T	T	G	A	G	T	A	C
IRIS 313-11714	CHAMPION	Guyana	Indica	IRRI	T	G	A	G	SUS	Hap 3	3b	SUS	425	Hap 2	Hap 2	Insertion		Sus	10 SNP different than Katy		IRIS 313-11714	CHAMPION::IRGC 66327-1	IRGC 127256	indx	167	9	9	0	0	G	C	A	G	T	T	T	G	T	G	G	A	T	T	G	A	G	T	A	C
IRIS 313-7912	IRAT 104	Ivory Coast	Tropical japonica	IRRI	T	G	A	G	SUS	Hap 3	3d	SUS	425	Hap 2	Hap 2	Insertion		Sus	10 SNP different than Katy		IRIS 313-7912	IRAT 104::C1	IRGC 122114	trop	159	9	9	0	0	G	C	A	G	T	T	T	G	T	G	G	A	T	T	G	A	G	T	A	C
IRIS 313-8076	PELDE	Australia	Temperate japonica	IRRI	T	G	A	G	SUS	Hap 3	3a	SUS	425	Hap 2	Hap 2	Insertion		Sus	10 SNP different than Katy		IRIS 313-8076	PELDE::GERVEX 502-C1	IRGC 122198	trop	167	9	9	0	0	G	C	A	G	T	T	T	G	T	G	G	A	T	T	G	A	G	T	A	C
IRIS 313-9463	CI 1600	United States	Temperate japonica	IRRI	T	G	A	G	SUS	Hap 3	3b	SUS	425	Hap 2	Hap 2	Insertion		Sus	10 SNP different than Katy		IRIS 313-9463	CI 1600::IRGC 16305-1	IRGC 125710	temp	166	9	9	0	0	G	C	A	G	T	T	T	G	T	G	G	A	T	T	G	A	G	T	A	C
IRIS 313-9491	BLUE BELLE	United States	Temperate japonica	IRRI	T	G	A	G	SUS	Hap 3	3a	SUS	425	Hap 2	Hap 2	Insertion		Sus	10 SNP different than Katy		IRIS 313-9491	BLUE BELLE::IRGC 51125-1	IRGC 125685	trop	167	9	9	0	0	G	C	A	G	T	T	T	G	T	G	G	A	T	T	G	A	G	T	A	C
IRIS 313-9771	BERGREIS	Austria	Tropical japonica	IRRI	T	G	A	G	SUS	Hap 3	3b	SUS	425	Hap 2	Hap 2	Insertion		Sus	10 SNP different than Katy		IRIS 313-9771	BERGREIS::IRGC 3150-1	IRGC 126185	temp	167	9	9	0	0	G	C	A	G	T	T	T	G	T	G	G	A	T	T	G	A	G	T	A	C
IRIS 313-12073	KASIGNAYAN	Philippines	Tropical japonica	IRRI	T	G	A	G	SUS	Hap 5	sub	SUS	425	Hap 2	Hap 2	Insertion		Sus	10 SNP different than Katy		IRIS 313-12073	KASIGNAYAN::IRGC 82788-1	IRGC 128336	trop	169	9	9	0	2	G	C	A	G	T	T	T	G	T	G	G	A	T	T	G	A	G	T	A	C
B188	IRAT 36	Ivory Coast	Tropical japonica	MC	T	G	A	G	SUS	Hap 3	sub	SUS	425	Hap 2	Hap 2	Insertion		Sus	10 SNP different than Katy		B188	IRAT 36	IRGC 135944	trop	167	10	10	0	0	G	C	A	G	T	T	T	G	T	G	G	A	T	T	G	A	G	T	A	C
B201	Chengnongshuijing	China	Indica	MC	T	G	A	G	SUS	Hap 3	sub	SUS	425	Hap 2	Hap 2	Insertion		Sus	10 SNP different than Katy		B201	CHENGNONGSHUIJING		ind1B	167	10	10	0	0	G	C	A	G	T	T	T	G	T	G	G	A	T	T	G	A	G	T	A	C
IRIS 313-8033	LOMELLINO	Italy	Temperate japonica	IRRI	T	G	A	G	SUS	Hap 3	3b	SUS	425	Hap 2	Hap 2	Insertion		Sus	10 SNP different than Katy		IRIS 313-8033	LOMELLINO::GERVEX 83-C1	IRGC 122149	temp	167	10	10	0	0	G	C	A	G	T	T	T	G	T	G	G	A	T	T	G	A	G	T	A	C
IRIS 313-8057	79 UPLA	Argentina	Japonica	IRRI	T	G	A	G	SUS	Hap 3	3c	SUS	425	Hap 2	Hap 2	Insertion		Sus	10 SNP different than Katy		IRIS 313-8057	79 UPLA::GERVEX 154-C1	IRGC 121956	trop	159	10	10	0	1	G	C	A	G	T	T	T	G	T	G	G	A	T	T	G	A	G	T	A	C
IRIS 313-8323	REXARK ROGUE	United States	Japonica	IRRI	T	G	A	G	SUS	Hap 3	3a	SUS	425	Hap 2	Hap 2	Insertion		Sus	10 SNP different than Katy		IRIS 313-8323	REXARK ROGUE::IRGC 1972-1		trop	167	10	9	1	0.5	G	C	A/G	G	T	T	T	G	T	G	G	A	T	T	G	A	G	T	A	C
IRIS 313-8387	FU LI HONG	China	Tropical japonica	IRRI	T	G	A	G	SUS	Hap 3	sub	SUS	425	Hap 2	Hap 2	Insertion		Sus	10 SNP different than Katy		IRIS 313-8387	FU LI HONG::IRGC 70250-1	IRGC 125610	temp	165	10	10	0	0	G	C	A	G	T	T	T	G	T	G		A	T	T	G	A	G	T	A	C
IRIS 313-11068	PANKAIT 31	Bangladesh	Basmati/sadri	IRRI	T	G	A	G	SUS	unique	0	rare	425	Hap 2	Hap 2	Insertion		Sus	10 SNP different than Katy		IRIS 313-11068	PANKAIT 31::IRGC 29377-1	IRGC 128426	aro	165	10	10	0	1	G	C	A	G	T	T		G	T	G	G	A	T	T	G	A	G	T	A	C
B160	Shuiyuan 300Li	China	Temperate japonica	MC	T	G	A	G	SUS	Hap 3	3b	SUS	425	Hap 2	Hap 2	Insertion		Sus	10 SNP different than Katy		B160	SHUIYUAN 300LI		temp	161	11	11	0	0	G	C	A	G	T	T	T	G	T	G	G	A	T	T	G	A	G	T	A	C
CX342	Wanxian 763	China	Intermediate type	IRMBN	T	G	A	G	SUS	Hap 3	3c	SUS	425	Hap 2	Hap 2	Insertion		Sus	10 SNP different than Katy		CX342	WANXIAN 763	IRGC 136068	indx	168	11	11	0	1	G	C	A	G	T	T	T	G	T	G		A	T	T	G	A	G	T		C
IRIS 313-10373	IR 68333-R-R-B-19	Philippines	Tropical japonica	IRRI	T	G	A	G	SUS	Hap 3	3b	SUS	425	Hap 2	Hap 2	Insertion		Sus	10 SNP different than Katy		IRIS 313-10373	IR 68333-R-R-B-19::IRGC 117381-1	IRGC 126027	temp	167	11	11	0	0	G	C	A	G	T	T	T	G	T	G	G	A	T	T	G	A	G	T	A	C
IRIS 313-10459	PI 160862-1	China	Japonica	IRRI	T	G	A	G	SUS	Hap 3	3a	SUS	425	Hap 2	Hap 2	Insertion		Sus	10 SNP different than Katy		IRIS 313-10459	PI 160862-1::IRGC 1452-1		japx	167	11	11	0	0	G	C	A	G	T	T	T	G	T	G	G	A	T	T	G	A	G	T	A	C
IRIS 313-10991	GINATOS	Philippines	Tropical japonica	IRRI	T	G	A	G	SUS	Hap 3	3d	SUS	425	Hap 2	Hap 2	Insertion		Sus	10 SNP different than Katy		IRIS 313-10991	GINATOS::IRGC 26876-1	IRGC 128298	trop	167	11	11	0	0	G	C	A	G	T	T	T	G	T	G	G	A	T	T	G	A	G	T	A	C
IRIS 313-8058	91 UPLA	Argentina	Temperate japonica	IRRI	T	G	A	G	SUS	Hap 3	3a	SUS	425	Hap 2	Hap 2	Insertion		Sus	10 SNP different than Katy		IRIS 313-8058	91 UPLA::GERVEX 155-C1	IRGC 121958	trop	162	11	11	0	0	G	C	A	G	T	T	T	G	T	G	G	A	T	T	G	A	G	T	A	C
IRIS 313-8061	75 UPLA	Argentina	Japonica	IRRI	T	G	A	G	SUS	Hap 3	3a	SUS	425	Hap 2	Hap 2	Insertion		Sus	10 SNP different than Katy		IRIS 313-8061	75 UPLA::GERVEX 161-C1	IRGC 121954	trop	167	11	11	0	0	G	C	A	G	T	T	T	G	T	G	G	A	T	T	G	A	G	T	A	C
IRIS 313-8399	68-2	France	Temperate japonica	IRRI	T	G	A	G	SUS	Hap 3	3b	SUS	425	Hap 2	Hap 2	Insertion		Sus	10 SNP different than Katy		IRIS 313-8399	68-2::IRGC 14546-1	IRGC 126113	temp	158	11	11	0	0	G	C	A	G	T	T	T	G	T	G	G	A	T	T	G	A	G	T	A	C
IRIS 313-9464	SML ACORNI	Suriname	Tropical japonica	IRRI	T	G	A	G	SUS	Hap 3	3a	SUS	425	Hap 2	Hap 2	Insertion		Sus	10 SNP different than Katy		IRIS 313-9464	SML ACORNI::IRGC 13389-1	IRGC 125903	admix	159	11	9	2	1	G	C	A	G	T	T	T	G	T	G	G	A	T	T	G	A	G	T	A	C
CX100	Palung 2	Nepal	Indica	IRMBN	0	G	A	G	SUS	Hap 3	3a	SUS	425	Hap 2	Hap 2	Insertion		Sus	10 SNP different than Katy		CX100	PALUNG 2	IRGC 136020	ind1B	159	11	11	0	1	G	C	A	G	T	T	T	G	T	G	G	A	T	T	G	A	G	T	A	C
IRIS 313-10580	PARAY KINARABAW	Philippines	Tropical japonica	IRRI	0	G	A	G	SUS	Hap 5	5a	SUS	425	Hap 2	Hap 2	Insertion		Sus	10 SNP different than Katy		IRIS 313-10580	PARAY KINARABAW::IRGC 8083-1	IRGC 127718	trop	167	11	11	0	0	G	C	A	G	T	T	T	G	T	G	G	A	T	T	G	A	G	T	A	C
B191	80A60YR71009-1-5	Australia	Tropical japonica	MC	T	G	A	G	SUS	Hap 3	3c	SUS	425	Hap 2	Hap 2	Insertion		Sus	10 SNP different than Katy		B191	80A60YR71009-1-5	IRGC 135818	trop	162	12	12	0	1	G	C	A	G	T	T	T	G	T	G	G	A	T	T	G	A	G	T	A	C
IRIS 313-10164	HAN NUO	China	Aus/boro	IRRI	T	G	A	G	SUS	Hap 3	3b	SUS	425	Hap 2	Hap 2	Insertion		Sus	10 SNP different than Katy		IRIS 313-10164	HAN NUO::IRGC 59591-1	IRGC 125757	temp	158	12	12	0	0	G	C	A	G	T	T	T	G	T	G	G	A		T	G	A	G	T	A	C
IRIS 313-8026	GIOVANNI MARCHETTI	Italy	Temperate japonica	IRRI	T	G	A	G	SUS	Hap 3	3b	SUS	425	Hap 2	Hap 2	Insertion		Sus	10 SNP different than Katy		IRIS 313-8026	GIOVANNI MARCHETTI::GERVEX 62-C1	IRGC 122056	temp	159	12	12	0	0	G	C	A	G	T	T	T	G	T	G	G	A	T	T	G	A	G	T	A	C
IRIS 313-8041	GRALDO	Italy	Temperate japonica	IRRI	T	G	A	G	SUS	Hap 3	3b	SUS	425	Hap 2	Hap 2	Insertion		Sus	10 SNP different than Katy		IRIS 313-8041	GRALDO::GERVEX 108-C1	IRGC 122071	japx	167	12	12	0	0	G	C	A	G	T	T	T	G	T	G	G	A	T	T	G	A	G	T	A	C
IRIS 313-8213	GRAAL	France	Tropical japonica	IRRI	T	G	A	G	SUS	Hap 3	3c	SUS	425	Hap 2	Hap 2	Insertion		Sus	10 SNP different than Katy		IRIS 313-8213	GRAAL::GERVEX 1682-C1	IRGC 122070	trop	167	12	12	0	1	G	C	A	G	T	T	T	G	T	G	G	A	T	T	G	A	G	T	A	C
IRIS 313-8523	OS4	Nigeria	Japonica	IRRI	T	G	A	G	SUS	Hap 3	sub	SUS	425	Hap 2	Hap 2	Insertion		Sus	10 SNP different than Katy		IRIS 313-8523	OS 4	IRGC 117543	trop	160	12	12	0	0	G	C	A	G	T	T	T	G	T	G	G	A	T	T	G	A	G	T	A	C
IRIS 313-11692	CHIAYI-WU-K'O	Taiwan	Indica	IRRI	T	G	A	G	SUS	Hap 4	0	SUS	425	Hap 2	Hap 2	Insertion		Sus	10 SNP different than Katy		IRIS 313-11692	CHIAYI WU-K'O::IRGC 64974-1	IRGC 127273	ind1A	154	12	9	3	18.5	G	C	A	G	T	T	T	G	T	G	G	A	T	T	G	A	G	T	A	C
B109	Lengshuigu 2	China	Temperate japonica	MC	T	G	A	G	SUS	Hap 5	5a	SUS	425	Hap 2	Hap 2	Insertion		Sus	10 SNP different than Katy		B109	LENGSHUIGU 2		japx	165	12	11	1	0.5	G		A/G	G	T	T	T	G	T	G	G	A	T	T	G	A	G	T	A	C
IRIS 313-10776	KABADOKA	Indonesia	Tropical japonica	IRRI	T	G	A	G	SUS	Hap 3	3a	SUS	425	Hap 2	Hap 2	Insertion		Sus	10 SNP different than Katy		IRIS 313-10776	KABADOKA::IRGC 17775-2	IRGC 132343	trop	159	13	13	0	0	G	C	A	G	T	T	T	G	T	G	G	A	T	T	G	A	G	T	A	C
IRIS 313-11201	CHING-HSI 15	China	Temperate japonica	IRRI	T	G	A	G	SUS	Hap 3	3b	SUS	425	Hap 2	Hap 2	Insertion		Sus	10 SNP different than Katy		IRIS 313-11201	CHING HSI 15::IRGC 36852-1	IRGC 135564	temp	167	13	13	0	0	G	C	A	G	T	T	T	G	T	G	G	A	T	T	G	A	G	T		C
IRIS 313-9811	KOPANCSI KEREK	Hungary	Tropical japonica	IRRI	T	G	A	G	SUS	Hap 3	3b	SUS	425	Hap 2	Hap 2	Insertion		Sus	10 SNP different than Katy		IRIS 313-9811	KOPANCSI KEREK::IRGC 9305-1	IRGC 125808	temp	159	13	13	0	0	G	C	A	G	T	T	T	G	T	G	G	A	T	T	G	A	G	T	A	C
IRIS 313-10558	LITCHIKIANG	China	Temperate japonica	IRRI	T	G	A	G	SUS	Hap 3	3b	SUS	425	Hap 2	Hap 2	Insertion		Sus	10 SNP different than Katy		IRIS 313-10558	LITCHIKIANG::IRGC 7287-1	IRGC 128367	temp	157	14	14	0	0	G	C	A	G	T	T	T	G	T	G	G	A	T	T	G	A	G	T	A	C
CX372	NERICA 2	Africa	Intermediate type	IRMBN	0	G	A	G	SUS	Hap 3	3d	SUS	425	Hap 2	Hap 2	Insertion		Sus	10 SNP different than Katy		CX372	NERICA 2	IRGC 136001	trop	165	14	14	0	0	G	C	A	G	T	T	T	G	T	G	G	A	T	T	G	A	G	T	A	C
CX14	Chennong 265	China	Temperate japonica	IRMBN	T	G	A	G	SUS	Hap 3	3b	SUS	425	Hap 2	Hap 2	Insertion		Sus	10 SNP different than Katy		CX14	CHENNONG 265		temp	167	15	0	15	0	G	C	A	G	T	T	T	G	T	G	G	A	T	T	G	A	G	T	A	C
IRIS 313-10829	INAMBOG	Philippines	Tropical japonica	IRRI	T	G	A	G	SUS	Hap 5	5a	SUS	425	Hap 2	Hap 2	Insertion		Sus	10 SNP different than Katy		IRIS 313-10829	INAMBOG::IRGC 19415-1	IRGC 128320	trop	164	15	15	0	0	G	C	A	G	T	T	T	G	T	G	G	A	T	T	G	A	G	T	A	C
CX11	Gumei 2	China	Intermediate type	IRMBN	T	G	A	G	SUS	omit missing	0	missing	425	Hap 2	Hap 2	Insertion		Sus	10 SNP different than Katy		CX11	GUMEI 2		japx	165	15	11	4	2	G	C	A	G	T	T	T	G	T	G	G	A	T	T	G	A	G	T	A	C
IRIS 313-10849	ARC 7001	India	Aus/boro	IRRI	T	G	A	G	SUS	unique	0	rare	425	Hap 2	Hap 2	Insertion		Sus	10 SNP different than Katy		IRIS 313-10849	ARC 7001::IRGC 20436-1	IRGC 127166	aus	164	15	15	0	0	G	C	A	G	T	T	T	G	T	G	G	A	T	T	G	A	G	T	A	C
CX8	Chenghui 448	China	Indica	IRMBN	T	G	A	G	SUS	Hap 3	3c	SUS	425	Hap 2	Hap 2	Insertion		Sus	10 SNP different than Katy		CX8	CHENGHUI 448		indx	161	16	16	0	0	G	C	A	G	T	T	T	G	T	G	G	A	T	T	G	A	G	T	A	C
IRIS 313-10780	KETAN LALER	Indonesia	Japonica	IRRI	T	G	A	G	SUS	Hap 3	3c	SUS	425	Hap 2	Hap 2	Insertion		Sus	10 SNP different than Katy		IRIS 313-10780	KETAN LALER::IRGC 17897-1	IRGC 127505	trop	167	16	16	0	0	G	C	A	G	T	T	T	G	T	G	G	A	T	T	G	A	G	T		C
IRIS 313-11129	HAORU	Myanmar	Indica	IRRI	0	G	A	G	SUS	Hap 3	sub	SUS	425	Hap 2	Hap 2	Insertion		Sus	10 SNP different than Katy		IRIS 313-11129	HAORU::IRGC 33090-2	IRGC 128051	indx	167	16	16	0	0	G	C	A	G	T	T	T	G	T	G	G	A	T	T	G	A	G	T	A	C
IRIS 313-11584	YI SUI QI	China	Indica	IRRI	0	G	A	G	SUS	Hap 3	3b	SUS	425	Hap 2	Hap 2	Insertion		Sus	10 SNP different than Katy		IRIS 313-11584	YI SUI QI::IRGC 60088-1	IRGC 128508	temp	160	16	16	0	0	G	C	A	G	T	T	T	G	T	G	G	A	T	T	G	A	G	T	A	C
IRIS 313-9572	ASU	Bhutan	Indica	IRRI	T	G	A	G	SUS	unique	0	rare	425	Hap 2	Hap 2	Insertion		Sus	10 SNP different than Katy		IRIS 313-9572	ASU::IRGC 62154-1	IRGC 125658	indx	152	16	16	0	0	G	C	A	G	T	T	T	G	T	G	G	A	T	T	G	A	G	T	A	C
B215	Hongqi 5	China	Temperate japonica	MC	T	G	A	G	SUS	Hap 3	3b	SUS	425	Hap 2	Hap 2	Insertion		Sus	10 SNP different than Katy		B215	HONGQI 5	IRGC 135904	temp	169	17	0	17	2	G	C	A	G	T	T	T	G	T	G	G	A	T	T	G	A	G	T	A	C
IRIS 313-11218	BADSHABHOG 4-60	Bangladesh	Basmati/sadri	IRRI	T	G	A	G	SUS	Hap 3	3a	SUS	425	Hap 2	Hap 2	Insertion		Sus	10 SNP different than Katy		IRIS 313-11218	BADSHABHOG 4-60::IRGC 37793-2	IRGC 127982	aro	169	17	0	17	2	G	C	A	G	T	T	T	G	T	G	G	A	T	T	G	A	G	T	A	C
IRIS 313-11441	NALA	Philippines	Indica	IRRI	T	G	A	G	SUS	Hap 3	3c	SUS	425	Hap 2	Hap 2	Insertion		Sus	10 SNP different than Katy		IRIS 313-11441	NALA::IRGC 51247-1	IRGC 128399	trop	157	17	17	0	0	G	C	A	G	T	T	T	G	T	G	G	A	T	T	G	A	G	T	A	C
IRIS 313-11652	GONG SHE 9	China	Temperate japonica	IRRI	T	G	A	G	SUS	Hap 3	3b	SUS	425	Hap 2	Hap 2	Insertion		Sus	10 SNP different than Katy		IRIS 313-11652	GONG SHE 9::IRGC 62693-1	IRGC 128303	temp	169	17	0	17	2	G	C	A	G	T	T	T	G	T	G	G	A	T	T	G	A	G	T	A	C
IRIS 313-9725	DA DAO TOU	China	Temperate japonica	IRRI	T	G	A	G	SUS	Hap 3	sub	SUS	425	Hap 2	Hap 2	Insertion		Sus	10 SNP different than Katy		IRIS 313-9725	DA DAO TOU::IRGC 59499-1	IRGC 125718	temp	169	17	0	17	2	G	C	A	G	T	T	T	G	T	G	G	A	T	T	G	A	G	T	A	C
IRIS 313-11156	0	India	Tropical japonica	IRRI	0	G	A	G	SUS	Hap 3	3b	SUS	425	Hap 2	Hap 2	Insertion		Sus	10 SNP different than Katy		IRIS 313-11156	KHUDWANI ACC 202::IRGC 34154-1	IRGC 127522	japx	160	17	17	0	0	G	C	A	G	T	T	T	G	T	G	G	A	T	T	G	A	G	T	A	C
IRIS 313-10449	0	China	Indica	IRRI	T	G	A	G	SUS	Hap 3	3b	SUS	425	Hap 2	Hap 2	Insertion		Sus	10 SNP different than Katy		IRIS 313-10449	CI 7061::IRGC 968-1	IRGC 128264	ind1A	158	18	18	0	0	G	C	A	G	T	T	T	G	T	G	G	A	T	T	G	A	G	T	A	C
IRIS 313-11159	HYB-5-2-1-1-4	Ivory Coast	Tropical japonica	IRRI	T	G	A	G	SUS	Hap 3	sub	SUS	425	Hap 2	Hap 2	Insertion		Sus	10 SNP different than Katy		IRIS 313-11159	HYB 5-2-1-1-4::IRGC 34283-2	IRGC 132251	trop	160	18	18	0	0	G	C	A	G	T	T	T	G	T	G	G	A	T		G	A	G	T	A	C
IRIS 313-11054	AUS 295	Bangladesh	Aus/boro	IRRI	T	G	A	G	SUS	unique	0	rare	425	Hap 2	Hap 2	Insertion		Sus	10 SNP different than Katy		IRIS 313-11054	AUS 295::IRGC 29083-1	IRGC 127184	aus	169	18	0	18	2	G	C	A	G	T	T	T	G	T	G	G	A	T	T	G	A	G	T	A	C
B023	Gaoliqiu	North Korea	Temperate japonica	MC	T	G	A	G	SUS	omit missing	0	missing	425	Hap 2	Hap 2	Insertion		Sus	10 SNP different than Katy		B023	GAOLIQIU	IRGC 135891	temp	167	19	17	2	1	G	C	A/G	G	T	T	T	G	T	G	G	A	T	T	G	A	G	T	A	C
IRIS 313-11051	AUS 242	Bangladesh	Aus/boro	IRRI	T	G	A	G	SUS	unique	0	rare	425	Hap 2	Hap 2	Insertion		Sus	10 SNP different than Katy		IRIS 313-11051	AUS 242::IRGC 29040-1	IRGC 127181	aus	169	19	1	18	2	G	C	A	G	T	T	T	G	T	G	G	A	T	T	G	A	G	T	A	C
IRIS 313-12002	LARA BORO	Bangladesh	Aus/boro	IRRI	T	G	A	G	SUS	unique	0	rare	425	Hap 2	Hap 2	Insertion		Sus	10 SNP different than Katy		IRIS 313-12002	LARA BORO::IRGC 79342-1	IRGC 127553	aus	169	19	1	18	2	G	C	A	G	T	T	T	G	T	G	G	A	T	T	G	A	G	T	A	C
IRIS 313-9423	AGUYOD	Philippines	Tropical japonica	IRRI	T	G	A	G	SUS	Hap 3	3a	SUS	425	Hap 2	Hap 2	Insertion		Sus	10 SNP different than Katy		IRIS 313-9423	AGUYOD::IRGC 67423-1	IRGC 125635	trop	156	20	20	0	0	G	C	A	G	T	T	T	G	T	G	G	A	T	T	G	A	G	T	A	C
B170	Hongse 90	Russia	Temperate japonica	MC	T	G	A	G	SUS	Hap 3	3b	SUS	425	Hap 2	Hap 2	Insertion		Sus	10 SNP different than Katy		B170	HONGSE 90	IRGC 135905	temp	160	22	22	0	0	G	C	A	G	T	T	T	G	T	G	G	A	T	T	G	A	G	T	A	C
IRIS 313-10485	CATIBOS	Philippines	Tropical japonica	IRRI	T	G	A	G	SUS	Hap 3	3c	SUS	425	Hap 2	Hap 2	Insertion		Sus	10 SNP different than Katy		IRIS 313-10485	CATIBOS::IRGC 3762-1	IRGC 127248	trop	159	22	22	0	1	G	C	A	G	T	T	T	G	T	G	G	A	T	T	G	A	G	T	A	C
IRIS 313-12094	KASHA	Bangladesh	Basmati/sadri	IRRI	T	G	A	G	SUS	Hap 8	8a	SUS	425	Hap 2	Hap 2	Insertion		Sus	10 SNP different than Katy		IRIS 313-12094	KASHA::IRGC 83865-1	IRGC 127496	aro	169	22	0	22	2	G	C	A	G	T	T	T	G	T	G	G	A	T	T	G	A	G	T	A	C
IRIS 313-10489	MOROPOTOL	Philippines	Tropical japonica	IRRI	T	G	A	G	SUS	omit missing	0	missing	425	Hap 2	Hap 2	Insertion		Sus	10 SNP different than Katy		IRIS 313-10489	MOROPOTOL::IRGC 3909-1	IRGC 127630	trop	158	23	23	0	0	G	C	A	G	T	T	T	G	T	G	G	A	T	T	G	A	G	T	A	C
IRIS 313-10429	TAICHUNG 150	Taiwan	Temperate japonica	IRRI	T	G	A	G	SUS	Hap 3	0	SUS	425	Hap 2	Hap 2	Insertion		Sus	10 SNP different than Katy		IRIS 313-10429	TAICHUNG 150::IRGC 80-1	IRGC 127834	temp	157	24	24	0	0	G	C	A	G	T	T	T	G	T	G	G	A	T	T	G	A	G	T	A	C
IRIS 313-10430	GINMASARI	Japan	Temperate japonica	IRRI	T	G	A	G	SUS	Hap 3	3b	SUS	425	Hap 2	Hap 2	Insertion		Sus	10 SNP different than Katy		IRIS 313-10430	GINMASARI::IRGC 242-1	IRGC 128299	temp	165	24	24	0	0	G	C	A	G	T	T	T	G	T	G	G	A	T	T	G	A	G	T	A	C
IRIS 313-10585	UKON-NISHIKI	Japan	Intermediate type	IRRI	T	G	A	G	SUS	omit missing	0	missing	425	Hap 2	Hap 2	Insertion		Sus	10 SNP different than Katy		IRIS 313-10585	UKON NISHIKI::IRGC 8314-1	IRGC 128494	admix	166	24	17	7	3	G	C	A	G	T	T	T	G	T	G	G	A	T	T	G	A	G	T	A	C
IRIS 313-12141	HATEA	Bangladesh	Aus/boro	IRRI	T	G	A	G	SUS	unique	0	rare	425	Hap 2	Hap 2	Insertion		Sus	10 SNP different than Katy		IRIS 313-12141	HATEA::IRGC 86973-1	IRGC 132399	aus	171	24	6	18	4	G	C	A	G	T	T	T	G	T	G	G	A	T	T	G	A	G	T	A	C
IRIS 313-11202	4583	China	Temperate japonica	IRRI	T	G	A	G	SUS	Hap 3	3b	SUS	425	Hap 2	Hap 2	Insertion		Sus	10 SNP different than Katy		IRIS 313-11202	4583::IRGC 36894-2	IRGC 127920	temp	168	25	9	16	1	G	C	A	G	T	T	T	G	T	G	G	A	T	T	G	A	G	T	A	C
IRIS 313-10964	SADUMONI	Bangladesh	Aus/boro	IRRI	T	G	A	G	SUS	omit missing	0	missing	425	Hap 2	Hap 2	Insertion		Sus	10 SNP different than Katy		IRIS 313-10964	SADUMONI::IRGC 25919-1	IRGC 127777	aus	155	25	25	0	0	G	C	A	G	T	T	T	G	T	G	G	A	T	T	G	A	G	T	A	C
CX315	Zidao	North Korea	Temperate japonica	IRMBN	T	G	A	G	SUS	Hap 3	3b	SUS	425	Hap 2	Hap 2	Insertion		Sus	10 SNP different than Katy		CX315	ZIDAO	IRGC 136097	temp	169	26	9	17	2	G	C	A	G	T	T	T	G	T	G	G	A	T	T	G	A	G	T	A	C
CX371	NERICA 1	Africa	japonica	IRMBN	0	G	A	G	SUS	Hap 3	3d	SUS	425	Hap 2	Hap 2	Insertion		Sus	10 SNP different than Katy		CX371	NERICA 1	IRGC 136000	trop	157	27	27	0	0	G	C	A	G	T	T	T	G	T	G	G	A	T	T	G	A	G	T	A	C
IRIS 313-11057	AUS 308	Bangladesh	Aus/boro	IRRI	T	G	A	G	SUS	unique	0	rare	425	Hap 2	Hap 2	Insertion		Sus	10 SNP different than Katy		IRIS 313-11057	AUS 308::IRGC 29096-1	IRGC 127187	aus	169	27	9	18	2	G	C	A	G	T	T	T	G	T	G	G	A	T	T	G	A	G	T	A	C
IRIS 313-12031	P.T.Q. QINDONAAL	Philippines	Tropical japonica	IRRI	T	G	A	G	SUS	Hap 3	sub	SUS	425	Hap 2	Hap 2	Insertion		Sus	10 SNP different than Katy		IRIS 313-12031	P T Q QINDONAAL::IRGC 80410-1	IRGC 128437	trop	142	33	33	0	0	G	C	A	G	T	T	T	G	T	G	G	A	T	T	G	A	G	T	A	C
IRIS 313-11578	LUAN DAO	China	Indica	IRRI	0	G	A	G	SUS	Hap 3	3b	SUS	425	Hap 2	Hap 2	Insertion		Sus	10 SNP different than Katy		IRIS 313-11578	LUAN DAO::IRGC 59762-1	IRGC 128370	temp	161	36	20	16	1	G	C	A	G	T	T	T	G	T	G	G	A	T	T	G	A	G	T	A	C
IRIS 313-10583	TSAO-SIAO-PEH-TAO	China	Temperate japonica	IRRI	0	G	A	G	SUS	Hap 3	3b	SUS	425	Hap 2	Hap 2	Insertion		Sus	10 SNP different than Katy		IRIS 313-10583	TSAO SIAO PEH TAO::IRGC 8265-2	IRGC 128194	temp	148	48	48	0	0	G	C	A	G	T	T	T	G	T	G	G	A	T	T	G	A	G	T	A	C
CX384	Fengza	China	japonica	IRMBN	0	G	A	G	SUS	omit missing	0	missing	425	Hap 2	Hap 2	Insertion		Sus	10 SNP different than Katy		CX384	FENGZA		temp	153	48	48	0	0	G	C	A	G	T	T	T	G	T	G	G	A	T	T	G	A	G	T	A	C
IRIS 313-11168	KADA CHOPA	India	Aus/boro	IRRI	T	G	A	G	SUS	unique	0	rare	425	Hap 2	Hap 2	Insertion		Sus	10 SNP different than Katy		IRIS 313-11168	KADA CHOPA::IRGC 34954-1	IRGC 127473	aus	148	57	57	0	0	G	C	A	G	T	T	T	G	T	G	G	A	T	T	G	A	G	T	A	C
IRIS 313-10057	CHUGOKU 68 HEN	Japan	Temperate japonica	IRRI	T	G	A	G	SUS	Hap 3	3b	SUS	425	Hap 2	Hap 2	Insertion		Sus	10 SNP different than Katy		IRIS 313-10057	CHUGOKU 68 HEN::IRGC 72514-1	IRGC 125707	temp	137	93	93	0	0	G	C	A	G	T	T	T	G	T	G	G	A	T	T	G	A	G	T	A	C
B258	Xingguo	China	Temperate japonica	MC	T	G	A	G	SUS	Hap 3	3a	SUS	425	Hap 2	Hap 2	Insertion		Sus	10 SNP different than Katy		B258	XINGGUO		temp	167	15	15	0	0	G	C	A		T	T	T	G	T	G	G	A	T	T	G	A	G	T	A	C
IRIS 313-10642	SACHIKAZE	Japan	Temperate japonica	IRRI	T	G	A	G	SUS	Hap 3	3b	SUS	425	Hap 2	Hap 2	Insertion		Sus	10 SNP different than Katy		IRIS 313-10642	SACHIKAZE::IRGC 10891-1	IRGC 128455	temp	167	18	18	0	0	G	C			T	T	T	G	T	G	G	A	T	T	G	A	G	T	A	C
IRIS 313-9939	CIWINI SML	Suriname	Basmati/sadri	IRRI	T	G	A	G	SUS	Hap 3	3a	SUS	425	Hap 2	Hap 2	Insertion		Sus	10 SNP different than Katy		IRIS 313-9939	CIWINI SML::IRGC 50642-1	IRGC 121316	admix	167	31	30	1	0.5	G	C	A	G	T	T	T	G	T	G	G	A	T	T	G	A	G	T
B117	Lixingeng	China	Temperate japonica	MC	0	G	A	G	SUS	Hap 3	3b	SUS	425	Hap 2	Hap 2	Insertion		Sus	10 SNP different than Katy		B117	LIXINGENG		temp	161	54	54	0	0		C	A	G	T	T	T					A	T	T		A	G	T	A	C
CX227	KASALATH	Japan	Indica	IRMBN	T	G	A	G	SUS	omit missing	0	missing	425	Hap 2	Hap 2	Insertion		Sus	10 SNP different than Katy		CX227	KASALATH	IRGC 117617	aus	174	99	76	23	16.5	G	C	A	G	T	T									G	A	G	T	A
CX77	Lemont	United States	Tropical japonica	IRMBN	T	G	A	G	SUS	omit missing	0	missing	425	Hap 2	Hap 2	Insertion		Sus	10 SNP different than Katy		CX77	LEMONT	IRGC 117802	trop	165	6	6	0	0	G	C	A	G	T	T	T	G	T	G	G	A	T	T	G	A	G	T	A	C
B004	Qiuguangtengxi 104	Japan	Temperate japonica	MC	T	G	A	G	SUS	Hap 3	3b	SUS	425	Hap 2	Hap 2	Insertion		Sus	10 SNP different than Katy		B004	QIUGUANGTENGXI 104	IRGC 136031	temp	167	0	0	0	0	G	C	A	G	T	T	T	G	T	G	G	A	T	T	G	A	G	T	A	C
CX15	Y134	China	Indica	IRMBN	T	G	A	G	SUS	Hap 3	3b	SUS	425	Hap 2	Hap 2	Insertion		Sus	10 SNP different than Katy		CX15	Y134	IRGC 136077	ind1B	167	3	3	0	0		C	A	G	T	T	T	G	T	G	G	A	T	T	G	A	G	T	A	C
IRIS 313-10931	PAKWALAN	Philippines	Tropical japonica	IRRI	T	G	A	G	SUS	Hap 3	sub	SUS	425	Hap 2	Hap 2	Insertion		Sus	10 SNP different than Katy		IRIS 313-10931	PAKWALAN::IRGC 24156-1	IRGC 132025	trop	166	4	4	0	0	G	C	A	G	T	T	T	G	T	G	G	A	T	T	G	A	G	T	A	C
IRIS 313-11117	KAYELI KUNING	Indonesia	Tropical japonica	IRRI	T	G	A	G	SUS	Hap 3	3c	SUS	425	Hap 2	Hap 2	Insertion		Sus	10 SNP different than Katy		IRIS 313-11117	KAYELI KUNING::IRGC 31974-1	IRGC 127502	trop	166	17	17	0	0	G	C	A	G	T	T	T	G	T	G	G	A	T	T	G	A	G	T	A	C
IRIS 313-8127	POLIZESTI 28	Bulgaria	Temperate japonica	IRRI	T	G	A	G	SUS	Hap 3	3b	SUS	425	Hap 2	Hap 2	Insertion		Sus	10 SNP different than Katy		IRIS 313-8127	POLIZESTI 28::GERVEX 1170-C1	IRGC 122207	temp	167	1	0	1	0.5	G	C	A	G	T	T	T	G	T	G	G	A	T	T	G	A	G	T	A	C
CX249	2004	China	Indica	IRMBN	0	G	A	G	SUS	Hap 3	sub	SUS	425	Hap 2	Hap 2	Insertion		Sus	10 SNP different than Katy		CX249	2004	IRGC 135814	ind1B	165	13	12	1	0.5	G	C	A	G	T	T	T	G	T	G	G	A	T	T	G	A	G	T	A	C
IRIS 313-11586	36037-1	China	Indica	IRRI	T	G	A	G	SUS	Hap 3	3b	SUS	425	Hap 2	Hap 2	Insertion		Sus	10 SNP different than Katy		IRIS 313-11586	36037-1::IRGC 60177-2	IRGC 132313	temp	167	2	2	0	0	G	C	A	G	T	T	T	G	T	G	G	A	T	T	G	A	G	T	A	C
IRIS 313-10790	LOLAWAJI	Indonesia	Japonica	IRRI	T	G	A	G	SUS	Hap 3	3a	SUS	425	Hap 2	Hap 2	Insertion		Sus	10 SNP different than Katy		IRIS 313-10790	LOLAWAJI::IRGC 18131-1		trop	167	4	4	0	0	G	C	A	G	T	T	T	G	T	G	G	A	T	T	G	A	G	T	A	C
IRIS 313-8186	JACINTO	United States	Temperate japonica	IRRI	T	G	A	G	SUS	Hap 3	3a	SUS	425	Hap 2	Hap 2	Insertion		Sus	10 SNP different than Katy		IRIS 313-8186	JACINTO::GERVEX 1653-C1	IRGC 122122	trop	166	6	6	0	0	G	C	A	G	T	T	T	G	T	G	G	A	T	T	G	A	G	T	A	C
IRIS 313-11435	MONMINEUPLEU	Ivory Coast	Indica	IRRI	T	G	A	G	SUS	Hap 3	3c	SUS	425	Hap 2	Hap 2	Insertion		Sus	10 SNP different than Katy		IRIS 313-11435	MONMINEUPLEU::IRGC 50873-1	IRGC 128392	trop	167	9	9	0	0	G	C	A	G	T	T	T	G	T	G	G	A	T	T	G	A	G	T	A	C
CX307	HP121	China	Intermediate type	IRMBN	T	G	A	G	SUS	Hap 3	3a	SUS	425	Hap 2	Hap 2	Insertion		Sus	10 SNP different than Katy		CX307	HP121		japx	168	13	12	1	1	G	C	A	G	T	T	T	G	T	G	G	A	T	T	G	A	G	T	A	C
IRIS 313-11093	KHAO TAM	Laos	Tropical japonica	IRRI	T	G	A	G	SUS	Hap 3	3a	SUS	425	Hap 2	Hap 2	Insertion		Sus	10 SNP different than Katy		IRIS 313-11093	KHAO TAM::IRGC 30085-2	IRGC 128086	subtrop	166	9	9	0	0	G	C			T	T	T	G	T	G	G	A	T		G	A	G	T	A	C
B143	76--1	China	japonica	MC	T	G	A	G	SUS	Hap 3	3b	SUS	425	Hap 2	Hap 2	Insertion		Sus	10 SNP different than Katy		B143	76--1		temp	167	17	17	0	0	G	C	A		T	T	T	G	T	G	G	A	T	T	G	A	G	T	A	C
IRIS 313-9691	SIFARASI	Indonesia	Japonica	IRRI	T	G	A	G	SUS	Hap 3	3a	SUS	425	Hap 2	Hap 2	Insertion		Sus	10 SNP different than Katy		IRIS 313-9691	SIFARASI::IRGC 66644-1	IRGC 126311	trop	166	21	21	0	0	G	C			T	T	T	G	T	G	G	A	T	T	G	A	G	T	A	C
B101	Yangkenuo	China	japonica	MC	0	0	A	G	SUS	omit missing	0	missing	425	Hap 2	Hap 2	Insertion		Sus	10 SNP different than Katy		B101	YANGKENUO		temp	167	28	12	16	0.5	G	C	A		T	T	T	G	T	G	G	A	T	T	G	A	G	T	A	C
IRIS 313-11274	ARC 14901	India	Aus/boro	IRRI	0	G/A	A	G	SUS	omit missing	0	missing	425	Hap 2	Hap 2	Insertion		Sus	10 SNP different than Katy		IRIS 313-11274	ARC 14901::IRGC 41811-1	IRGC 127155	aus	166	13	9	4	3	G	C	A		T	T	T	G	T	G	G	A	T	T	G	A	G	T	A	C
IRIS 313-8029	GRITNA	Italy	Intermediate type	IRRI	T	G	A	G	SUS	Hap 3	3b	SUS	425	Hap 2	Hap 2	Insertion		Sus	10 SNP different than Katy		IRIS 313-8029	GRITNA::GERVEX 71-C1	IRGC 122073	japx	163	11	11	0	0	G	C	A	G	T	T	T	G	T	G	G	A	T		G	A	G	T	A	C
CX284	Han 502	China	Intermediate type	IRMBN	T	0	0	G/C	missing	omit missing	0	missing	292	Hap 3	Hap 3	Insertion		Sus	6 SNP different than Katy		CX284	HAN 502		japx	143	98	94	4	31	G	C	A	G	T	T	T	G	T	G	G	A	T	T	G	A	G	T	A	C
B089	Qitoubaigu3	China	Indica	MC	0	G	0	G	missing	Hap 5	5b	SUS	292	Hap 3	Hap 3	Insertion		Sus	6 SNP different than Katy		B089	QITOUBAIGU3		indx	140	95	94	1	33.5	G	C	A		T	T	T	G	T	G	G	A	T	T	G	A	G	T	A	C
CX269	IAC165	Brazil	Tropical japonica	IRMBN	T	G	A	G	SUS	Hap 5	5a	SUS	292	Hap 3	Hap 3	Insertion		Sus	6 SNP different than Katy		CX269	IAC165	IRGC 135911	trop	152	54	53	1	36.5	G	C	A	G	T	T	T	G	T	G	G	A	T	T	G	A	G	T	A	C
IRIS 313-11671	DERAWA	Nepal	Temperate japonica	IRRI	T	G	A	G	SUS	Hap 7	7a	SUS	292	Hap 3	Hap 3	Insertion		Sus	6 SNP different than Katy		IRIS 313-11671	DERAWA::IRGC 64106-1	IRGC 127313	ind2	153	55	55	0	36	G	C	A	G	T	T	T	G	T	G	G	A	T	T	G	A	G	T	A	C
IRIS 313-11815	MOSHI	Kenya	Indica	IRRI	T	G	A	G	SUS	Hap 5	5e	SUS	292	Hap 3	Hap 3	Insertion		Sus	6 SNP different than Katy		IRIS 313-11815	MOSHI::IRGC 70730-1	IRGC 127633	ind3	153	60	58	2	31	G	C	A	G	T	T	T	G	T	G	G	A	T	T	G	A	G	T	A	C
IRIS 313-10857	ARC 10825	India	Indica	IRRI	T	G	A	G	SUS	Hap 5	5b	SUS	292	Hap 3	Hap 3	Insertion		Sus	6 SNP different than Katy		IRIS 313-10857	ARC 10825::IRGC 21082-1	IRGC 127129	admix	151	69	69	0	41	G	C	A	G	T	T	T	G	T	G	G	A	T	T	G	A	G	T	A	C
IRIS 313-8925	KURULUTUDU	Sri Lanka	Indica	IRRI	T	G	A	G	SUS	Hap 7	7a	SUS	292	Hap 3	Hap 3	Insertion		Sus	6 SNP different than Katy		IRIS 313-8925	KURULUTUDU::IRGC 36304-1	IRGC 125813	ind2	154	69	69	0	36	G	C	A	G	T	T	T	G	T	G	G	A	T	T	G	A	G	T	A	C
B012	2037(Rajahamsal)	India	Indica	MC	T	G	A	G	SUS	omit missing	0	missing	292	Hap 3	Hap 3	Insertion		Sus	6 SNP different than Katy		B012	2037(RAJAHAMSAL)	IRGC 135815	ind2	155	69	56	13	33.5	G	C	A	G	T	T	T	G	T	G	G	A	T	T	G	A	G	T	A	C
B055	YR196	Australia	japonica	MC	0	0	A	G	SUS	Hap 5	5a	SUS	292	Hap 3	Hap 3	Insertion		Sus	6 SNP different than Katy		B055	YR196	IRGC 136080	temp	154	70	68	2	27	G	C	A	G	T	T	T	G	T	G	G	A	T	T	G	A	G	T	A	C
B096	Jinzhinuo4	China	Indica	MC	T	G	A	G	SUS	Hap 5	5c	SUS	292	Hap 3	Hap 3	Insertion		Sus	6 SNP different than Katy		B096	JINZHINUO4		indx	162	71	64	7	24	G	C	A	G	T	T	T	G	T	G	G	A	T	T	G	A	G	T	A	C
IRIS 313-10851	ARC 7296	India	Basmati/sadri	IRRI	T	G	A	G	SUS	Hap 7	7a	SUS	292	Hap 3	Hap 3	Insertion		Sus	6 SNP different than Katy		IRIS 313-10851	ARC 7296::IRGC 20585-1	IRGC 132387	aro	151	75	75	0	41	G	C	A	G	T	T	T	G	T	G	G	A	T	T	G	A	G	T	A	C
IRIS 313-11241	BR116-3B-53	Bangladesh	Indica	IRRI	T	G	A	G	SUS	Hap 7	7a	SUS	292	Hap 3	Hap 3	Insertion		Sus	6 SNP different than Katy		IRIS 313-11241	BR 116-3B-53::IRGC 39559-2	IRGC 128001	ind2	148	76	73	3	36.5	G	C	A	G	T	T	T	G	T	G	G	A	T	T	G	A	G	T	A	C
IRIS 313-8063	104 UPLA	Argentina	Indica	IRRI	T	G	A	G	SUS	Hap 5	5a	SUS	292	Hap 3	Hap 3	Insertion		Sus	6 SNP different than Katy		IRIS 313-8063	104 UPLA::GERVEX 167-C1	IRGC 121947	trop	151	77	77	0	25	G	C	A	G	T	T	T	G	T	G	G	A	T	T	G	A	G	T	A	C
IRIS 313-9148	BADAL 1163	Bangladesh	Indica	IRRI	T	G	A	G	SUS	Hap 7	7a	SUS	292	Hap 3	Hap 3	Insertion		Sus	6 SNP different than Katy		IRIS 313-9148	BADAL 1163::IRGC 32796-1	IRGC 125664	ind2	144	77	77	0	36	G	C	A	G	T	T	T	G	T	G	G	A	T	T	G	A	G	T	A	C
CX347	SAGC－7	China	Intermediate type	IRMBN	T	G	A	0	SUS	Hap 5	5a or 5b	SUS	292	Hap 3	Hap 3	Insertion		Sus	6 SNP different than Katy		CX347	SAGCï¼7	IRGC 136039	indx	153	78	77	1	26.5	G	C	A	G	T	T	T	G	T	G	G	A	T	T	G	A	G	T	A	C
IRIS 313-11645	NCS766	India	Indica	IRRI	T	G	A	G	SUS	Hap 7	7a	SUS	292	Hap 3	Hap 3	Insertion		Sus	6 SNP different than Katy		IRIS 313-11645	NCS 766::IRGC 62478-1	IRGC 127664	ind2	150	78	78	0	34	G	C	A	G	T	T	T	G	T	G	G	A	T	T	G	A	G	T	A	C
IRIS 313-10859	ARC 10939	India	Indica	IRRI	T	G	A	G	SUS	Hap 5	5b	SUS	292	Hap 3	Hap 3	Insertion		Sus	6 SNP different than Katy		IRIS 313-10859	ARC 10939::IRGC 21150-2	IRGC 127933	indx	148	79	79	0	36	G	C	A	G	T	T	T	G	T	G	G	A	T	T	G	A	G	T	A	C
IRIS 313-12300	NGAM KON DAM	Laos	Indica	IRRI	T	G	A	G	SUS	Hap 5	5 sub d	SUS	292	Hap 3	Hap 3	Insertion		Sus	6 SNP different than Katy		IRIS 313-12300	NGAM KON DAM::IRGC 98486-1	IRGC 127673	indx	150	79	77	2	31	G	C	A	G	T	T	T	G	T	G	G	A	T	T	G	A	G	T	A	C
IRIS 313-11756	BENGALI VAKAHANA 1448	Madagascar	Indica	IRRI	T	G	A	G	SUS	Hap 5	5a	SUS	292	Hap 3	Hap 3	Insertion		Sus	6 SNP different than Katy		IRIS 313-11756	BENGALI VAKAHANA 1448::IRGC 68370-1	IRGC 131970	trop	152	80	79	1	38.5	G	C	A	G	T	T	T	G	T	G	G	A	T	T	G	A	G	T	A	C
IRIS 313-10670	ARC 10296	India	Basmati/sadri	IRRI	T	G	A	G	SUS	Hap 7	7a	SUS	292	Hap 3	Hap 3	Insertion		Sus	6 SNP different than Katy		IRIS 313-10670	ARC 10296::IRGC 12421-2	IRGC 132317	aro	154	80	80	0	30	G	C	A	G	T	T	T	G	T	G	G	A	T	T	G	A	G	T	A	C
B246	Laozaogu	China	Indica	MC	T	G	A	G	SUS	Hap 5	sub	SUS	292	Hap 3	Hap 3	Insertion		Sus	6 SNP different than Katy		B246	LAOZAOGU		indx	149	81	78	3	28.5	G	C	A	G	T	T	T	G	T	G	G	A	T	T	G	A	G	T	A	C
IRIS 313-10822	UNGGAS	Indonesia	Indica	IRRI	T	G	A	G	SUS	Hap 5	5c	SUS	292	Hap 3	Hap 3	Insertion		Sus	6 SNP different than Katy		IRIS 313-10822	UNGGAS::IRGC 19176-2	IRGC 128199	ind3	150	81	79	2	29	G	C	A	G	T	T	T	G	T	G	G	A	T	T	G	A	G	T	A	C
IRIS 313-11813	ZERO	Kenya	Indica	IRRI	T	G	A	G	SUS	Hap 5	5c	SUS	292	Hap 3	Hap 3	Insertion		Sus	6 SNP different than Katy		IRIS 313-11813	ZERO::IRGC 70707-2	IRGC 132372	ind3	148	81	80	1	35.5	G	C	A	G	T	T	T	G	T	G	G	A	T	T	G	A	G	T	A	C
IRIS 313-8279	SAWAH	Malaysia	Tropical japonica	IRRI	T	G	A	G	SUS	Hap 5	5a	SUS	292	Hap 3	Hap 3	Insertion		Sus	6 SNP different than Katy		IRIS 313-8279	SAWAH::IRGC 71612-1	IRGC 126086	trop	153	81	81	0	25	G	C	A	G	T	T	T	G	T	G	G	A	T	T	G	A	G	T	A	C
IRIS 313-8982	ARC 18112	India	Indica	IRRI	T	G	A	G	SUS	Hap 5	5b	SUS	292	Hap 3	Hap 3	Insertion		Sus	6 SNP different than Katy		IRIS 313-8982	ARC 18112::IRGC 42274-1	IRGC 125655	indx	158	81	81	0	28	G	C	A	G	T	T	T	G	T	G	G	A	T	T	G	A	G	T	A	C
IRIS 313-9262	JHODI BIRUN	Bangladesh	Indica	IRRI	T	G	A	G	SUS	Hap 7	7a	SUS	292	Hap 3	Hap 3	Insertion		Sus	6 SNP different than Katy		IRIS 313-9262	JHODI BIRUN::IRGC 31812-1	IRGC 125785	ind2	149	81	79	2	35	G	C	A	G	T	T	T	G	T	G	G	A	T	T	G	A	G	T	A	C
IRIS 313-11429	MIUDO ROXO	Brazil	Indica	IRRI	T	G	A	G	SUS	Hap 5	5a	SUS	292	Hap 3	Hap 3	Insertion		Sus	6 SNP different than Katy		IRIS 313-11429	MIUDO ROXO::IRGC 50517-1	IRGC 128388	trop	160	82	75	7	27	G	C	A	G	T	T	T	G	T	G	G	A	T	T	G	A	G	T	A	C
IRIS 313-9745	VARY MALADY	Madagascar	Japonica	IRRI	T	G	A	G	SUS	Hap 5	5a	SUS	292	Hap 3	Hap 3	Insertion		Sus	6 SNP different than Katy		IRIS 313-9745	VARY MALADY::IRGC 69911-1	IRGC 127069	trop	142	82	81	1	20.5	G	C	A	G	T	T	T	G	T	G	G	A	T	T	G	A	G	T	A	C
IRIS 313-10509	AMBARIKORI::IRGC 5132-1	#N/A	#N/A	#N/A	T	G	A	G	SUS	unique	0	rare	292	Hap 3	Hap 3	Insertion		Sus	6 SNP different than Katy		IRIS 313-10509	AMBARIKORI::IRGC 5132-1	IRGC 127120	ind3	154	83	80	3	30.5	G	C	A	G	T	T	T	G	T	G	G	A	T	T	G	A	G	T	A	C
CX98	Doddabyranella	india	Indica	IRMBN	T	G	A	G	SUS	Hap 5	sub	SUS	292	Hap 3	Hap 3	Insertion		Sus	6 SNP different than Katy		CX98	DODDABYRANELLA	IRGC 135882	ind2	144	84	83	1	35.5	G	C	A	G	T	T	T	G	T	G	G	A	T	T	G	A	G	T	A	C
IRIS 313-10582	QINOGNAS	Philippines	Tropical japonica	IRRI	T	G	A	G	SUS	Hap 5	5a	SUS	292	Hap 3	Hap 3	Insertion		Sus	6 SNP different than Katy		IRIS 313-10582	QINOGNAS::IRGC 8135-1	IRGC 128440	trop	144	84	83	1	35.5	G	C	A	G	T	T	T	G	T	G	G	A	T	T	G	A	G	T	A	C
IRIS 313-11945	MALIKULI	Bangladesh	Indica	IRRI	T	G	A	G	SUS	Hap 5	5b	SUS	292	Hap 3	Hap 3	Insertion		Sus	6 SNP different than Katy		IRIS 313-11945	MALIKULI::IRGC 76237-1	IRGC 127598	ind2	144	84	84	0	36	G	C	A	G	T	T	T	G	T	G	G	A	T	T	G	A	G	T	A	C
IRIS 313-11971	PARE LAMBAN BINGKA	Indonesia	Japonica	IRRI	T	G	A	G	SUS	Hap 5	5a	SUS	292	Hap 3	Hap 3	Insertion		Sus	6 SNP different than Katy		IRIS 313-11971	PARE LAMBAN BINGKA::IRGC 77601-1	IRGC 132029	trop	142	84	83	1	24.5	G	C	A	G	T	T	T	G	T	G	G	A	T	T	G	A	G	T	A	C
IRIS 313-7876	DINORADO	Philippines	Tropical japonica	IRRI	T	G	A	G	SUS	Hap 5	sub	SUS	292	Hap 3	Hap 3	Insertion		Sus	6 SNP different than Katy		IRIS 313-7876	DINORADO::IRTP 12568-C1		trop	145	84	84	0	34	G	C	A	G	T	T	T	G	T	G	G	A	T	T	G	A	G	T	A	C
IRIS 313-10923	CHABLI CHABOL GLANG	Thailand	Tropical japonica	IRRI	T	G	A	G	SUS	Hap 5	5b	SUS	292	Hap 3	Hap 3	Insertion		Sus	6 SNP different than Katy		IRIS 313-10923	CHABLI CHABOL GLANG::IRGC 23706-1	IRGC 128256	subtrop	146	85	85	0	34	G	C	A	G	T	T	T	G	T	G	G	A	T	T	G	A	G	T	A	C
IRIS 313-10986	HALDI JAON	Bangladesh	Indica	IRRI	T	G	A	G	SUS	Hap 5	5b	SUS	292	Hap 3	Hap 3	Insertion		Sus	6 SNP different than Katy		IRIS 313-10986	HALDI JAON::IRGC 26638-2	IRGC 128048	ind2	144	85	83	2	37	G	C	A	G	T	T	T	G	T	G	G	A	T	T	G	A	G	T	A	C
IRIS 313-11238	IAC1132	Brazil	Tropical japonica	IRRI	T	G	A	G	SUS	Hap 5	5a	SUS	292	Hap 3	Hap 3	Insertion		Sus	6 SNP different than Katy		IRIS 313-11238	IAC 1132::IRGC 39052-1		trop	148	85	85	0	36	G	C	A	G	T	T	T	G	T	G	G	A	T	T	G	A	G	T	A	C
IRIS 313-11446	NAPDAI	India	Indica	IRRI	T	G	A	G	SUS	Hap 7	7a	SUS	292	Hap 3	Hap 3	Insertion		Sus	6 SNP different than Katy		IRIS 313-11446	NAPDAI::IRGC 52009-1	IRGC 127647	ind2	153	85	84	1	26.5	G	C	A	G	T	T	T	G	T	G	G	A	T	T	G	A	G	T	A	C
CX123	Yu Qiu Gu	China	Indica	IRMBN	T	G	A	G	SUS	Hap 5	5b	SUS	292	Hap 3	Hap 3	Insertion		Sus	6 SNP different than Katy		CX123	YU QIU GU		ind1A	150	86	83	3	26.5	G	C	A	G	T	T	T	G	T	G	G	A	T	T	G	A	G	T	A	C
IRIS 313-8745	SD120 SELN (CI 12320)	Haiti	Indica	IRRI	T	G	A	G	SUS	Hap 5	sub	SUS	292	Hap 3	Hap 3	Insertion		Sus	6 SNP different than Katy		IRIS 313-8745	SD 120 SELN (CI 12320)::IRGC 1667-1	IRGC 126087	trop	153	86	86	0	27	G	C	A	G	T	T	T	G	T	G	G	A	T	T	G	A	G	T	A	C
IRIS 313-11487	LALDIGHA	Bangladesh	Temperate japonica	IRRI	T	G	A	G	SUS	Hap 7	7a	SUS	292	Hap 3	Hap 3	Insertion		Sus	6 SNP different than Katy		IRIS 313-11487	LALDIGHA::IRGC 53541-1	IRGC 128358	ind2	151	86	86	0	30	G	C	A	G	T	T	T	G	T	G	G	A	T	T	G	A	G	T	A	C
IRIS 313-7766	SAHEL 108	Senegal	Indica	IRRI	T	G	A	G	SUS	Hap 7	7a	SUS	292	Hap 3	Hap 3	Insertion		Sus	6 SNP different than Katy		IRIS 313-7766	SAHEL 108::C1	IRGC 122232	ind1B	149	86	84	2	35	G	C	A	G	T		T	G	T	G	G	A	T	T	G	A	G	T	A	C
IRIS 313-9258	MAKRO	India	Indica	IRRI	T	G	A	G	SUS	Hap 7	7a	SUS	292	Hap 3	Hap 3	Insertion		Sus	6 SNP different than Katy		IRIS 313-9258	MAKRO::IRGC 74763-1	IRGC 126158	ind2	153	86	86	0	25	G	C	A	G	T	T	T	G	T	G	G	A	T	T	G	A	G	T	A	C
IRIS 313-11097	KALAGNON	Philippines	Indica	IRRI	T	G	A	G	SUS	Hap 5	5a	SUS	292	Hap 3	Hap 3	Insertion		Sus	6 SNP different than Katy		IRIS 313-11097	KALAGNON::IRGC 30335-1	IRGC 127478	indx	148	87	85	2	37	G	C	A	G	T	T	T	G	T	G	G	A	T	T	G	A	G	T	A	C
IRIS 313-11810	PULURE	Kenya	Tropical japonica	IRRI	T	G	A	G	SUS	Hap 5	5c	SUS	292	Hap 3	Hap 3	Insertion		Sus	6 SNP different than Katy		IRIS 313-11810	PULURE::IRGC 70647-1	IRGC 132036	ind3	148	87	85	2	37	G	C	A	G	T	T	T	G	T	G	G	A	T	T	G	A	G	T	A	C
IRIS 313-11998	DAMNOEUB KAUN KHMOM	Cambodia	Indica	IRRI	T	G	A	G	SUS	Hap 5	5c	SUS	292	Hap 3	Hap 3	Insertion		Sus	6 SNP different than Katy		IRIS 313-11998	DAMNOEUB KAUN KHMOM::IRGC 79159-1	IRGC 131980	ind3	152	87	85	2	29	G	C	A	G	T	T	T	G	T	G	G	A	T	T	G	A	G	T	A	C
IRIS 313-7870	CUIABANA	Brazil	Tropical japonica	IRRI	T	G	A	G	SUS	Hap 5	5a	SUS	292	Hap 3	Hap 3	Insertion		Sus	6 SNP different than Katy		IRIS 313-7870	CUIABANA::IRTP 17401-C1	IRGC 122027	japx	150	87	87	0	28	G	C	A	G	T	T	T	G	T	G	G	A	T	T	G	A	G	T	A	C
IRIS 313-8125	PLOVDIV 22	Bulgaria	Aus/boro	IRRI	T	G	A	G	SUS	Hap 5	5a	SUS	292	Hap 3	Hap 3	Insertion		Sus	6 SNP different than Katy		IRIS 313-8125	PLOVDIV 22::GERVEX 1167-C1	IRGC 122203	temp	145	87	87	0	36	G	C	A	G	T	T	T	G	T	G	G	A	T	T	G	A	G	T	A	C
IRIS 313-8349	LATA MONA	Bangladesh	Indica	IRRI	T	G	A	G	SUS	Hap 5	5b	SUS	292	Hap 3	Hap 3	Insertion		Sus	6 SNP different than Katy		IRIS 313-8349	LATA MONA::IRGC 49333-1	IRGC 128535	ind2	150	87	84	3	30.5	G	C	A	G	T	T	T	G	T	G	G	A	T	T	G	A	G	T	A	C
IRIS 313-9685	AGEPDAUJSECAN	USSR	Indica	IRRI	T	G	A	G	SUS	Hap 7	7a	SUS	292	Hap 3	Hap 3	Insertion		Sus	6 SNP different than Katy		IRIS 313-9685	AGEPDAUJSECAN::IRGC 49361-1		indx	145	87	86	1	19.5	G	C	A	G	T	T	T	G	T	G	G	A	T	T	G	A	G	T	A	C
B190	ITA 221	Nigeria	Tropical japonica	MC	T	G	A	G	SUS	Hap 5	5a	SUS	292	Hap 3	Hap 3	Insertion		Sus	6 SNP different than Katy		B190	ITA 221		trop	152	88	83	5	28	G	C	A	G	T	T	T	G	T	G	G	A	T	T	G	A	G	T	A	C
IRIS 313-10815	SIDJANGGUK	Indonesia	Japonica	IRRI	T	G	A	G	SUS	Hap 5	5a	SUS	292	Hap 3	Hap 3	Insertion		Sus	6 SNP different than Katy		IRIS 313-10815	SIDJANGGUK::IRGC 18826-2	IRGC 135632	trop	146	88	88	0	36	G	C	A	G	T	T	T	G	T	G		A	T	T	G	A	G	T	A	C
IRIS 313-12350	MAK KHEUA KANG	Laos	Tropical japonica	IRRI	T	G	A	G	SUS	Hap 5	5b	SUS	292	Hap 3	Hap 3	Insertion		Sus	6 SNP different than Katy		IRIS 313-12350	MAK KHEUA KANG::IRGC 107712-1	IRGC 127593	subtrop	147	88	88	0	32		C	A	G	T	T	T	G	T	G	G	A	T	T	G	A	G	T	A	C
IRIS 313-8124	OTA	Portugal	Tropical japonica	IRRI	T	G	A	G	SUS	Hap 5	5a	SUS	292	Hap 3	Hap 3	Insertion		Sus	6 SNP different than Katy		IRIS 313-8124	OTA::GERVEX 1145-C1	IRGC 122187	japx	147	88	88	0	34	G	C	A	G	T	T	T	G	T	G	G	A	T	T	G	A	G	T	A	C
IRIS 313-8154	GIGANTE VERCELLI	Italy	Intermediate type	IRRI	T	G	A	G	SUS	Hap 5	5a	SUS	292	Hap 3	Hap 3	Insertion		Sus	6 SNP different than Katy		IRIS 313-8154	GIGANTE VERCELLI::GERVEX 1408-C1	IRGC 122055	japx	147	88	87	1	35.5		C	A	G	T	T	T	G	T	G	G	A	T	T	G	A	G	T	A	C
IRIS 313-11335	INANUPAN	Philippines	Indica	IRRI	T	G	A	G	SUS	Hap 7	7a	SUS	292	Hap 3	Hap 3	Insertion		Sus	6 SNP different than Katy		IRIS 313-11335	INANUPAN::IRGC 44461-2	IRGC 132339	ind2	151	88	88	0	30	G	C	A	G	T	T	T	G	T	G	G	A	T	T	G	A	G	T	A	C
CX155	Madhukar	India	Indica	IRMBN	T	G	A	G	SUS	Hap 5	sub	SUS	292	Hap 3	Hap 3	Insertion		Sus	6 SNP different than Katy		CX155	MADHUKAR	IRGC 135979	ind2	145	89	88	1	35.5	G	C	A	G	T	T	T	G	T	G	G	A	T	T	G	A	G	T	A	C
IRIS 313-10835	PERUNEL 0-69-18	India	Indica	IRRI	T	G	A	G	SUS	Hap 5	sub	SUS	292	Hap 3	Hap 3	Insertion		Sus	6 SNP different than Katy		IRIS 313-10835	PERUNEL 0-69-18::IRGC 19581-1	IRGC 127727	ind2	145	89	87	2	34	G	C		G	T	T	T	G	T	G	G	A	T	T	G	A	G	T	A	C
IRIS 313-11708	KHAO YAI GUANG	Thailand	Indica	IRRI	T	G	A	G	SUS	Hap 5	5c	SUS	292	Hap 3	Hap 3	Insertion		Sus	6 SNP different than Katy		IRIS 313-11708	KHAO YAI GUANG::IRGC 65972-1	IRGC 127518	ind3	148	89	85	4	36	G	C	A	G	T	T	T	G	T	G	G	A	T	T	G	A	G	T	A	C
IRIS 313-11114	BIRUI SAIL	Bangladesh	Indica	IRRI	T	G	A	G	SUS	Hap 7	7a	SUS	292	Hap 3	Hap 3	Insertion		Sus	6 SNP different than Katy		IRIS 313-11114	BIRUI SAIL::IRGC 31745-2	IRGC 132305	ind2	153	89	89	0	27	G	C	A	G	T	T	T	G	T			A	T	T	G	A	G	T	A	C
IRIS 313-9039	MUTTU SAMBA	Sri Lanka	Indica	IRRI	T	G	A	G	SUS	Hap 7	7a	SUS	292	Hap 3	Hap 3	Insertion		Sus	6 SNP different than Katy		IRIS 313-9039	MUTTU SAMBA::IRGC 36333-1	IRGC 121441	ind2	146	89	88	1	35.5	G	C	A	G	T	T	T	G	T	G	G	A	T	T	G	A	G	T	A	C
B090	Zimi	China	Indica	MC	T	G	A	G	SUS	Hap 5	5b	SUS	292	Hap 3	Hap 3	Insertion		Sus	6 SNP different than Katy		B090	ZIMI		indx	153	90	90	0	27	G	C	A	G	T	T	T	G	T	G	G	A	T	T	G	A	G	T	A	C
B210	Nanxiongzaoyouzhan	China	Indica	MC	T	G	A	G	SUS	Hap 5	5b	SUS	292	Hap 3	Hap 3	Insertion		Sus	6 SNP different than Katy		B210	NANXIONGZAOYOUZHAN		ind1A	144	90	90	0	36	G	C	A	G	T	T	T	G	T	G	G	A	T	T	G	A	G	T	A	C
B229	Menjiading 2	China	Indica	MC	T	G	A	G	SUS	Hap 5	5b	SUS	292	Hap 3	Hap 3	Insertion		Sus	6 SNP different than Katy		B229	MENJIADING 2		indx	144	90	90	0	36	G	C	A	G	T	T	T	G	T	G	G	A	T	T	G	A	G	T	A	C
CX266	DINORADO	Phillipines	Tropical japonica	IRMBN	T	G	A	G	SUS	Hap 5	sub	SUS	292	Hap 3	Hap 3	Insertion		Sus	6 SNP different than Katy		CX266	DINORADO	IRGC 135880	trop	149	90	90	0	26	G	C	A	G	T	T	T	G	T	G	G	A	T	T	G	A	G	T	A	C
IRIS 313-10129	SAN SHIH TSI	China	Indica	IRRI	T	G	A	G	SUS	Hap 5	5b	SUS	292	Hap 3	Hap 3	Insertion		Sus	6 SNP different than Katy		IRIS 313-10129	SAN SHIH TSI::IRGC 1038-1	IRGC 125897	ind1A	153	90	90	0	27	G	C	A	G	T	T	T	G	T	G	G	A	T	T	G	A	G	T	A	C
IRIS 313-10327	CAROLINO BLANCO	Peru	Temperate japonica	IRRI	T	G	A	G	SUS	Hap 5	5a	SUS	292	Hap 3	Hap 3	Insertion		Sus	6 SNP different than Katy		IRIS 313-10327	CAROLINO BLANCO::IRGC 117249-1	IRGC 127042	trop	144	90	90	0	36	G	C	A	G	T	T	T	G	T	G	G	A	T	T	G	A	G	T	A	C
IRIS 313-10458	P168	China	Indica	IRRI	T	G	A	G	SUS	Hap 5	5b	SUS	292	Hap 3	Hap 3	Insertion		Sus	6 SNP different than Katy		IRIS 313-10458	P 168::IRGC 1354-1	IRGC 127695	ind1A	153	90	90	0	27	G	C	A	G	T	T	T	G	T	G	G	A	T	T	G	A	G	T	A	C
IRIS 313-10552	RL GOPHER	United States	Tropical japonica	IRRI	T	G	A	G	SUS	Hap 5	5a	SUS	292	Hap 3	Hap 3	Insertion		Sus	6 SNP different than Katy		IRIS 313-10552	RL GOPHER::IRGC 6934-2	IRGC 128150	trop	151	90	90	0	26	G	C	A	G	T	T	T	G	T	G	G	A	T	T	G	A	G	T	A	C
IRIS 313-10577	IFUGAO RICE	Philippines	Tropical japonica	IRRI	T	G	A	G	SUS	Hap 5	5a	SUS	292	Hap 3	Hap 3	Insertion		Sus	6 SNP different than Katy		IRIS 313-10577	IFUGAO RICE::IRGC 8052-1	IRGC 128318	trop	144	90	90	0	36	G	C	A	G	T	T	T	G	T	G	G	A	T	T	G	A	G	T	A	C
IRIS 313-10679	Khai do	Laos	Tropical japonica	IRRI	T	G	A	G	SUS	Hap 5	5b	SUS	292	Hap 3	Hap 3	Insertion		Sus	6 SNP different than Katy		IRIS 313-10679	KHAI DO::IRGC 12903-2	IRGC 132345	subtrop	151	90	90	0	29	G	C	A	G	T	T	T	G	T	G	G	A	T	T	G	A	G	T	A	C
IRIS 313-10693	SEREH	Indonesia	Japonica	IRRI	T	G	A	G	SUS	Hap 5	5a	SUS	292	Hap 3	Hap 3	Insertion		Sus	6 SNP different than Katy		IRIS 313-10693	SEREH::IRGC 13732-2	IRGC 132268	trop	143	90	90	0	23	G	C	A	G	T	T	T	G	T	G	G	A	T	T	G	A	G	T	A	C
IRIS 313-10766	DJALAWARA	Indonesia	Japonica	IRRI	T	G	A	G	SUS	Hap 5	5a	SUS	292	Hap 3	Hap 3	Insertion		Sus	6 SNP different than Katy		IRIS 313-10766	DJALAWARA::IRGC 17471-1	IRGC 127325	trop	154	90	90	0	26	G	C	A	G	T	T	T	G	T	G	G	A	T	T	G	A	G	T	A	C
IRIS 313-10770	GANDAMANA	Indonesia	Japonica	IRRI	T	G	A	G	SUS	Hap 5	5a	SUS	292	Hap 3	Hap 3	Insertion		Sus	6 SNP different than Katy		IRIS 313-10770	GANDAMANA::IRGC 17593-2	IRGC 128042	trop	145	90	90	0	35	G	C	A	G	T	T	T	G	T	G	G	A	T	T	G	A	G	T	A	C
IRIS 313-10781	KETAN MLANTING	Indonesia	Japonica	IRRI	T	G	A	G	SUS	Hap 5	5a	SUS	292	Hap 3	Hap 3	Insertion		Sus	6 SNP different than Katy		IRIS 313-10781	KETAN MLANTING::IRGC 17916-1	IRGC 127506	trop	147	90	90	0	27	G	C	A	G	T	T	T	G	T	G	G	A	T	T	G	A	G	T	A	C
IRIS 313-10794	MENDUNGAN	Indonesia	Tropical japonica	IRRI	T	G	A	G	SUS	Hap 5	sub	SUS	292	Hap 3	Hap 3	Insertion		Sus	6 SNP different than Katy		IRIS 313-10794	MENDUNGAN::IRGC 18245-1	IRGC 127624	trop	150	90	90	0	30	G	C	A	G	T	T	T	G	T	G	G	A	T	T	G	A	G	T	A	C
IRIS 313-10800	PALOTAN MELATI	Indonesia	Japonica	IRRI	T	G	A	G	SUS	Hap 5	5a	SUS	292	Hap 3	Hap 3	Insertion		Sus	6 SNP different than Katy		IRIS 313-10800	PALOTAN MELATI::IRGC 18426-2	IRGC 128127	trop	153	90	90	0	27	G	C	A	G	T	T	T	G	T	G	G	A	T	T	G	A	G	T	A	C
IRIS 313-10919	PINIDWA QAN QIPUGO PINGKITAN	Philippines	Japonica	IRRI	T	G	A	G	SUS	Hap 5	5a	SUS	292	Hap 3	Hap 3	Insertion		Sus	6 SNP different than Katy		IRIS 313-10919	PINIDWA QAN QIPUGO PINGKITAN::IRGC 23359-1	IRGC 127731	trop	152	90	90	0	24	G	C	A	G	T	T	T	G	T	G	G	A	T	T	G	A	G	T	A	C
IRIS 313-10922	R 258	Laos	Tropical japonica	IRRI	T	G	A	G	SUS	Hap 5	sub	SUS	292	Hap 3	Hap 3	Insertion		Sus	6 SNP different than Katy		IRIS 313-10922	R 258::IRGC 23702-2	IRGC 132264	subtrop	145	90	90	0	34	G	C	A	G	T	T	T	G	T	G	G	A	T	T	G	A	G	T	A	C
IRIS 313-10975	KOLA MUCHI	Bangladesh	Indica	IRRI	T	G	A	G	SUS	Hap 5	5 sub e	SUS	292	Hap 3	Hap 3	Insertion		Sus	6 SNP different than Katy		IRIS 313-10975	KOLA MUCHI::IRGC 26384-2		ind2	144	90	90	0	30	G	C	A	G	T	T	T	G	T	G	G	A	T	T	G	A	G	T	A	C
IRIS 313-11295	ARC 11397	India	Intermediate type	IRRI	T	G	A	G	SUS	Hap 5	5b	SUS	292	Hap 3	Hap 3	Insertion		Sus	6 SNP different than Katy		IRIS 313-11295	ARC 11397::IRGC 42664-1	IRGC 127137	admix	144	90	90	0	36	G	C	A	G	T	T	T	G	T	G	G	A	T	T	G	A	G	T	A	C
IRIS 313-11392	SA MER	Thailand	Indica	IRRI	T	G	A	G	SUS	Hap 5	5c	SUS	292	Hap 3	Hap 3	Insertion		Sus	6 SNP different than Katy		IRIS 313-11392	SA MER::IRGC 48454-2	IRGC 128156	ind3	141	90	89	1	33.5	G	C	A	G	T	T	T	G	T	G	G	A	T	T	G	A	G	T	A	C
IRIS 313-11753	XIANG CHANG ZAO	China	Intermediate type	IRRI	T	G	A	G	SUS	Hap 5	5b	SUS	292	Hap 3	Hap 3	Insertion		Sus	6 SNP different than Katy		IRIS 313-11753	XIANG CHANG ZAO::IRGC 68268-1	IRGC 127894	ind1A	150	90	90	0	30	G	C	A	G	T	T	T	G	T	G	G	A	T	T	G	A	G	T	A	C
IRIS 313-11907	TINAROH	Indonesia	Tropical japonica	IRRI	T	G	A	G	SUS	Hap 5	sub	SUS	292	Hap 3	Hap 3	Insertion		Sus	6 SNP different than Katy		IRIS 313-11907	TINAROH::IRGC 73874-1	IRGC 128486	trop	153	90	90	0	27	G	C	A	G	T	T	T	G	T	G	G	A	T	T	G	A	G	T	A	C
IRIS 313-11953	SAN BAO GU	China	Indica	IRRI	T	G	A	G	SUS	Hap 5	sub	SUS	292	Hap 3	Hap 3	Insertion		Sus	6 SNP different than Katy		IRIS 313-11953	SAN BAO GU::IRGC 76732-1	IRGC 127783	ind1A	150	90	90	0	30	G	C	A	G	T	T	T	G	T	G	G	A	T	T	G	A	G	T	A	C
IRIS 313-12063	XIENG KANG	Laos	Tropical japonica	IRRI	T	G	A	G	SUS	Hap 5	5b	SUS	292	Hap 3	Hap 3	Insertion		Sus	6 SNP different than Katy		IRIS 313-12063	XIENG KANG::IRGC 82533-1	IRGC 132303	subtrop	152	90	90	0	27	G	C	A	G	T	T	T	G	T	G	G	A	T	T	G	A	G	T	A	C
IRIS 313-12164	PA YANG NOEUGN	Cambodia	Tropical japonica	IRRI	T	G	A	G	SUS	Hap 5	5a	SUS	292	Hap 3	Hap 3	Insertion		Sus	6 SNP different than Katy		IRIS 313-12164	PA YANG NOEUGN::IRGC 87778-1	IRGC 127723	japx	141	90	90	0	39	G	C	A	G	T	T	T	G	T	G	G	A	T	T	G	A	G	T	A	C
IRIS 313-12228	Som	Laos	Tropical japonica	IRRI	T	G	A	G	SUS	Hap 5	5b	SUS	292	Hap 3	Hap 3	Insertion		Sus	6 SNP different than Katy		IRIS 313-12228	SOM::IRGC 92221-1	IRGC 128474	subtrop	145	90	90	0	34	G	C	A	G	T	T	T	G	T	G	G	A	T	T	G	A	G	T	A	C
IRIS 313-12254	BAN BONG	Laos	Tropical japonica	IRRI	T	G	A	G	SUS	Hap 5	5b	SUS	292	Hap 3	Hap 3	Insertion		Sus	6 SNP different than Katy		IRIS 313-12254	BAN BONG::IRGC 94565-1	IRGC 128237	subtrop	153	90	90	0	26	G	C	A	G	T	T	T	G	T	G	G	A	T	T	G	A	G	T	A	C
IRIS 313-12321	LG 10344	Laos	Tropical japonica	IRRI	T	G	A	G	SUS	Hap 5	5b	SUS	292	Hap 3	Hap 3	Insertion		Sus	6 SNP different than Katy		IRIS 313-12321	LG 10344::IRGC 99789-1	IRGC 127557	subtrop	149	90	90	0	26	G	C	A	G	T	T	T	G	T	G	G	A	T	T	G	A	G	T	A	C
IRIS 313-12332	Deng nyay	Laos	Tropical japonica	IRRI	T	G	A	G	SUS	Hap 5	5b	SUS	292	Hap 3	Hap 3	Insertion		Sus	6 SNP different than Katy		IRIS 313-12332	DENG NYAY::IRGC 106907-1	IRGC 127312	subtrop	151	90	90	0	28	G	C	A	G	T	T	T	G	T	G	G	A	T	T	G	A	G	T	A	C
IRIS 313-12340	Nyao	Laos	Tropical japonica	IRRI	T	G	A	G	SUS	Hap 5	sub	SUS	292	Hap 3	Hap 3	Insertion		Sus	6 SNP different than Katy		IRIS 313-12340	NYAO::IRGC 107091-1	IRGC 128412	subtrop	153	90	90	0	26	G	C	A	G	T	T	T	G	T	G	G	A	T	T	G	A	G	T	A	C
IRIS 313-12341	Nyon	Laos	Tropical japonica	IRRI	T	G	A	G	SUS	Hap 5	5b	SUS	292	Hap 3	Hap 3	Insertion		Sus	6 SNP different than Katy		IRIS 313-12341	NYON::IRGC 107099-1	IRGC 128413	subtrop	145	90	90	0	34	G	C	A	G	T	T	T	G	T	G	G	A	T	T	G	A	G	T	A	C
IRIS 313-7850	BODA 148-3	Madagascar	Indica	IRRI	T	G	A	G	SUS	Hap 5	5a	SUS	292	Hap 3	Hap 3	Insertion		Sus	6 SNP different than Katy		IRIS 313-7850	BODA 148-3::GERVEX 8258-C1	IRGC 121985	trop	150	90	90	0	30	G	C	A	G	T	T	T	G	T	G	G	A	T	T	G	A	G	T	A	C
IRIS 313-7885	GOGO	Indonesia	Tropical japonica	IRRI	T	G	A	G	SUS	Hap 5	5b	SUS	292	Hap 3	Hap 3	Insertion		Sus	6 SNP different than Katy		IRIS 313-7885	GOGO::IRGC 43390-C1	IRGC 122063	trop	150	90	90	0	30	G	C	A	G	T	T	T	G	T	G	G	A	T	T	G	A	G	T	A	C
IRIS 313-8072	CENTURY PATNA	United States	Tropical japonica	IRRI	T	G	A	G	SUS	Hap 5	5a	SUS	292	Hap 3	Hap 3	Insertion		Sus	6 SNP different than Katy		IRIS 313-8072	CENTURY PATNA::GERVEX 477-C1	IRGC 122002	trop	145	90	90	0	36	G	C	A	G	T	T	T	G	T	G	G	A	T	T	G	A	G	T	A	C
IRIS 313-8177	AUGUSTO	Italy	Temperate japonica	IRRI	T	G	A	G	SUS	Hap 5	5a	SUS	292	Hap 3	Hap 3	Insertion		Sus	6 SNP different than Katy		IRIS 313-8177	AUGUSTO::GERVEX 1643-C1	IRGC 121971	japx	145	90	90	0	25	G	C	A	G	T	T	T	G	T	G	G	A	T	T	G	A	G	T	A	C
IRIS 313-8208	LUSITO IRRADIADO 859-85-2	Portugal	Temperate japonica	IRRI	T	G	A	G	SUS	Hap 5	5a	SUS	292	Hap 3	Hap 3	Insertion		Sus	6 SNP different than Katy		IRIS 313-8208	LUSITO IRRADIADO 859-85-2::GERVEX 1676-C1	IRGC 122152	temp	153	90	90	0	27	G	C	A	G	T	T	T	G	T	G	G	A	T	T	G	A	G	T	A	C
IRIS 313-8312	BATU	Malaysia	Indica	IRRI	T	G	A	G	SUS	Hap 5	sub	SUS	292	Hap 3	Hap 3	Insertion		Sus	6 SNP different than Katy		IRIS 313-8312	BATU::IRGC 71508-1	IRGC 131932	ind3	144	90	88	2	37	G	C	A	G	T	T	T	G	T	G	G	A	T	T	G	A	G	T	A	C
IRIS 313-8664	SITORU	Indonesia	Basmati/sadri	IRRI	T	G	A	G	SUS	Hap 5	5a	SUS	292	Hap 3	Hap 3	Insertion		Sus	6 SNP different than Katy		IRIS 313-8664	SITORU::IRGC 66669-1		trop	153	90	90	0	27	G	C	A	G	T	T	T	G	T	G	G	A	T	T	G	A	G	T	A	C
IRIS 313-8665	M 7	United States	Temperate japonica	IRRI	T	G	A	G	SUS	Hap 5	5a	SUS	292	Hap 3	Hap 3	Insertion		Sus	6 SNP different than Katy		IRIS 313-8665	M 7::IRGC 34281-1	IRGC 127058	temp	148	90	90	0	28	G	C	A	G	T	T	T	G	T	G	G	A	T	T	G	A	G	T	A	C
IRIS 313-8920	PATALASAFED SUNGHAWADO	India	Indica	IRRI	T	G	A	G	SUS	Hap 5	5 sub e	SUS	292	Hap 3	Hap 3	Insertion		Sus	6 SNP different than Katy		IRIS 313-8920	PATALASAFED SUNGHAWADO::IRGC 61133-1	IRGC 125869	ind2	154	90	90	0	26	G	C	A	G	T	T	T	G	T	G	G	A	T	T	G	A	G	T	A	C
IRIS 313-9267	CHIRGUA 1 I-22	Venezuela	Tropical japonica	IRRI	T	G	A	G	SUS	Hap 5	5a	SUS	292	Hap 3	Hap 3	Insertion		Sus	6 SNP different than Katy		IRIS 313-9267	CHIRGUA 1 I 22::IRGC 3408-1	IRGC 125703	trop	151	90	90	0	25	G	C	A	G	T	T	T	G	T	G	G	A	T	T	G	A	G	T	A	C
IRIS 313-9790	JAPONES BALILLA	Uruguay	Temperate japonica	IRRI	T	G	A	G	SUS	Hap 5	5a	SUS	292	Hap 3	Hap 3	Insertion		Sus	6 SNP different than Katy		IRIS 313-9790	JAPONES BALILLA::IRGC 5785-1	IRGC 125781	temp	150	90	90	0	30	G	C	A	G	T	T	T	G	T	G	G	A	T	T	G	A	G	T	A	C
B133	Yanshuichi	China	Indica	MC	T	G	A	G	SUS	Hap 7	7a	SUS	292	Hap 3	Hap 3	Insertion		Sus	6 SNP different than Katy		B133	YANSHUICHI		indx	154	90	90	0	26	G	C	A	G	T	T	T	G	T	G	G	A	T	T	G	A	G	T	A	C
CX103	Rubio	Peru	Intermediate type	IRMBN	T	G	A	G	SUS	Hap 7	sub	SUS	292	Hap 3	Hap 3	Insertion		Sus	6 SNP different than Katy		CX103	RUBIO	IRGC 136036	admix	145	90	90	0	25	G	C	A	G	T	T	T	G	T	G	G	A	T	T	G	A	G	T	A	C
IRIS 313-10030	NS252	Madagascar	Indica	IRRI	T	G	A	G	SUS	Hap 7	7a	SUS	292	Hap 3	Hap 3	Insertion		Sus	6 SNP different than Katy		IRIS 313-10030	NS 252::IRGC 68878-1	IRGC 121075	ind2	151	90	89	1	26.5	G	C	A	G	T	T	T	G	T	G	G	A	T	T	G	A	G	T	A	C
IRIS 313-10756	DAMODAR	India	Indica	IRRI	T	G	A	G	SUS	Hap 7	7a	SUS	292	Hap 3	Hap 3	Insertion		Sus	6 SNP different than Katy		IRIS 313-10756	DAMODAR::IRGC 17038-1	IRGC 127299	ind2	145	90	90	0	37	G	C	A	G	T	T	T	G	T	G	G	A	T	T	G	A	G	T	A	C
IRIS 313-11478	LOCAL	India	Temperate japonica	IRRI	T	G	A	G	SUS	Hap 7	7a	SUS	292	Hap 3	Hap 3	Insertion		Sus	6 SNP different than Katy		IRIS 313-11478	LOCAL::IRGC 53300-1	IRGC 127572	ind2	150	90	90	0	30	G	C	A	G	T	T	T	G	T	G	G	A	T	T	G	A	G	T	A	C
IRIS 313-11561	BANGLA	Nepal	Indica	IRRI	T	G	A	G	SUS	Hap 7	7a	SUS	292	Hap 3	Hap 3	Insertion		Sus	6 SNP different than Katy		IRIS 313-11561	BANGLA::IRGC 58876-1	IRGC 128238	ind2	144	90	90	0	36	G	C	A	G	T	T	T	G	T	G	G	A	T	T	G	A	G	T	A	C
IRIS 313-11738	PAUNDRI	India	Tropical japonica	IRRI	T	G	A	G	SUS	Hap 7	7a	SUS	292	Hap 3	Hap 3	Insertion		Sus	6 SNP different than Katy		IRIS 313-11738	PAUNDRI::IRGC 67527-1	IRGC 127720	ind2	144	90	90	0	36	G	C	A	G	T	T	T	G	T	G	G	A	T	T	G	A	G	T	A	C
IRIS 313-11822	BHONDU PAREWA	India	Indica	IRRI	T	G	A	G	SUS	Hap 7	7a	SUS	292	Hap 3	Hap 3	Insertion		Sus	6 SNP different than Katy		IRIS 313-11822	BHONDU PAREWA::IRGC 70802-1	IRGC 135738	ind2	144	90	90	0	36	G	C	A	G	T	T	T	G	T	G	G	A	T	T	G	A	G	T	A	C
IRIS 313-11824	DHANIYA PHOOL	India	Basmati/sadri	IRRI	T	G	A	G	SUS	Hap 7	7a	SUS	292	Hap 3	Hap 3	Insertion		Sus	6 SNP different than Katy		IRIS 313-11824	DHANIYA PHOOL::IRGC 70811-1	IRGC 127317	ind2	144	90	90	0	36	G	C	A	G	T	T	T	G	T	G	G	A	T	T	G	A	G	T	A	C
IRIS 313-11964	VUOTTA SAIL	Bangladesh	Indica	IRRI	T	G	A	G	SUS	Hap 7	7a	SUS	292	Hap 3	Hap 3	Insertion		Sus	6 SNP different than Katy		IRIS 313-11964	VUOTTA SAIL::IRGC 77306-1	IRGC 127888	ind2	143	90	90	0	32	G	C	A	G	T	T	T	G	T	G	G	A	T	T	G	A	G	T	A	C
IRIS 313-8305	URAIBOOL	India	Indica	IRRI	T	G	A	G	SUS	Hap 7	7a	SUS	292	Hap 3	Hap 3	Insertion		Sus	6 SNP different than Katy		IRIS 313-8305	URAIBOOL::IRGC 52785-1	IRGC 126289	ind2	150	90	90	0	30	G	C	A	G	T	T	T	G	T	G	G	A	T	T	G	A	G	T	A	C
B108	Xianggu	China	Indica	MC	T	G	A	G	SUS	Hap 5	5 sub d	SUS	292	Hap 3	Hap 3	Insertion		Sus	6 SNP different than Katy		B108	XIANGGU		indx	153	91	90	1	26.5	G	C	A	G	T	T	T	G	T	G	G	A	T	T	G	A	G	T	A	C
CX109	Dacca6	Phillipines	japonica	IRMBN	T	G	A	G	SUS	Hap 5	5a	SUS	292	Hap 3	Hap 3	Insertion		Sus	6 SNP different than Katy		CX109	DACCA6	IRGC 135876	japx	144	91	90	1	35.5	G	C	A	G	T	T	T	G	T	G	G	A	T	T	G	A	G	T	A	C
IRIS 313-10111	MOLO	Italy	Temperate japonica	IRRI	T	G	A	G	SUS	Hap 5	5a	SUS	292	Hap 3	Hap 3	Insertion		Sus	6 SNP different than Katy		IRIS 313-10111	MOLO::IRGC 81603-1	IRGC 125843	japx	144	91	90	1	21.5	G	C	A	G	T	T	T	G	T	G	G	A	T	T	G	A	G	T	A	C
IRIS 313-10644	BUSIYETAN	Philippines	Tropical japonica	IRRI	T	G	A	G	SUS	Hap 5	sub	SUS	292	Hap 3	Hap 3	Insertion		Sus	6 SNP different than Katy		IRIS 313-10644	BUSIYETAN::IRGC 11205-1	IRGC 128249	trop	142	91	91	0	34	G	C	A	G	T	T	T	G	T	G	G	A	T	T	G	A	G	T	A	C
IRIS 313-10743	SERAJU	Indonesia	Tropical japonica	IRRI	T	G	A	G	SUS	Hap 5	5a	SUS	292	Hap 3	Hap 3	Insertion		Sus	6 SNP different than Katy		IRIS 313-10743	SERAJU::IRGC 16565-1	IRGC 128465	trop	142	91	91	0	33	G	C	A	G	T	T	T	G	T	G	G	A	T	T	G	A	G	T	A	C
IRIS 313-10758	AEN METAN	Indonesia	Tropical japonica	IRRI	T	G	A	G	SUS	Hap 5	sub	SUS	292	Hap 3	Hap 3	Insertion		Sus	6 SNP different than Katy		IRIS 313-10758	AEN METAN::IRGC 17142-1	IRGC 132386	trop	150	91	90	1	29.5	G	C	A	G	T	T	T	G	T	G	G	A	T	T	G	A	G	T	A	C
IRIS 313-10886	ARC 12655	India	Tropical japonica	IRRI	T	G	A	G	SUS	Hap 5	5a	SUS	292	Hap 3	Hap 3	Insertion		Sus	6 SNP different than Katy		IRIS 313-10886	ARC 12655::IRGC 22226-2	IRGC 132240	subtrop	151	91	90	1	30.5	G	C	A	G	T	T	T	G	T	G	G	A	T	T	G	A	G	T	A	C
IRIS 313-10956	PUTUS TOLO	Indonesia	Japonica	IRRI	T	G	A	G	SUS	Hap 5	5a	SUS	292	Hap 3	Hap 3	Insertion		Sus	6 SNP different than Katy		IRIS 313-10956	PUTUS TOLO::IRGC 25636-2	IRGC 128144	trop	154	91	91	0	26	G	C	A	G	T	T	T	G	T	G	G	A	T	T	G	A	G	T	A	C
IRIS 313-11113	KAL SHULI	Bangladesh	Indica	IRRI	T	G	A	G	SUS	Hap 5	5 sub e	SUS	292	Hap 3	Hap 3	Insertion		Sus	6 SNP different than Katy		IRIS 313-11113	KAL SHULI::IRGC 31665-2	IRGC 128069	ind2	145	91	89	2	31	G	C	A	G	T	T	T	G	T	G	G	A	T	T	G	A	G	T	A	C
IRIS 313-11379	CADIDIT(GLUT.)	Philippines	Tropical japonica	IRRI	T	G	A	G	SUS	Hap 5	5a	SUS	292	Hap 3	Hap 3	Insertion		Sus	6 SNP different than Katy		IRIS 313-11379	CADIDIT (GLUT)::IRGC 47161-1	IRGC 127245	trop	137	91	90	1	28.5	G	C	A	G	T	T	T	G	T	G	G	A	T	T	G	A	G	T	A	C
IRIS 313-11739	NAKPUI	Ghana	Indica	IRRI	T	G	A	G	SUS	Hap 5	5a	SUS	292	Hap 3	Hap 3	Insertion		Sus	6 SNP different than Katy		IRIS 313-11739	NAKPUI::IRGC 67594-1	IRGC 128398	trop	150	91	90	1	29.5	G	C	A	G	T	T	T	G	T	G	G	A	T	T	G	A	G	T	A	C
IRIS 313-11926	SI NAM PUENG	Thailand	Tropical japonica	IRRI	T	G	A	G	SUS	Hap 5	5b	SUS	292	Hap 3	Hap 3	Insertion		Sus	6 SNP different than Katy		IRIS 313-11926	SI NAM PUENG::IRGC 75165-1	IRGC 128472	subtrop	154	91	91	0	25	G	C	A	G	T	T	T	G	T	G	G	A	T	T	G	A	G	T	A	C
IRIS 313-12279	RAMADITRA	Madagascar	Tropical japonica	IRRI	T	G	A	G	SUS	Hap 5	5a	SUS	292	Hap 3	Hap 3	Insertion		Sus	6 SNP different than Katy		IRIS 313-12279	RAMADITRA::IRGC 97124-1	IRGC 132296	trop	148	91	91	0	28	G	C	A	G	T	T	T	G	T	G	G	A	T	T	G	A	G	T	A	C
IRIS 313-12297	LOUK PASOM	Laos	Indica	IRRI	T	G	A	G	SUS	Hap 5	5 sub d	SUS	292	Hap 3	Hap 3	Insertion		Sus	6 SNP different than Katy		IRIS 313-12297	LOUK PASOM::IRGC 98136-1	IRGC 127576	indx	146	91	90	1	23.5	G	C	A	G	T	T	T	G	T	G	G	A	T	T	G	A	G	T	A	C
IRIS 313-12313	Lai hin	Laos	Tropical japonica	IRRI	T	G	A	G	SUS	Hap 5	5b	SUS	292	Hap 3	Hap 3	Insertion		Sus	6 SNP different than Katy		IRIS 313-12313	LAI HIN::IRGC 99305-1	IRGC 135767	subtrop	145	91	91	0	34	G	C	A	G	T	T	T	G	T	G	G	A	T	T	G	A	G	T	A	C
IRIS 313-12346	Lab	Laos	Tropical japonica	IRRI	T	G	A	G	SUS	Hap 5	5b	SUS	292	Hap 3	Hap 3	Insertion		Sus	6 SNP different than Katy		IRIS 313-12346	LAB::IRGC 107468-1	IRGC 127540	subtrop	143	91	91	0	32	G	C	A	G	T	T	T	G	T	G	G	A	T	T	G	A	G	T	A	C
IRIS 313-8105	THAIPERLA	United States	Temperate japonica	IRRI	T	G	A	G	SUS	Hap 5	5a	SUS	292	Hap 3	Hap 3	Insertion		Sus	6 SNP different than Katy		IRIS 313-8105	THAIPERLA::GERVEX 696-C1	IRGC 122265	temp	145	91	90	1	24.5	G	C	A	G	T	T	T	G	T	G	G	A	T	T	G	A	G	T	A	C
IRIS 313-8164	YRM 6-2	Australia	Japonica	IRRI	T	G	A	G	SUS	Hap 5	5a	SUS	292	Hap 3	Hap 3	Insertion		Sus	6 SNP different than Katy		IRIS 313-8164	YRM 6-2::GERVEX 1508-C1	IRGC 122300	temp	150	91	90	1	29.5	G	C	A	G	T	T	T	G	T	G	G	A	T	T	G	A	G	T	A	C
IRIS 313-8565	YAHNG LEU	Thailand	Tropical japonica	IRRI	T	G	A	G	SUS	Hap 5	5b	SUS	292	Hap 3	Hap 3	Insertion		Sus	6 SNP different than Katy		IRIS 313-8565	YAHNG LEU::IRGC 78279-1	IRGC 126316	subtrop	151	91	91	0	28	G	C	A	G	T	T	T	G	T	G	G	A	T	T	G	A	G	T	A	C
IRIS 313-8687	KEREN FENHO	Guinea-Bissau	Tropical japonica	IRRI	T	G	A	G	SUS	Hap 5	5a	SUS	292	Hap 3	Hap 3	Insertion		Sus	6 SNP different than Katy		IRIS 313-8687	KEREN FENHO::IRGC 56735-1	IRGC 126329	trop	151	91	90	1	24.5	G	C	A	G	T	T	T	G	T	G	G	A	T	T	G	A	G	T	A	C
IRIS 313-8856	S 201	United States	Temperate japonica	IRRI	T	G	A	G	SUS	Hap 5	5a	SUS	292	Hap 3	Hap 3	Insertion		Sus	6 SNP different than Katy		IRIS 313-8856	S 201::IRGC 55230-1	IRGC 125893	temp	144	91	91	0	36	G	C	A	G	T	T	T	G	T	G	G	A	T	T	G	A	G	T	A	C
IRIS 313-8872	UNNAMED	Thailand	Tropical japonica	IRRI	T	G	A	G	SUS	Hap 5	5b	SUS	292	Hap 3	Hap 3	Insertion		Sus	6 SNP different than Katy		IRIS 313-8872	571::IRGC 48493-1	IRGC 125630	japx	153	91	91	0	27	G	C	A	G	T	T	T	G	T	G	G	A	T	T	G	A	G	T	A	C
IRIS 313-9424	ARC 5840	India	Indica	IRRI	T	G	A	G	SUS	Hap 5	5 sub e	SUS	292	Hap 3	Hap 3	Insertion		Sus	6 SNP different than Katy		IRIS 313-9424	ARC 5840::IRGC 12144-1	IRGC 125656	indx	153	91	91	0	21	G	C	A	G	T	T	T	G	T	G	G	A	T	T	G	A	G	T	A	C
B083	Dongtingwanxian	China	Indica	MC	0	G	A	G	SUS	Hap 5	sub	SUS	292	Hap 3	Hap 3	Insertion		Sus	6 SNP different than Katy		B083	DONGTINGWANXIAN		ind1A	146	91	87	4	28	G	C	A	G	T	T	T	G	T	G	G	A	T	T	G	A	G	T	A	C
IRIS 313-10836	VELLA PERUVAZHA 0-68-12	India	Indica	IRRI	T	G	A	G	SUS	Hap 7	7a	SUS	292	Hap 3	Hap 3	Insertion		Sus	6 SNP different than Katy		IRIS 313-10836	VELLA PERUVAZHA 0-68-12::IRGC 19588-1	IRGC 127887	ind2	155	91	91	0	25	G	C	A	G	T	T	T	G	T	G	G	A	T	T	G	A	G	T	A	C
IRIS 313-11449	KODIA PHUL	India	Aus/boro	IRRI	T	G	A	G	SUS	Hap 7	7a	SUS	292	Hap 3	Hap 3	Insertion		Sus	6 SNP different than Katy		IRIS 313-11449	KODIA PHUL::IRGC 52168-1	IRGC 127526	indx	145	91	91	0	34	G	C	A	G	T	T	T	G	T	G	G	A	T	T	G	A	G	T	A	C
IRIS 313-11694	CHING-LIU	Taiwan	Indica	IRRI	T	G	A	G	SUS	Hap 7	sub	SUS	292	Hap 3	Hap 3	Insertion		Sus	6 SNP different than Katy		IRIS 313-11694	CHING LIU::IRGC 65018-1	IRGC 127279	indx	147	91	90	1	18.5	G	C	A	G	T	T	T	G	T	G	G	A	T	T	G	A	G	T	A	C
IRIS 313-11853	BU ZHI MING	China	Indica	IRRI	T	G	A	G	SUS	Hap 7	7a	SUS	292	Hap 3	Hap 3	Insertion		Sus	6 SNP different than Katy		IRIS 313-11853	BU ZHI MING::IRGC 71971-1	IRGC 127242	ind1A	148	91	91	0	27	G	C	A	G	T	T	T	G	T	G	G	A	T	T	G	A	G	T	A	C
IRIS 313-8850	ASHMBER	Bangladesh	Indica	IRRI	T	G	A	G	SUS	Hap 7	sub	SUS	292	Hap 3	Hap 3	Insertion		Sus	6 SNP different than Katy		IRIS 313-8850	ASHMBER::IRGC 27522-1	IRGC 125657	ind2	149	91	91	0	21	G	C	A	G	T	T	T	G	T	G	G	A	T	T	G	A	G	T	A	C
IRIS 313-9403	BADUIE	India	Indica	IRRI	T	G	A	G	SUS	Hap 7	7a	SUS	292	Hap 3	Hap 3	Insertion		Sus	6 SNP different than Katy		IRIS 313-9403	BADUIE::IRGC 53715-1	IRGC 125666	ind2	151	91	91	0	25	G	C	A	G	T	T	T	G	T	G	G	A	T	T	G	A	G	T	A	C
IRIS 313-11969	SHYAMJIRA	India	Indica	IRRI	0	G	A	G	SUS	Hap 7	7b	SUS	292	Hap 3	Hap 3	Insertion		Sus	6 SNP different than Katy		IRIS 313-11969	SHYAMJIRA::IRGC 77522-1	IRGC 135795	ind2	148	91	91	0	22	G		A	G	T	T	T	G	T	G	G	A	T	T	G	A	G	T	A	C
IRIS 313-10667	ARC 7236	India	Indica	IRRI	T	G	A	G	SUS	Hap 8	8a	SUS	292	Hap 3	Hap 3	Insertion		Sus	6 SNP different than Katy		IRIS 313-10667	ARC 7236::IRGC 12335-1	IRGC 127168	ind2	142	91	91	0	34	G	C	A	G	T	T	T	G	T	G	G	A	T	T	G	A	G	T	A	C
IRIS 313-10176	NAM ROO	Thailand	Tropical japonica	IRRI	T	G	A	G	SUS	Hap 5	5b	SUS	292	Hap 3	Hap 3	Insertion		Sus	6 SNP different than Katy		IRIS 313-10176	NAM ROO::IRGC 66996-1	IRGC 125848	subtrop	148	92	92	0	26	G	C	A	G	T	T	T	G	T	G	G	A	T	T	G	A	G	T	A	C
IRIS 313-10757	PEUAK NAM 43	Thailand	Indica	IRRI	T	G	A	G	SUS	Hap 5	5b	SUS	292	Hap 3	Hap 3	Insertion		Sus	6 SNP different than Katy		IRIS 313-10757	PEUAK NAM 43::IRGC 17129-1		ind3	153	92	90	2	28	G	C	A	G	T	T	T	G	T	G	G	A	T	T	G	A	G	T	A	C
IRIS 313-10767	DJANGGOT	Indonesia	Japonica	IRRI	T	G	A	G	SUS	Hap 5	5a	SUS	292	Hap 3	Hap 3	Insertion		Sus	6 SNP different than Katy		IRIS 313-10767	DJANGGOT::IRGC 17491-2	IRGC 128032	trop	148	92	92	0	28	G	C	A	G	T	T	T	G	T	G	G	A	T	T	G	A	G	T	A	C
IRIS 313-10841	KETAN NANGKA	Indonesia	Japonica	IRRI	T	G	A	G	SUS	Hap 5	5a	SUS	292	Hap 3	Hap 3	Insertion		Sus	6 SNP different than Katy		IRIS 313-10841	KETAN NANGKA::IRGC 19961-2	IRGC 128077	trop	146	92	87	5	35	G	C	A	G	T	T	T	G	T	G	G	A	T	T	G	A	G	T	A	C
IRIS 313-10894	ARC 13204	India	Aus/boro	IRRI	T	G	A	G	SUS	Hap 5	sub	SUS	292	Hap 3	Hap 3	Insertion		Sus	6 SNP different than Katy		IRIS 313-10894	ARC 13204::IRGC 22558-1	IRGC 127150	admix	141	92	92	0	36	G	C	A	G	T	T	T	G	T	G	G	A	T	T	G	A	G	T	A	C
IRIS 313-10959	SITABO-TABO	Indonesia	Tropical japonica	IRRI	T	G	A	G	SUS	Hap 5	sub	SUS	292	Hap 3	Hap 3	Insertion		Sus	6 SNP different than Katy		IRIS 313-10959	SITABO TABO::IRGC 25798-1	IRGC 128473	trop	141	92	92	0	34	G	C	A	G	T	T	T	G	T	G	G	A	T	T	G	A	G	T	A	C
IRIS 313-11194	KHAO PAH 8-5-38	Thailand	Indica	IRRI	T	G	A	G	SUS	Hap 5	sub	SUS	292	Hap 3	Hap 3	Insertion		Sus	6 SNP different than Katy		IRIS 313-11194	KHAO PAH 8-5-38::IRGC 36587-1	IRGC 135760	ind3	150	92	90	2	31	G	C	A	G	T	T	T	G	T	G	G	A	T	T	G	A	G	T	A	C
IRIS 313-11266	ARC 14347	India	Indica	IRRI	T	G	A	G	SUS	Hap 5	5 sub e	SUS	292	Hap 3	Hap 3	Insertion		Sus	6 SNP different than Katy		IRIS 313-11266	ARC 14347::IRGC 41517-2	IRGC 127955	indx	144	92	90	2	37	G	C	A	G	T	T	T	G	T	G	G	A	T	T	G	A	G	T	A	C
IRIS 313-11499	PADI UDANG	Indonesia	Indica	IRRI	T	G	A	G	SUS	Hap 5	5b	SUS	292	Hap 3	Hap 3	Insertion		Sus	6 SNP different than Katy		IRIS 313-11499	PADI UDANG::IRGC 54295-1	IRGC 132024	trop	144	92	92	0	30	G	C	A	G	T	T	T	G	T	G	G	A	T	T	G	A	G	T	A	C
IRIS 313-11812	ASFALA	Kenya	Indica	IRRI	T	G	A	G	SUS	Hap 5	5c	SUS	292	Hap 3	Hap 3	Insertion		Sus	6 SNP different than Katy		IRIS 313-11812	ASFALA::IRGC 70650-1	IRGC 127175	ind3	144	92	90	2	37	G	C	A	G	T	T	T	G	T	G	G	A	T	T	G	A	G	T	A	C
IRIS 313-11846	TON TIA GUAY NU	Thailand	Indica	IRRI	T	G	A	G	SUS	Hap 5	5b	SUS	292	Hap 3	Hap 3	Insertion		Sus	6 SNP different than Katy		IRIS 313-11846	TON TIA GUAY NU::IRGC 71467-1	IRGC 132048	subtrop	138	92	90	2	28	G	C	A	G	T	T	T	G	T	G	G	A	T	T	G	A	G	T	A	C
IRIS 313-12262	Nyae	Laos	Tropical japonica	IRRI	T	G	A	G	SUS	Hap 5	5b	SUS	292	Hap 3	Hap 3	Insertion		Sus	6 SNP different than Katy		IRIS 313-12262	NYAE::IRGC 95302-1	IRGC 128410	subtrop	145	92	92	0	34	G	C	A	G	T	T	T	G	T	G	G	A	T	T	G	A	G	T	A	C
IRIS 313-12349	MAK KHEUA DENG	Laos	Tropical japonica	IRRI	T	G	A	G	SUS	Hap 5	sub	SUS	292	Hap 3	Hap 3	Insertion		Sus	6 SNP different than Katy		IRIS 313-12349	MAK KHEUA DENG::IRGC 107709-1	IRGC 127592	subtrop	150	92	91	1	29.5	G	C	A	G	T	T	T		T	G	G	A	T	T	G	A	G	T	A	C
IRIS 313-9123	LEUANG GLIANG	Thailand	Indica	IRRI	T	G	A	G	SUS	Hap 5	5b	SUS	292	Hap 3	Hap 3	Insertion		Sus	6 SNP different than Katy		IRIS 313-9123	LEUANG GLIANG::IRGC 71271-1	IRGC 125823	subtrop	144	92	91	1	20.5	G	C	A	G	T	T	T	G	T	G	G	A	T	T	G	A	G	T	A	C
IRIS 313-9320	SIPULUT HITAM PENDEK	Indonesia	Indica	IRRI	T	G	A	G	SUS	Hap 5	5b	SUS	292	Hap 3	Hap 3	Insertion		Sus	6 SNP different than Katy		IRIS 313-9320	SIPULUT HITAM PENDEK::IRGC 20154-1	IRGC 125901	ind3	151	92	90	2	26	G	C	A	G	T	T	T	G	T	G	G	A	T	T	G	A	G	T	A	C
IRIS 313-9969	PUTTU NELLU	Sri Lanka	Temperate japonica	IRRI	T	G	A	G	SUS	Hap 5	5 sub d	SUS	292	Hap 3	Hap 3	Insertion		Sus	6 SNP different than Katy		IRIS 313-9969	PUTTU NELLU::IRGC 55346-1	IRGC 126989	indx	149	92	92	0	30	G	C	A	G	T	T	T	G	T	G	G	A	T	T	G	A	G	T	A	C
IRIS 313-10649	RACION 1	Philippines	Japonica	IRRI	T	G	A	0	SUS	Hap 5	5a	SUS	292	Hap 3	Hap 3	Insertion		Sus	6 SNP different than Katy		IRIS 313-10649	RACION 1::IRGC 11340-1	IRGC 127758	trop	144	92	92	0	36	G	C	A	G	T	T	T	G	T	G	G	A	T	T	G	A	G	T	A	C
CX139	Amareles	Portugal	japonica	IRMBN	0	G	A	G	SUS	Hap 5	5a	SUS	292	Hap 3	Hap 3	Insertion		Sus	6 SNP different than Katy		CX139	AMARELES	IRGC 135826	japx	148	92	92	0	28	G	C	A	G	T	T	T	G	T	G	G	A	T	T	G	A	G	T	A	C
CX130	CHIPDA	India	Indica	IRMBN	T	G	A	G	SUS	Hap 7	7b	SUS	292	Hap 3	Hap 3	Insertion		Sus	6 SNP different than Katy		CX130	CHIPDA	IRGC 135864	ind2	144	92	91	1	30.5	G	C	A	G	T	T	T	G	T	G	G	A	T	T	G	A	G	T	A	C
IRIS 313-11354	CAC75	India	Indica	IRRI	T	G	A	G	SUS	Hap 7	7a	SUS	292	Hap 3	Hap 3	Insertion		Sus	6 SNP different than Katy		IRIS 313-11354	CAC 75::IRGC 45352-2	IRGC 128008	ind2	153	92	92	0	28	G	C	A	G	T	T	T	G	T	G	G	A	T	T	G	A	G	T	A	C
IRIS 313-11626	GUDURA	Nepal	Basmati/sadri	IRRI	T	G	A	G	SUS	Hap 7	sub	SUS	292	Hap 3	Hap 3	Insertion		Sus	6 SNP different than Katy		IRIS 313-11626	GUDURA::IRGC 61955-1	IRGC 127395	aro	144	92	90	2	37	G	C	A	G	T	T	T	G	T	G	G	A	T	T	G	A	G	T	A	C
IRIS 313-11639	NCS349	India	Indica	IRRI	T	G	A	G	SUS	Hap 7	7a	SUS	292	Hap 3	Hap 3	Insertion		Sus	6 SNP different than Katy		IRIS 313-11639	NCS 349::IRGC 62257-1	IRGC 127657	indx	151	92	90	2	29	G	C	A	G	T	T	T	G	T	G	G	A	T	T	G	A	G	T	A	C
IRIS 313-8647	PERUNEL	India	Indica	IRRI	T	G	A	G	SUS	Hap 7	7a	SUS	292	Hap 3	Hap 3	Insertion		Sus	6 SNP different than Katy		IRIS 313-8647	PERUNEL::IRGC 63113-1	IRGC 125621	ind2	146	92	92	0	18	G	C	A	G	T	T	T	G	T	G	G	A	T	T	G	A	G	T	A	C
IRIS 313-8924	KUTTA	India	Indica	IRRI	T	G	A	G	SUS	Hap 7	7a	SUS	292	Hap 3	Hap 3	Insertion		Sus	6 SNP different than Katy		IRIS 313-8924	KUTTA::IRGC 52184-1	IRGC 125815	ind2	145	92	91	1	24.5	G	C	A	G	T	T	T	G	T	G	G	A	T	T	G	A	G	T	A	C
IRIS 313-9917	CHANDINA	Sri Lanka	Indica	IRRI	T	G	A	G	SUS	Hap 7	7a	SUS	292	Hap 3	Hap 3	Insertion		Sus	6 SNP different than Katy		IRIS 313-9917	CHANDINA::IRGC 36420-1	IRGC 125699	ind1B	151	92	92	0	28	G	C	A	G	T	T	T	G	T	G	G	A	T	T	G	A	G	T	A	C
CX125	CAOZHAO-2	China	Indica	IRMBN	0	G	A	G	SUS	Hap 7	7a	SUS	292	Hap 3	Hap 3	Insertion		Sus	6 SNP different than Katy		CX125	CAOZHAO-2		ind1B	145	92	90	2	35	G	C	A	G	T	T	T	G	T	G	G	A	T	T	G	A	G	T	A	C
B266	Haomake (K)	China	Tropical japonica	MC	T	G	A	G	SUS	Hap 5	5a	SUS	292	Hap 3	Hap 3	Insertion		Sus	6 SNP different than Katy		B266	HAOMAKE (K)		subtrop	145	93	90	3	34.5	G	C	A	G/A	T	T	T	G	T	G	G	A	T	T	G	A	G	T	A	C
IRIS 313-10785	KETAN SLAWI	Indonesia	Japonica	IRRI	T	G	A	G	SUS	Hap 5	5a	SUS	292	Hap 3	Hap 3	Insertion		Sus	6 SNP different than Katy		IRIS 313-10785	KETAN SLAWI::IRGC 17963-1	IRGC 127510	trop	150	93	92	1	29.5	G	C	A	G	T	T	T	G	T	G	G	A	T	T	G	A	G	T	A	C
IRIS 313-11442	ARC 18502	India	Indica	IRRI	T	G	A	G	SUS	Hap 5	5 sub d	SUS	292	Hap 3	Hap 3	Insertion		Sus	6 SNP different than Katy		IRIS 313-11442	ARC 18502::IRGC 51749-2	IRGC 132321	indx	151	93	91	2	26	G	C	A	G	T	T	T	G	T	G	G	A	T	T	G	A	G	T	A	C
IRIS 313-11680	KHAO BUN MI	Thailand	Indica	IRRI	T	G	A	G	SUS	Hap 5	5b	SUS	292	Hap 3	Hap 3	Insertion		Sus	6 SNP different than Katy		IRIS 313-11680	KHAO BUN MI::IRGC 64366-2	IRGC 132346	ind3	153	93	93	0	27	G	C	A	G	T	T	T	G	T	G	G	A	T	T	G	A	G	T	A	C
IRIS 313-11744	AI JIAO AO FAN ZI	China	Indica	IRRI	T	G	A	G	SUS	Hap 5	5b	SUS	292	Hap 3	Hap 3	Insertion		Sus	6 SNP different than Katy		IRIS 313-11744	AI JIAO AO FAN ZI::IRGC 67871-1	IRGC 127114	indx	144	93	90	3	36.5	G	C	A	G	T	T	T	G	T	G	G	A	T	T	G	A	G	T	A	C
IRIS 313-12286	EKAYIN SAW	Myanmar	Indica	IRRI	T	G	A	G	SUS	Hap 5	5c	SUS	292	Hap 3	Hap 3	Insertion		Sus	6 SNP different than Katy		IRIS 313-12286	EKAYIN SAW::IRGC 97468-2	IRGC 128038	ind3	150	93	93	0	30	G	C	A	G	T	T	T	G	T	G	G	A	T	T	G	A	G	T	A	C
IRIS 313-12342	Hai na	Laos	Tropical japonica	IRRI	T	G	A	G	SUS	Hap 5	5b	SUS	292	Hap 3	Hap 3	Insertion		Sus	6 SNP different than Katy		IRIS 313-12342	HAI NA::IRGC 107117-1	IRGC 127399	subtrop	151	93	92	1	26.5	G	C	A	G	T	T	T	G	T	G	G	A	T	T	G	A	G	T	A	C
IRIS 313-8927	NABESHI	Taiwan	Tropical japonica	IRRI	T	G	A	G	SUS	Hap 5	5b	SUS	292	Hap 3	Hap 3	Insertion		Sus	6 SNP different than Katy		IRIS 313-8927	NABESHI	IRGC 117535	subtrop	149	93	93	0	25	G	C	A	G	T	T	T	G	T	G	G	A	T	T	G	A	G	T	A	C
IRIS 313-9070	KONTOL 86	Malaysia	Indica	IRRI	T	G	A	G	SUS	Hap 5	5b	SUS	292	Hap 3	Hap 3	Insertion		Sus	6 SNP different than Katy		IRIS 313-9070	KONTOL 86::IRGC 14281-1	IRGC 126154	ind3	151	93	92	1	25.5	G	C	A	G	T	T	T	G	T	G	G	A	T	T	G	A	G	T	A	C
IRIS 313-9281	KHAO KAI	Thailand	Indica	IRRI	T	G	A	G	SUS	Hap 5	5c	SUS	292	Hap 3	Hap 3	Insertion		Sus	6 SNP different than Katy		IRIS 313-9281	KHAO KAI::IRGC 78251-1	IRGC 125801	ind3	143	93	91	2	24	G	C	A	G	T	T	T	G	T	G	G	A	T	T	G	A	G	T	A	C
B173	Tjantajan	Indonesia	Intermediate type	MC	0	G	A	G	SUS	Hap 5	5b	SUS	292	Hap 3	Hap 3	Insertion		Sus	6 SNP different than Katy		B173	TJANTAJAN	IRGC 136056	admix	151	93	92	1	24.5	G	C	A	G	T	T	T	G	T	G	G	A	T	T	G	A	G	T	A	C
IRIS 313-11209	VADAI	Bangladesh	Indica	IRRI	T	G	A	G	SUS	Hap 7	7a	SUS	292	Hap 3	Hap 3	Insertion		Sus	6 SNP different than Katy		IRIS 313-11209	VADAI::IRGC 37341-1	IRGC 135806	ind2	144	93	93	0	36	G	C	A	G	T	T	T	G	T	G	G	A	T	T	G	A	G	T	A	C
IRIS 313-11642	NCS599	India	Indica	IRRI	T	G	A	G	SUS	Hap 7	7a	SUS	292	Hap 3	Hap 3	Insertion		Sus	6 SNP different than Katy		IRIS 313-11642	NCS 599::IRGC 62373-1	IRGC 127661	ind2	144	93	93	0	36	G	C	A	G	T	T	T	G	T	G	G	A	T	T	G	A	G	T	A	C
IRIS 313-9617	HOLDI GIRA	Bangladesh	Indica	IRRI	T	G	A	G	SUS	Hap 7	7a	SUS	292	Hap 3	Hap 3	Insertion		Sus	6 SNP different than Katy		IRIS 313-9617	HOLDI GIRA::IRGC 31801-1	IRGC 126979	ind2	150	93	92	1	29.5	G	C	A	G	T	T	T	G	T	G	G	A	T	T	G	A	G	T	A	C
CX205	IR69428-6-1-1-3-3	Phillipines	japonica	IRMBN	T	G	A	G	SUS	Hap 5	sub	SUS	292	Hap 3	Hap 3	Insertion		Sus	6 SNP different than Katy		CX205	IR69428-6-1-1-3-3	IRGC 135935	japx	153	94	94	0	26	G	C	A	G	T	T	T	G	T	G	G	A	T	T	G	A	G	T	A	C
IRIS 313-10502	TON-ROO-SHUN	China	Indica	IRRI	T	G	A	G	SUS	Hap 5	5b	SUS	292	Hap 3	Hap 3	Insertion		Sus	6 SNP different than Katy		IRIS 313-10502	TON ROO SHUN::IRGC 4572-1	IRGC 127865	ind1A	144	94	94	0	19	G	C	A	G	T	T	T	G	T	G	G	A	T	T	G	A	G	T	A	C
IRIS 313-10519	ADT22	India	Indica	IRRI	T	G	A	G	SUS	Hap 5	sub	SUS	292	Hap 3	Hap 3	Insertion		Sus	6 SNP different than Katy		IRIS 313-10519	ADT 22::IRGC 5901-1	IRGC 135733	ind2	147	94	94	0	30	G	C	A	G	T	T	T	G	T	G	G	A	T	T	G	A	G	T	A	C
IRIS 313-10761	BALIK SEMAH	Indonesia	Japonica	IRRI	T	G	A	G	SUS	Hap 5	5a	SUS	292	Hap 3	Hap 3	Insertion		Sus	6 SNP different than Katy		IRIS 313-10761	BALIK SEMAH::IRGC 17201-2	IRGC 127984	trop	150	94	94	0	25	G	C	A	G	T	T	T	G	T	G	G	A	T	T	G	A	G	T	A	C
IRIS 313-11283	ARC 15743	India	Indica	IRRI	T	G	A	G	SUS	Hap 5	5b	SUS	292	Hap 3	Hap 3	Insertion		Sus	6 SNP different than Katy		IRIS 313-11283	ARC 15743::IRGC 42127-2	IRGC 132320	indx	141	94	94	0	36	G	C	A	G	T	T	T	G	T	G	G	A	T	T	G	A	G	T	A	C
IRIS 313-11310	ARC 15929	India	Indica	IRRI	T	G	A	G	SUS	Hap 5	5b	SUS	292	Hap 3	Hap 3	Insertion		Sus	6 SNP different than Katy		IRIS 313-11310	ARC 15929::IRGC 43269-2	IRGC 127968	ind2	150	94	94	0	27	G	C	A	G	T	T	T	G	T	G	G	A	T	T	G	A	G	T	A	C
IRIS 313-12071	NIA	Laos	Tropical japonica	IRRI	T	G	A	G	SUS	Hap 5	sub	SUS	292	Hap 3	Hap 3	Insertion		Sus	6 SNP different than Katy		IRIS 313-12071	NIA::IRGC 82728-1	IRGC 128406	subtrop	148	94	90	4	23	G	C	A	G	T	T	T	G	T	G	G	A	T	T	G	A	G	T	A	C
IRIS 313-7992	VARY LAVA 90	Madagascar	Tropical japonica	IRRI	T	G	A	G	SUS	Hap 5	5a	SUS	292	Hap 3	Hap 3	Insertion		Sus	6 SNP different than Katy		IRIS 313-7992	VARY LAVA 90::GERVEX 8254-C1	IRGC 122275	trop	152	94	94	0	25	G	C	A	G	T	T	T	G	T	G	G	A	T	T	G	A	G	T	A	C
IRIS 313-8075	HARRA	Australia	Tropical japonica	IRRI	T	G	A	G	SUS	Hap 5	5a	SUS	292	Hap 3	Hap 3	Insertion		Sus	6 SNP different than Katy		IRIS 313-8075	HARRA::GERVEX 501-C1	IRGC 122078	temp	144	94	94	0	33	G	C	A	G	T	T	T	G	T	G	G	A	T	T	G	A	G	T	A	C
IRIS 313-8115	FAMILIA 181	Portugal	Temperate japonica	IRRI	T	G	A	G	SUS	Hap 5	5a	SUS	292	Hap 3	Hap 3	Insertion		Sus	6 SNP different than Katy		IRIS 313-8115	FAMILIA 181::GERVEX 901-C1	IRGC 122046	japx	150	94	94	0	27	G	C	A	G	T	T	T	G	T	G	G	A	T	T	G	A	G	T	A	C
B224	Younian	China	Indica	MC	0	G	A	G	SUS	Hap 5	5b	SUS	292	Hap 3	Hap 3	Insertion		Sus	6 SNP different than Katy		B224	YOUNIAN		ind1A	143	94	94	0	33	G	C	A	G	T	T	T	G	T	G	G	A	T	T	G	A	G	T	A	C
B255	Dianrui 409B	China	Indica	MC	T	G	A	G	SUS	Hap 7	7a	SUS	292	Hap 3	Hap 3	Insertion		Sus	6 SNP different than Katy		B255	DIANRUI 409B		indx	146	94	94	0	20	G	C	A	G	T	T	T	G	T	G	G	A	T	T	G	A	G	T	A	C
CX146	Co43	India	Indica	IRMBN	T	G	A	G	SUS	Hap 7	7a	SUS	292	Hap 3	Hap 3	Insertion		Sus	6 SNP different than Katy		CX146	CO43	IRGC 135871	indx	149	94	94	0	24	G	C	A	G	T	T	T	G	T	G	G	A	T	T	G	A	G	T	A	C
IRIS 313-11370	SACHI	India	Indica	IRRI	T	G	A	G	SUS	Hap 7	7a	SUS	292	Hap 3	Hap 3	Insertion		Sus	6 SNP different than Katy		IRIS 313-11370	SACHI::IRGC 46612-2	IRGC 132368	ind2	141	94	94	0	36	G	C	A	G	T	T	T	G	T	G	G	A	T	T	G	A	G	T	A	C
IRIS 313-11918	DILBAKSH	India	Indica	IRRI	T	G	A	G	SUS	omit missing	0	missing	292	Hap 3	Hap 3	Insertion		Sus	6 SNP different than Katy		IRIS 313-11918	DILBAKSH::IRGC 74738-1	IRGC 128279	ind2	151	94	90	4	24	G	C	A	G	T	T	T	G	T	G	G	A	T	T	G	A	G	T	A	C
IRIS 313-11003	PAE MEETO	Indonesia	Tropical japonica	IRRI	T	G	A	G	SUS	Hap 3	3a	SUS	292	Hap 3	Hap 3	Insertion		Sus	6 SNP different than Katy		IRIS 313-11003	PAE MEETO::IRGC 27254-1	IRGC 127918	trop	141	95	95	0	21	G	C	A	G	T	T	T	G	T	G	G	A	T	T	G	A	G	T	A	C
IRIS 313-10062	REA	Greece	Japonica	IRRI	T	G	A	G	SUS	Hap 5	5a	SUS	292	Hap 3	Hap 3	Insertion		Sus	6 SNP different than Katy		IRIS 313-10062	REA::IRGC 73031-1	IRGC 126141	trop	146	95	94	1	26.5	G	C	A	G	T	T	T	G	T	G	G	A	T	T	G	A	G	T	A	C
IRIS 313-10789	LENGGANG GENUK BULU	Indonesia	Japonica	IRRI	T	G	A	G	SUS	Hap 5	5a	SUS	292	Hap 3	Hap 3	Insertion		Sus	6 SNP different than Katy		IRIS 313-10789	LENGGANG GENUK BULU::IRGC 18119-1	IRGC 132009	trop	139	95	94	1	33.5	G	C	A	G	T	T	T	G	T	G	G	A	T	T	G	A	G	T	A	C
IRIS 313-10805	PULO	Indonesia	Japonica	IRRI	T	G	A	G	SUS	Hap 5	5a	SUS	292	Hap 3	Hap 3	Insertion		Sus	6 SNP different than Katy		IRIS 313-10805	PULO::IRGC 18519-1	IRGC 127746	trop	143	95	95	0	34	G	C	A	G	T	T	T	G	T	G	G	A	T	T	G	A	G	T	A	C
IRIS 313-11207	PAIRJAT	Bangladesh	Indica	IRRI	T	G	A	G	SUS	Hap 5	5b	SUS	292	Hap 3	Hap 3	Insertion		Sus	6 SNP different than Katy		IRIS 313-11207	PAIRJAT::IRGC 37252-2	IRGC 128126	ind2	151	95	94	1	24.5	G	C	A	G	T	T	T	G	T	G	G	A	T	T	G	A	G	T	A	C
IRIS 313-11236	LIONG ORN	0	Indica	IRRI	T	G	A	G	SUS	Hap 5	5c	SUS	292	Hap 3	Hap 3	Insertion		Sus	6 SNP different than Katy		IRIS 313-11236	LIONG ORN::IRGC 38875-2	IRGC 128523	ind3	149	95	95	0	24	G	C	A	G	T	T	T	G	T	G	G	A	T	T	G	A	G	T	A	C
IRIS 313-11679	GASET BOW	Thailand	Indica	IRRI	T	G	A	G	SUS	Hap 5	sub	SUS	292	Hap 3	Hap 3	Insertion		Sus	6 SNP different than Katy		IRIS 313-11679	GASET BOW::IRGC 64316-1	IRGC 127380	ind3	144	95	95	0	36	G	C	A	G	T	T	T	G	T	G	G	A	T	T	G	A	G	T	A	C
IRIS 313-11836	KHAO KO RAOH	Thailand	Indica	IRRI	T	G	A	G	SUS	Hap 5	5b	SUS	292	Hap 3	Hap 3	Insertion		Sus	6 SNP different than Katy		IRIS 313-11836	KHAO KO RAOH::IRGC 71208-1	IRGC 132000	ind3	147	95	92	3	33.5	G	C	A	G	T	T	T	G	T	G	G	A	T	T	G	A	G	T	A	C
IRIS 313-7681	H15-23-DA	Mali	Indica	IRRI	T	G	A	G	SUS	Hap 5	5b	SUS	292	Hap 3	Hap 3	Insertion		Sus	6 SNP different than Katy		IRIS 313-7681	H 15-23-DA::C1	IRGC 122076	indx	148	95	92	3	22.5	G	C	A	G	T	T	T	G	T	G	G	A	T	T	G	A	G		A	C
IRIS 313-9208	KACIK TARAM	Indonesia	Indica	IRRI	T	G	A	G	SUS	Hap 5	sub	SUS	292	Hap 3	Hap 3	Insertion		Sus	6 SNP different than Katy		IRIS 313-9208	KACIK TARAM::IRGC 35310-1	IRGC 126165	ind3	145	95	95	0	18	G	C	A	G	T	T	T	G	T	G	G	A	T	T	G	A	G	T	A	C
IRIS 313-9539	TEXAS PATNA 49	United States	Tropical japonica	IRRI	T	G	A	G	SUS	Hap 5	5a	SUS	292	Hap 3	Hap 3	Insertion		Sus	6 SNP different than Katy		IRIS 313-9539	TEXAS PATNA 49::IRGC 6077-1	IRGC 125920	temp	150	95	95	0	23	G	C	A	G	T	T	T	G	T	G	G	A	T	T	G	A	G	T	A	C
IRIS 313-9699	Seraup 27	Malaysia	Indica	IRRI	T	G	A	G	SUS	Hap 5	sub	SUS	292	Hap 3	Hap 3	Insertion		Sus	6 SNP different than Katy		IRIS 313-9699	SERAUP 27::IRGC 1-1	IRGC 132433	ind3	149	95	95	0	24	G	C	A	G	T	T	T	G	T	G	G	A	T	T	G	A	G	T	A	C
IRIS 313-11621	UPRH265	India	Indica	IRRI	T	G	A	G	SUS	Hap 7	7a	SUS	292	Hap 3	Hap 3	Insertion		Sus	6 SNP different than Katy		IRIS 313-11621	UPRH 265::IRGC 61689-1	IRGC 127877	indx	151	95	93	2	27	G	C	A	G	T	T	T	G	T	G	G	A	T	T	G	A	G	T	A	C
IRIS 313-10803	PLAMPEYAN	Indonesia	Japonica	IRRI	T	G	A	G	SUS	Hap 5	5a	SUS	292	Hap 3	Hap 3	Insertion		Sus	6 SNP different than Katy		IRIS 313-10803	PLAMPEYAN::IRGC 18494-1		trop	140	96	96	0	22	G	C	A	G	T	T	T	G	T	G	G	A	T	T	G	A	G	T	A	C
IRIS 313-11001	PAEDAI SOBUDI	Indonesia	Tropical japonica	IRRI	T	G	A	G	SUS	Hap 5	5b	SUS	292	Hap 3	Hap 3	Insertion		Sus	6 SNP different than Katy		IRIS 313-11001	PAEDAI SOBUDI::IRGC 27222-1	IRGC 128421	trop	145	96	96	0	28	G	C	A	G	T	T	T	G	T	G	G	A	T	T	G	A	G	T	A	C
IRIS 313-12045	BUYAN	Indonesia	Tropical japonica	IRRI	T	G	A	G	SUS	Hap 5	sub	SUS	292	Hap 3	Hap 3	Insertion		Sus	6 SNP different than Katy		IRIS 313-12045	BUYAN::IRGC 81440-1		trop	150	96	95	1	26.5	G	C	A	G	T	T	T	G	T	G	G	A	T	T	G	A	G	T	A	C
IRIS 313-9313	ARC 10799	India	Indica	IRRI	T	G	A	G	SUS	Hap 5	5b	SUS	292	Hap 3	Hap 3	Insertion		Sus	6 SNP different than Katy		IRIS 313-9313	ARC 10799::IRGC 12631-1	IRGC 125638	indx	150	96	87	9	27.5	G	C	A	G	T	T	T	G	T	G	G	A	T	T	G	A	G	T	A	C
IRIS 313-9949	PANNITHI	Sri Lanka	Aus/boro	IRRI	T	G	A	G	SUS	Hap 5	5a	SUS	292	Hap 3	Hap 3	Insertion		Sus	6 SNP different than Katy		IRIS 313-9949	PANNITHI::IRGC 51049-1	IRGC 126078	trop	146	96	90	6	37	G	C	A	G	T	T	T	G	T	G	G	A	T	T	G	A	G	T	A	C
IRIS 313-10477	RUSTY LATE	China	Indica	IRRI	0	G	A	G	SUS	Hap 5	5b	SUS	292	Hap 3	Hap 3	Insertion		Sus	6 SNP different than Katy		IRIS 313-10477	RUSTY LATE::IRGC 3506-1	IRGC 128454	indx	151	96	96	0	23	G	C	A	G	T	T	T	G	T	G	G	A	T	T	G	A	G	T	A	C
CX92	UPR 191-66	india	Indica	IRMBN	T	G	A	G	SUS	Hap 7	7a	SUS	292	Hap 3	Hap 3	Insertion		Sus	6 SNP different than Katy		CX92	UPR 191-66	IRGC 136063	ind1B	148	96	94	2	29	G	C	A	G	T	T	T	G	T	G	G	A	T	T	G	A	G	T	A	C
IRIS 313-11197	K 17-9-1-1	India	Indica	IRRI	T	G	A	G	SUS	Hap 7	7a	SUS	292	Hap 3	Hap 3	Insertion		Sus	6 SNP different than Katy		IRIS 313-11197	K 17-9-1-1::IRGC 36778-1	IRGC 127471	indx	143	96	96	0	23	G	C	A	G	T	T	T	G	T	G	G	A	T	T	G	A	G	T	A	C
IRIS 313-9049	PATNAI 31-675	Bangladesh	Indica	IRRI	T	G	A	G	SUS	Hap 7	7a	SUS	292	Hap 3	Hap 3	Insertion		Sus	6 SNP different than Katy		IRIS 313-9049	PATNAI 31-675::IRGC 38145-1		ind2	144	96	94	2	20	G	C	A	G	T	T	T	G	T	G	G		T	T	G	A	G	T	A	C
IRIS 313-11597	BHATA PYAGI	India	Aus/boro	IRRI	0	G	A	G	SUS	Hap 7	7a	SUS	292	Hap 3	Hap 3	Insertion		Sus	6 SNP different than Katy		IRIS 313-11597	BHATA PYAGI::IRGC 60895-1	IRGC 127222	ind2	149	96	95	1	23.5	G	C	A	G	T	T	T	G	T	G	G	A	T	T	G	A	G	T	A	C
IRIS 313-8796	DUDH KADAR	India	Indica	IRRI	0	G	A	G	SUS	Hap 7	7a	SUS	292	Hap 3	Hap 3	Insertion		Sus	6 SNP different than Katy		IRIS 313-8796	DUDH KADAR::IRGC 67707-1	IRGC 125607	ind2	149	96	95	1	26.5	G	C	A	G	T	T	T	G	T	G	G	A	T	T	G	A	G	T	A	C
B095	Mowangguneiza	China	Indica	MC	T	G	A	G	SUS	Hap 5	5 sub d	SUS	292	Hap 3	Hap 3	Insertion		Sus	6 SNP different than Katy		B095	MOWANGGUNEIZA		indx	143	97	94	3	25.5	G	C	A	G	T	T	T	G	T	G	G	A	T	T	G	A	G	T	A	C
IRIS 313-10650	NAHNG PRAYAH 132	Thailand	Indica	IRRI	T	G	A	G	SUS	Hap 5	5b	SUS	292	Hap 3	Hap 3	Insertion		Sus	6 SNP different than Katy		IRIS 313-10650	NAHNG PRAYAH 132::IRGC 11470-1		ind3	147	97	95	2	31	G	C	A	G	T	T	T	G	T	G	G	A	T	T	G	A	G	T	A	C
IRIS 313-10796	MOLOG	Indonesia	Tropical japonica	IRRI	T	G	A	G	SUS	Hap 5	5a	SUS	292	Hap 3	Hap 3	Insertion		Sus	6 SNP different than Katy		IRIS 313-10796	MOLOG::IRGC 18282-1	IRGC 128390	trop	148	97	97	0	22	G	C	A	G	T	T	T	G	T	G	G	A	T	T	G	A	G	T	A	C
IRIS 313-11318	TUBU	Indonesia	Indica	IRRI	T	G	A	G	SUS	Hap 5	5b	SUS	292	Hap 3	Hap 3	Insertion		Sus	6 SNP different than Katy		IRIS 313-11318	TUBU::IRGC 43677-2	IRGC 128195	ind3	150	97	96	1	26.5	G	C	A	G	T	T	T	G	T	G	G	A	T	T	G	A	G	T	A	C
IRIS 313-11436	SAKAZELE(538)	Ivory Coast	Indica	IRRI	T	G	A	G	SUS	Hap 5	sub	SUS	292	Hap 3	Hap 3	Insertion		Sus	6 SNP different than Katy		IRIS 313-11436	SAKAZELE (538)::IRGC 50880-1	IRGC 127779	trop	147	97	90	7	32.5	G	C	A	G	T	T	T	G	T	G	G	A	T	T	G	A	G	T	A	C
IRIS 313-11530	JAO KHAO	Thailand	Indica	IRRI	T	G	A	G	SUS	Hap 5	5b	SUS	292	Hap 3	Hap 3	Insertion		Sus	6 SNP different than Katy		IRIS 313-11530	JAO KHAO::IRGC 57046-1	IRGC 131993	ind3	147	97	95	2	31	G	C	A	G	T	T	T	G	T	G	G	A	T	T	G	A	G	T	A	C
IRIS 313-11733	SHUANG BAI AI 2	China	Indica	IRRI	T	G	A	G	SUS	Hap 5	sub	SUS	292	Hap 3	Hap 3	Insertion		Sus	6 SNP different than Katy		IRIS 313-11733	SHUANG BAI AI 2::IRGC 67309-1	IRGC 127801	ind1A	144	97	97	0	30	G	C	A	G	T	T	T	G	T	G	G	A	T	T	G	A	G	T	A	C
IRIS 313-11767	VARY LAVA DE BOLOGNE	Madagascar	Indica	IRRI	T	G	A	G	SUS	Hap 5	5a	SUS	292	Hap 3	Hap 3	Insertion		Sus	6 SNP different than Katy		IRIS 313-11767	VARY LAVA DE BOLOGNE::IRGC 69101-1	IRGC 128496	admix	147	97	97	0	30	G	C	A	G	T	T	T	G	T	G	G	A	T	T	G	A	G	T	A	C
IRIS 313-12351	Khao louang	Laos	Tropical japonica	IRRI	T	G	A	G	SUS	Hap 5	5b	SUS	292	Hap 3	Hap 3	Insertion		Sus	6 SNP different than Katy		IRIS 313-12351	KHAO LOUANG::IRGC 107770-1	IRGC 135759	subtrop	145	97	97	0	28	G	C	A	G	T	T	T	G	T	G	G	A	T	T	G	A	G	T	A	C
IRIS 313-7959	MITSANGANAHIJERY	Madagascar	Tropical japonica	IRRI	T	G	A	G	SUS	Hap 5	5a	SUS	292	Hap 3	Hap 3	Insertion		Sus	6 SNP different than Katy		IRIS 313-7959	MITSANGANAHIJERY::GERVEX 8316-C1	IRGC 122172	trop	144	97	97	0	20	G	C	A	G	T	T	T	G	T	G	G	A	T	T	G	A	G	T	A	C
IRIS 313-8121	MESTRE	Italy	Temperate japonica	IRRI	T	G	A	G	SUS	Hap 5	5a	SUS	292	Hap 3	Hap 3	Insertion		Sus	6 SNP different than Katy		IRIS 313-8121	MESTRE::GERVEX 1082-C1	IRGC 122169	japx	142	97	97	0	28	G	C	A	G	T	T	T	G	T	G	G	A	T	T	G	A	G	T	A	C
IRIS 313-8151	VALTEJO	Portugal	Temperate japonica	IRRI	T	G	A	G	SUS	Hap 5	5a	SUS	292	Hap 3	Hap 3	Insertion		Sus	6 SNP different than Katy		IRIS 313-8151	VALTEJO::GERVEX 1355-C1	IRGC 122273	temp	144	97	97	0	30	G	C	A	G	T	T	T	G	T	G	G	A	T	T	G	A	G	T	A	C
IRIS 313-9342	LUA CHAN HUONG	Vietnam	Indica	IRRI	T	G	A	G	SUS	Hap 5	5c	SUS	292	Hap 3	Hap 3	Insertion		Sus	6 SNP different than Katy		IRIS 313-9342	LUA CHAN HUONG::IRGC 16800-1	IRGC 126236	ind3	143	97	97	0	20	G	C	A	G	T	T	T	G	T	G	G	A	T	T	G	A	G	T	A	C
IRIS 313-9519	WANICA	Suriname	Tropical japonica	IRRI	T	G	A	G	SUS	Hap 5	sub	SUS	292	Hap 3	Hap 3	Insertion		Sus	6 SNP different than Katy		IRIS 313-9519	WANICA::IRGC 3394-1	IRGC 125936	trop	145	97	97	0	20		C	A	G	T	T	T	G	T	G	G	A	T	T		A	G	T	A	C
IRIS 313-9259	G 25	India	Indica	IRRI	0	G	A	G	SUS	Hap 5	5 sub e	SUS	292	Hap 3	Hap 3	Insertion		Sus	6 SNP different than Katy		IRIS 313-9259	G 25::IRGC 45733-1	IRGC 126150	ind2	144	97	97	0	16	G	C	A	G	T	T	T	G	T	G	G	A	T	T	G	A	G	T	A	C
B020	Jineiyadao	Guinea	Intermediate type	MC	T	G	A	G	SUS	Hap 5	5a	SUS	292	Hap 3	Hap 3	Insertion		Sus	6 SNP different than Katy		B020	JINEIYADAO	IRGC 135958	admix	141	98	90	8	24	G	C	A	G	T	T	T	G	T	G	G	A	T	T	G	A	G	T	A	C
IRIS 313-11397	TAMBU	Indonesia	Tropical japonica	IRRI	T	G	A	G	SUS	Hap 5	5b	SUS	292	Hap 3	Hap 3	Insertion		Sus	6 SNP different than Katy		IRIS 313-11397	TAMBU::IRGC 48932-1	IRGC 132044	trop	146	98	98	0	27	G	C	A	G	T	T	T	G	T	G	G	A	T	T	G	A	G	T	A	C
IRIS 313-11906	SULUS BALOK	Indonesia	Tropical japonica	IRRI	T	G	A	G	SUS	Hap 5	5a	SUS	292	Hap 3	Hap 3	Insertion		Sus	6 SNP different than Katy		IRIS 313-11906	SULUS BALOK::IRGC 73862-1	IRGC 135582	trop	155	98	92	6	25	G	C	A	G	T	T	T	G	T	G	G	A	T	T	G	A	G	T	A	C
IRIS 313-11967	TANG DU GU	China	Indica	IRRI	T	G	A	G	SUS	Hap 5	5a	SUS	292	Hap 3	Hap 3	Insertion		Sus	6 SNP different than Katy		IRIS 313-11967	TANG DU GU::IRGC 77400-1	IRGC 127846	indx	149	98	98	0	23	G	C	A	G	T	T	T	G	T	G	G	A	T	T	G	A	G	T	A	C
IRIS 313-10526	CO 2	India	Indica	IRRI	T	G	A	G	SUS	Hap 7	7a	SUS	292	Hap 3	Hap 3	Insertion		Sus	6 SNP different than Katy		IRIS 313-10526	CO 2::IRGC 6186-2		ind2	147	98	97	1	29.5	G	C	A	G	T	T	T	G	T	G	G	A	T	T	G	A	G	T	A	C
IRIS 313-8704	ROPA	India	Indica	IRRI	T	G	A	G	SUS	Hap 7	7a	SUS	292	Hap 3	Hap 3	Insertion		Sus	6 SNP different than Katy		IRIS 313-8704	ROPA::IRGC 74774-1		ind2	143	98	98	0	17	G	C	A	G	T	T	T	G	T	G	G	A	T	T	G	A	G	T	A	C
IRIS 313-11044	BUKU	Malaysia	Japonica	IRRI	T	G	A	G	SUS	Hap 5	5a	SUS	292	Hap 3	Hap 3	Insertion		Sus	6 SNP different than Katy		IRIS 313-11044	BUKU::IRGC 28683-2	IRGC 128005	trop	155	99	89	10	26	G	C	A	G	T	T	T	G	T	G		A	T	T	G	A	G	T	A	C
IRIS 313-11741	HERATH BANDA	Sri Lanka	Aus/boro	IRRI	T	G	A	G	SUS	Hap 5	sub	SUS	292	Hap 3	Hap 3	Insertion		Sus	6 SNP different than Katy		IRIS 313-11741	HERATH BANDA::IRGC 67630-1	IRGC 127407	ind2	153	99	90	9	26.5	G	C	A	G	T	T	T	G	T	G	G	A	T	T	G	A	G	T	A	C
IRIS 313-12352	MEE	Laos	Tropical japonica	IRRI	T	G	A	G	SUS	Hap 5	5b	SUS	292	Hap 3	Hap 3	Insertion		Sus	6 SNP different than Katy		IRIS 313-12352	MEE::IRGC 107773-1	IRGC 127621	subtrop	146	99	90	9	19.5	G	C	A	G	T	T	T	G	T	G	G	A	T	T	G	A	G	T	A	C
IRIS 313-8768	MOROFIN	Ivory Coast	Tropical japonica	IRRI	T	G	A	G	SUS	Hap 5	5a	SUS	292	Hap 3	Hap 3	Insertion		Sus	6 SNP different than Katy		IRIS 313-8768	MOROFIN::IRGC 56698-1	IRGC 127060	trop	153	99	90	9	26.5	G	C	A	G	T	T	T	G	T	G	G	A	T	T	G	A	G	T	A	C
IRIS 313-11616	UPRH31	India	Aus/boro	IRRI	T	G	A	G	SUS	Hap 7	7a	SUS	292	Hap 3	Hap 3	Insertion		Sus	6 SNP different than Katy		IRIS 313-11616	UPRH 31::IRGC 61503-1	IRGC 127878	admix	153	99	90	9	26.5	G	C	A	G	T	T	T	G	T	G	G	A	T	T	G	A	G	T	A	C
IRIS 313-9023	CR60-10	India	Indica	IRRI	T	G	A	G	SUS	Hap 7	7a	SUS	292	Hap 3	Hap 3	Insertion		Sus	6 SNP different than Katy		IRIS 313-9023	CR 60-10::IRGC 15777-1	IRGC 125715	indx	145	99	99	0	28	G	C	A	G	T	T	T	G	T	G	G	A	T	T	G	A	G	T	A	C
IRIS 313-10802	PEUTEUJ	Indonesia	Japonica	IRRI	T	G	A	G	SUS	Hap 5	5a	SUS	292	Hap 3	Hap 3	Insertion		Sus	6 SNP different than Katy		IRIS 313-10802	PEUTEUJ::IRGC 18484-1		trop	153	100	99	1	26.5	G	C	A	G	T	T	T	G	T	G	G	A	T	T	G	A	G	T	A	C
IRIS 313-11206	KUMRI	Bangladesh	Indica	IRRI	T	G	A	G	SUS	Hap 5	sub	SUS	292	Hap 3	Hap 3	Insertion		Sus	6 SNP different than Katy		IRIS 313-11206	KUMRI::IRGC 37182-2	IRGC 128092	indx	150	100	97	3	30.5	G	C	A	G	T	T	T	G	T	G	G	A	T	T	G	A	G	T	A	C
IRIS 313-11368	PANIKELASH	India	Indica	IRRI	T	G	A	G	SUS	Hap 5	5 sub e	SUS	292	Hap 3	Hap 3	Insertion		Sus	6 SNP different than Katy		IRIS 313-11368	PANIKELASH::IRGC 46500-2	IRGC 128128	ind2	143	100	99	1	29.5	G	C	A	G	T	T	T	G	T	G	G	A	T	T	G	A	G	T	A	C
IRIS 313-8557	SERENDAH SUNGAI DUA 25	Malaysia	Indica	IRRI	T	G	A	G	SUS	Hap 5	sub	SUS	292	Hap 3	Hap 3	Insertion		Sus	6 SNP different than Katy		IRIS 313-8557	SERENDAH SUNGAI DUA 25::IRGC 13892-1	IRGC 131956	ind3	144	100	98	2	31	G	C	A	G	T	T	T	G	T	G	G	A	T	T	G	A	G	T	A	C
IRIS 313-8702	KHAO PRAHJIN	Thailand	Indica	IRRI	T	G	A	G	SUS	Hap 5	5b	SUS	292	Hap 3	Hap 3	Insertion		Sus	6 SNP different than Katy		IRIS 313-8702	KHAO PRAHJIN::IRGC 64420-1		ind3	150	100	98	2	29	G	C	A	G	T	T	T	G	T	G	G	A	T	T	G	A	G	T	A	C
IRIS 313-10816	SIDJERO GUNDIL	Indonesia	Japonica	IRRI	0	G	A	G	SUS	Hap 5	5a	SUS	292	Hap 3	Hap 3	Insertion		Sus	6 SNP different than Katy		IRIS 313-10816	SIDJERO GUNDIL::IRGC 18829-2	IRGC 128164	trop	144	100	100	0	30	G	C	A	G	T	T	T	G	T	G	G	A	T	T		A	G	T	A	C
IRIS 313-11041	POONGAR	India	Indica	IRRI	T	G	A	G	SUS	Hap 7	7a	SUS	292	Hap 3	Hap 3	Insertion		Sus	6 SNP different than Katy		IRIS 313-11041	POONGAR::IRGC 28611-1	IRGC 127738	ind2	147	100	99	1	22.5	G	C	A	G	T	T	T	G	T	G	G	A	T	T	G	A	G	T	A	C
IRIS 313-8595	MAKALIOKA STANDARD	Madagascar	Indica	IRRI	T	G	A	G	SUS	Hap 7	7a	SUS	292	Hap 3	Hap 3	Insertion		Sus	6 SNP different than Katy		IRIS 313-8595	MAKALIOKA STANDARD::IRGC 12768-1	IRGC 126240	ind2	151	100	91	9	24.5	G	C	A	G	T	T	T	G	T	G	G	A	T	T	G	A	G	T	A	C
IRIS 313-7722	LATSIBOZAKA 112-1	Madagascar	Indica	IRRI	T	G	A	G	SUS	omit missing	0	missing	292	Hap 3	Hap 3	Insertion		Sus	6 SNP different than Katy		IRIS 313-7722	LATSIBOZAKA 112-1::GERVEX 8233-C1	IRGC 127001	admix	147	100	90	10	32	G	C	A	G	T	T	T	G	T	G	G	A	T	T	G	A	G	T	A	C
IRIS 313-11367	MAKARANDASAIL	India	Indica	IRRI	T	G	A	G	SUS	Hap 5	5 sub e	SUS	292	Hap 3	Hap 3	Insertion		Sus	6 SNP different than Katy		IRIS 313-11367	MAKARANDASAIL::IRGC 46289-2	IRGC 128103	ind2	139	101	101	0	28	G	C	A	G	T	T	T	G	T	G	G	A	T	T	G	A	G	T	A	C
IRIS 313-11292	ARC 10120	India	Indica	IRRI	T	G	A	G	SUS	Hap 7	7a	SUS	292	Hap 3	Hap 3	Insertion		Sus	6 SNP different than Katy		IRIS 313-11292	ARC 10120::IRGC 42557-2	IRGC 127929	indx	148	101	101	0	28	G	C	A	G	T	T	T	G	T	G	G	A	T	T	G	A	G	T	A	C
IRIS 313-11346	WAGWAG PUTI	Philippines	Indica	IRRI	T	G	A	G	SUS	Hap 7	7a	SUS	292	Hap 3	Hap 3	Insertion		Sus	6 SNP different than Katy		IRIS 313-11346	WAGWAG PUTI::IRGC 44804-2	IRGC 132371	ind1B	139	101	101	0	34	G	C	A	G	T	T	T	G	T	G	G	A	T	T	G	A	G	T	A	C
IRIS 313-9325	SADA RUPA	Bangladesh	Indica	IRRI	T	G	A	G	SUS	Hap 7	7a	SUS	292	Hap 3	Hap 3	Insertion		Sus	6 SNP different than Katy		IRIS 313-9325	SADA RUPA::IRGC 77299-1	IRGC 125894	ind1B	146	101	100	1	23.5	G	C	A	G	T	T	T	G	T	G	G	A	T	T	G	A	G	T	A	C
IRIS 313-12266	KAUK PAHLING	Myanmar	Tropical japonica	IRRI	T	G	A	G	SUS	Hap 5	5b	SUS	292	Hap 3	Hap 3	Insertion		Sus	6 SNP different than Katy		IRIS 313-12266	KAUK PAHLING::IRGC 95823-2	IRGC 128520	subtrop	147	102	100	2	24	G	C	A	G	T	T	T	G	T	G	G	A	T	T	G	A		T	A	C
IRIS 313-11789	SABORAMANDALOAFO	Madagascar	Japonica	IRRI	T	G	A	G	SUS	Hap 7	7a	SUS	292	Hap 3	Hap 3	Insertion		Sus	6 SNP different than Katy		IRIS 313-11789	SABORAMANDALOAFO::IRGC 69875-1	IRGC 127774	ind2	150	102	90	12	30	G	C	A	G	T	T	T	G	T	G	G	A	T	T	G	A	G	T	A	C
IRIS 313-12226	PANG	Laos	Tropical japonica	IRRI	T	G	A	G	SUS	Hap 5	5b	SUS	292	Hap 3	Hap 3	Insertion		Sus	6 SNP different than Katy		IRIS 313-12226	PANG::IRGC 91987-1	IRGC 127712	subtrop	140	103	103	0	28	G	C	A	G	T	T	T	G	T	G	G	A	T	T	G	A	G	T	A	C
IRIS 313-10707	ANAK DIDEK	Malaysia	Indica	IRRI	T	G	A	G	SUS	Hap 5	5b	SUS	292	Hap 3	Hap 3	Insertion		Sus	6 SNP different than Katy		IRIS 313-10707	ANAK DIDEK::IRGC 14491-1		ind3	139	104	102	2	29	G	C	A	G	T	T	T	G	T	G	G	A	T	T	G	A	G	T	A	C
IRIS 313-10784	KETAN SAPI	Indonesia	Japonica	IRRI	T	G	A	G	SUS	Hap 5	5a	SUS	292	Hap 3	Hap 3	Insertion		Sus	6 SNP different than Katy		IRIS 313-10784	KETAN SAPI::IRGC 17954-2	IRGC 128079	trop	146	104	103	1	23.5	G	C	A	G	T	T	T	G	T	G	G	A	T	T	G	A	G	T	A	C
IRIS 313-10715	SUDU KARAYAL	Sri Lanka	Indica	IRRI	T	G	A	G	SUS	Hap 7	7a	SUS	292	Hap 3	Hap 3	Insertion		Sus	6 SNP different than Katy		IRIS 313-10715	SUDU KARAYAL::IRGC 15348-1	IRGC 127827	ind2	148	105	104	1	26.5	G	C	A	G	T	T	T	G	T	G	G	A	T	T	G	A	G	T	A	C
IRIS 313-10942	BANDANG BUNGKUAKLAN	Indonesia	Indica	IRRI	T	G	A	G	SUS	Hap 5	sub	SUS	292	Hap 3	Hap 3	Insertion		Sus	6 SNP different than Katy		IRIS 313-10942	BANDANG BUNGKUAKLAN::IRGC 24697-2	IRGC 127987	ind3	150	106	99	7	30.5	G	C	A	G	T	T	T					A	T	T	G	A	G	T	A	C
IRIS 313-8880	PAGAIYAHAN	Taiwan	Indica	IRRI	T	G	A	G	SUS	Hap 5	5c	SUS	292	Hap 3	Hap 3	Insertion		Sus	6 SNP different than Katy		IRIS 313-8880	PAGAIYAHAN	IRGC 117550	indx	138	107	106	1	17.5	G	C	A	G	T	T	T	G	T	G	G	A	T	T	G	A	G	T	A	C
IRIS 313-11271	ARC 14737	India	Indica	IRRI	T	G	A	G	SUS	Hap 7	7a	SUS	292	Hap 3	Hap 3	Insertion		Sus	6 SNP different than Katy		IRIS 313-11271	ARC 14737::IRGC 41729-2	IRGC 127961	ind2	150	108	94	14	29	G	C	A	G	T	T	T	G	T	G	G	A	T	T	G	A	G	T	A	C
IRIS 313-10695	TOLIL 14	Malaysia	Indica	IRRI	T	G	A	G	SUS	Hap 5	5c	SUS	292	Hap 3	Hap 3	Insertion		Sus	6 SNP different than Katy		IRIS 313-10695	TOLIL 14::IRGC 13836-2	IRGC 128191	ind3	144	109	99	10	25	G	C	A	G	T	T	T	G	T	G	G	A	T	T	G	A	G	T	A	C
B013	Sri Lanka 1	Sri lanka	Indica	MC	T	G	A	G	SUS	Hap 5	5b	SUS	292	Hap 3	Hap 3	Insertion		Sus	6 SNP different than Katy		B013	SRI LANKA 1	IRGC 136049	indx	156	55	29	26	19.5	G	C	A	G	T	T	T	G	T	G	G	A	T	T	G	A	G	T	A	C
IRIS 313-8129	RODINA	Bulgaria	Temperate japonica	IRRI	T	G	A	G	SUS	Hap 5	sub	SUS	292	Hap 3	Hap 3	Insertion		Sus	6 SNP different than Katy		IRIS 313-8129	RODINA::GERVEX 1234-C1	IRGC 122219	temp	146	99	96	3	28.5	G	C	A	G	T		T	G	T	G	G	A	T	T	G	A	G	T	A	C
B107	Dawannuo	China	Indica	MC	T	G	A	G	SUS	Hap 5	5 sub d	SUS	292	Hap 3	Hap 3	Insertion		Sus	6 SNP different than Katy		B107	DAWANNUO		indx	146	95	92	3	20.5	G	C	A		T	T	T	G	T	G	G	A	T	T	G	A	G	T	A	C
IRIS 313-11007	PULUT BONGO	Indonesia	Japonica	IRRI	T	G	A	G	SUS	Hap 5	5a	SUS	292	Hap 3	Hap 3	Insertion		Sus	6 SNP different than Katy		IRIS 313-11007	PULUT BONGO::IRGC 27397-2	IRGC 128141	trop	151	95	95	0	25	G	C	A		T	T	T	G	T	G	G	A	T	T	G	A	G	T	A	C
IRIS 313-11009	PULUT HALAPA	Indonesia	Tropical japonica	IRRI	T	G	A	G	SUS	Hap 5	5b	SUS	292	Hap 3	Hap 3	Insertion		Sus	6 SNP different than Katy		IRIS 313-11009	PULUT HALAPA::IRGC 27403-1	IRGC 127749	trop	159	51	50	1	26.5	G	C	A	G	T	T	T	G	T	G	G	A	T	T	G	A	G	T	A	C
IRIS 313-10909	NEANG CHAN	Cambodia	Indica	IRRI	T	G	A	G	SUS	Hap 5	5c	SUS	292	Hap 3	Hap 3	Insertion		Sus	6 SNP different than Katy		IRIS 313-10909	NEANG CHAN::IRGC 23034-1	IRGC 135776	ind3	146	82	82	0	35	G	C	A	G	T	T	T	G	T	G	G	A	T	T	G	A	G	T	A	C
IRIS 313-10908	MOROM	Cambodia	Indica	IRRI	T	G	A	G	SUS	Hap 5	5c	SUS	292	Hap 3	Hap 3	Insertion		Sus	6 SNP different than Katy		IRIS 313-10908	MOROM::IRGC 23016-2	IRGC 128112	ind3	151	91	88	3	31.5	G	C	A	G	T	T	T	G	T	G	G	A	T	T	G	A	G	T	A	C
IRIS 313-10771	GOGO RAJAPAN	Indonesia	Intermediate type	IRRI	0	G/A	A/C	G/C	missing	omit missing	0	missing	292	Hap 3	Hap 3	Insertion		Sus	6 SNP different than Katy		IRIS 313-10771	GOGO RAJAPAN::IRGC 17666-2		trop	148	100	92	8	27	G	C	A	G	T	T	T	G	T	G	G	A	T	T	G	A	G	T	A	C
B007	Tianhandao	Vietnam	Indica	MC	C	A	C	C	RES	Hap 1	1a	RES	292	Hap 3	Hap 3	Insertion		Sus	6 SNP different than Katy		B007	TIANHANDAO	IRGC 136055	indx	154	82	79	3	30.5	G	C	A	G	T	T	T	G	T	G	G	A	T	T	G	A	G	T	A	C
IRIS 313-9970	RACE PERUMAL	Sri Lanka	Indica	IRRI	C	A	C	C	RES	Hap 6	6a	RES	292	Hap 3	Hap 3	Insertion		Sus	6 SNP different than Katy		IRIS 313-9970	RACE PERUMAL::IRGC 55347-1	IRGC 125881	ind2	144	88	88	0	33	G	C	A	G	T	T	T	G	T	G	G	A	T	T	G	A	G	T	A	C
IRIS 313-11300	ARC 14709	India	Indica	IRRI	C	A	C	C	RES	Hap 1	1a	RES	292	Hap 3	Hap 3	Insertion		Sus	6 SNP different than Katy		IRIS 313-11300	ARC 14709::IRGC 42976-2	IRGC 127960	ind2	149	92	90	2	28	G	C	A	G	T	T	T	G	T	G	G	A	T	T	G	A	G	T	A	C
IRIS 313-11594	CHAN THANH HOA	Vietnam	Aus/boro	IRRI	C	A	C	C	RES	Hap 1	1a	RES	292	Hap 3	Hap 3	Insertion		Sus	6 SNP different than Katy		IRIS 313-11594	CHAN THANH HOA::IRGC 60647-1	IRGC 127259	indx	148	92	92	0	28	G	C	A	G	T	T	T	G	T	G	G	A	T	T	G	A	G	T	A	C
IRIS 313-11448	BARAMANJ	India	Indica	IRRI	C	A	C	C	RES	Hap 1	1a	RES	292	Hap 3	Hap 3	Insertion		Sus	6 SNP different than Katy		IRIS 313-11448	BARAMANJ::IRGC 52067-1	IRGC 127209	ind2	151	93	91	2	26	G	C	A	G	T	T	T	G	T	G	G	A	T	T	G	A	G	T	A	C
B091	Xiaohonggu	China	Indica	MC	C	A	C	C	RES	Hap 6	sub	RES	292	Hap 3	Hap 3	Insertion		Sus	6 SNP different than Katy		B091	XIAOHONGGU		indx	144	95	93	2	29	G	C	A	G	T	T	T	G	T	G	G	A	T	T	G	A	G	T	A	C
IRIS 313-10221	BA BAI GU	China	Indica	IRRI	C	A	C	C	RES	Hap 1	1a	RES	292	Hap 3	Hap 3	Insertion		Sus	6 SNP different than Katy		IRIS 313-10221	BA BAI GU::IRGC 79580-1	IRGC 125663	indx	148	97	96	1	25.5	G	C	A	G	T	T	T	G	T	G	G	A	T	T	G	A	G	T	A	C
B268	Nangaogu	China	Indica	MC	C	A	C	G/C	RES	Hap 6	sub	RES	292	Hap 3	Hap 3	Insertion		Sus	6 SNP different than Katy		B268	NANGAOGU		indx	142	104	103	1	30.5	G	C	A	G	T	T	T	G	T	G	G	A	T	T	G	A	G	T	A	C
B104	Jiabala	India	Indica	MC	T	G	0	G	missing	Hap 4	0	SUS	237	Hap 4	Hap 4	Insertion		Sus	11 SNP different than Katy		B104	JIABALA		ind1A	153	13	12	1	18.5	G	C	A	G	T	T	T	G	T	G	G	A	T	T	G	A	G	T	A	C
CX280	Maravilha	Brazil	Intermediate type	IRMBN	0	0	0	0	missing	omit missing	0	missing	237	Hap 4	Hap 4	Insertion		Sus	11 SNP different than Katy		CX280	MARAVILHA	IRGC 135981	admix	167	17	12	5	2.5	G	C	A	G	T	T	T	G	T	G	G	A	T	T	G	A	G	T	A	C
B119	Guangluai 15-	China	Indica	MC	T	G	0	G	missing	Hap 4	0	SUS	237	Hap 4	Hap 4	Insertion		Sus	11 SNP different than Katy		B119	GUANGLUAI 15-1		ind1A	163	6	5	1	10.5	G	C	A		T	T	T	G	T	G	G	A	T	T	G	A	G	T	A	C
CX10	Gang 46B	China	Indica	IRMBN	T	G	A	G	SUS	Hap 4	0	SUS	237	Hap 4	Hap 4	Insertion		Sus	11 SNP different than Katy		CX10	GANG 46B	IRGC 135890	ind1A	154	0	0	0	19	G	C	A	G	T	T	T	G	T	G	G	A	T	T	G	A	G	T	A	C
CX207	Gaozi	China	Indica	IRMBN	T	G	A	G	SUS	Hap 4	0	SUS	237	Hap 4	Hap 4	Insertion		Sus	11 SNP different than Katy		CX207	GAOZI		indx	163	0	0	0	10	G	C	A	G	T	T	T	G	T	G	G	A	T	T	G	A	G	T	A	C
CX267	IET1444	India	Indica	IRMBN	T	G	A	G	SUS	Hap 4	0	SUS	237	Hap 4	Hap 4	Insertion		Sus	11 SNP different than Katy		CX267	IET1444	IRGC 135914	indx	155	0	0	0	18	G	C	A	G	T	T	T	G	T	G	G	A	T	T	G	A	G	T	A	C
IRIS 313-10170	MIN ZAO 6	China	Indica	IRRI	T	G	A	G	SUS	Hap 4	0	SUS	237	Hap 4	Hap 4	Insertion		Sus	11 SNP different than Katy		IRIS 313-10170	MIN ZAO 6::IRGC 63772-1	IRGC 125842	ind1A	163	0	0	0	10	G	C	A	G	T	T	T	G	T	G	G	A	T	T	G	A	G	T	A	C
IRIS 313-10754	KH998	India	Indica	IRRI	T	G	A	G	SUS	Hap 4	0	SUS	237	Hap 4	Hap 4	Insertion		Sus	11 SNP different than Katy		IRIS 313-10754	KH 998::IRGC 16948-2	IRGC 128081	indx	162	0	0	0	11	G	C	A	G	T	T	T	G	T	G	G	A	T	T	G	A	G	T	A	C
IRIS 313-11038	AI-NAN-TSAO 39	China	Indica	IRRI	T	G	A	G	SUS	Hap 4	0	SUS	237	Hap 4	Hap 4	Insertion		Sus	11 SNP different than Katy		IRIS 313-11038	AI NAN TSAO 39::IRGC 28461-2	IRGC 127924	ind1A	162	0	0	0	11	G	C	A	G	T	T	T	G	T	G	G	A	T	T	G	A	G	T	A	C
IRIS 313-11247	RP1153-20-14	India	Indica	IRRI	T	G	A	G	SUS	Hap 4	0	SUS	237	Hap 4	Hap 4	Insertion		Sus	11 SNP different than Katy		IRIS 313-11247	RP 1153-20-14::IRGC 40131-2	IRGC 132431	indx	162	0	0	0	11	G	C	A	G	T	T	T	G	T	G	G	A	T	T	G	A	G	T	A	C
IRIS 313-11433	MR136-1	India	Tropical japonica	IRRI	T	G	A	G	SUS	Hap 4	0	SUS	237	Hap 4	Hap 4	Insertion		Sus	11 SNP different than Katy		IRIS 313-11433	MR 136-1::IRGC 50707-1	IRGC 127635	ind1A	162	0	0	0	11	G	C	A	G	T	T	T	G	T	G	G	A	T	T	G	A	G	T	A	C
IRIS 313-11622	JUAN YE LAI	China	Tropical japonica	IRRI	T	G	A	G	SUS	Hap 4	0	SUS	237	Hap 4	Hap 4	Insertion		Sus	11 SNP different than Katy		IRIS 313-11622	JUAN YE LAI::IRGC 61825-1	IRGC 127467	ind1A	162	0	0	0	11	G	C	A	G	T	T	T	G	T	G	G	A	T	T	G	A	G	T	A	C
IRIS 313-11865	HUO QING	China	Indica	IRRI	T	G	A	G	SUS	Hap 4	0	SUS	237	Hap 4	Hap 4	Insertion		Sus	11 SNP different than Katy		IRIS 313-11865	HUO QING::IRGC 72148-1	IRGC 127423	ind1A	166	0	0	0	7	G	C	A	G	T	T	T	G	T	G	G	A	T	T	G	A	G	T	A	C
IRIS 313-11869	MA WEI ZHAN	China	Indica	IRRI	T	G	A	G	SUS	Hap 4	0	SUS	237	Hap 4	Hap 4	Insertion		Sus	11 SNP different than Katy		IRIS 313-11869	MA WEI ZHAN::IRGC 72220-1	IRGC 127615	ind1A	154	0	0	0	19	G	C	A	G	T	T	T	G	T	G	G	A	T	T	G	A	G	T	A	C
IRIS 313-11909	HONG MI JIU GONG JI	China	Indica	IRRI	T	G	A	G	SUS	Hap 4	0	SUS	237	Hap 4	Hap 4	Insertion		Sus	11 SNP different than Katy		IRIS 313-11909	HONG MI JIU GONG JI::IRGC 74031-1	IRGC 127414	ind1A	162	0	0	0	11	G	C	A	G	T	T	T	G	T	G	G	A	T	T	G	A	G	T	A	C
IRIS 313-9469	TSAO SHENG LI 1	China	Indica	IRRI	T	G	A	G	SUS	Hap 4	0	SUS	237	Hap 4	Hap 4	Insertion		Sus	11 SNP different than Katy		IRIS 313-9469	TSAO SHENG LI 1::IRGC 1309-1	IRGC 125929	ind1A	154	0	0	0	19	G	C	A	G	T	T	T	G	T	G	G	A	T	T	G	A	G	T	A	C
B140	Pei C122	China	Indica	MC	0	G	A	G	SUS	Hap 4	0	SUS	237	Hap 4	Hap 4	Insertion		Sus	11 SNP different than Katy		B140	PEI C122		ind1A	162	0	0	0	11	G	C	A	G	T	T	T	G	T	G	G	A	T	T	G	A	G	T	A	C
IRIS 313-11413	KALAR KAR	0	Aus/boro	IRRI	T	G	A	G	SUS	Hap 8	8a	SUS	237	Hap 4	Hap 4	Insertion		Sus	11 SNP different than Katy		IRIS 313-11413	KALAR KAR::IRGC 49737-2	IRGC 132420	aus	154	0	0	0	16	G	C	A	G	T	T	T	G	T	G	G	A	T	T	G	A	G	T	A	C
IRIS 313-11455	CIPPI	India	Aus/boro	IRRI	T	G	A	G	SUS	Hap 8	8c	SUS	237	Hap 4	Hap 4	Insertion		Sus	11 SNP different than Katy		IRIS 313-11455	CIPPI::IRGC 52415-1	IRGC 128268	aus	155	0	0	0	15	G	C	A	G	T	T	T	G	T	G	G	A	T	T	G	A	G	T	A	C
IRIS 313-7993	VARY LAVA DE BETAFO	Madagascar	Japonica	IRRI	T	G	A	G	SUS	Hap 8	sub	SUS	237	Hap 4	Hap 4	Insertion		Sus	11 SNP different than Katy		IRIS 313-7993	VARY LAVA DE BETAFO::GERVEX 8381-C1	IRGC 122276	trop	163	0	0	0	7	G	C	A	G	T	T	T	G	T	G	G	A	T	T	G	A	G	T	A	C
B074	Taishannuo	China	Indica	MC	T	G	A	G	SUS	Hap 4	0	SUS	237	Hap 4	Hap 4	Insertion		Sus	11 SNP different than Katy		B074	TAISHANNUO		ind1A	154	1	1	0	19	G	C	A	G	T	T	T	G	T	G	G	A	T	T	G	A	G	T	A	C
B092	Gongju 73	China	Indica	MC	T	G	A	G	SUS	Hap 4	0	SUS	237	Hap 4	Hap 4	Insertion		Sus	11 SNP different than Katy		B092	GONGJU 73		ind1A	162	1	0	1	10.5	G	C	A	G	T	T	T	G	T	G	G	A	T	T	G	A	G	T	A	C
B248	Zhuzhen B	China	Indica	MC	T	G	A	G	SUS	Hap 4	0	SUS	237	Hap 4	Hap 4	Insertion		Sus	11 SNP different than Katy		B248	ZHUZHEN B		ind1A	163	1	1	0	10	G	C	A	G	T	T	T	G	T	G	G	A	T	T	G	A	G	T	A	C
B260	Mamagu	China	Indica	MC	T	G	A	G	SUS	Hap 4	0	SUS	237	Hap 4	Hap 4	Insertion		Sus	11 SNP different than Katy		B260	MAMAGU		ind1A	158	1	1	0	15	G	C	A	G	T	T	T	G	T	G	G	A	T	T	G	A	G	T	A	C
CX114	Guang Lu Ai 4	China	Indica	IRMBN	T	G	A	G	SUS	Hap 4	0	SUS	237	Hap 4	Hap 4	Insertion		Sus	11 SNP different than Katy		CX114	GUANG LU AI 4		ind1A	162	1	1	0	11	G	C	A	G	T	T	T	G	T	G	G	A	T	T	G	A	G	T	A	C
CX131	ZALE	Myanmar	Indica	IRMBN	T	G	A	G	SUS	Hap 4	0	SUS	237	Hap 4	Hap 4	Insertion		Sus	11 SNP different than Katy		CX131	ZALE	IRGC 136087	ind1A	162	1	0	1	10.5	G	C	A	G	T	T	T	G	T	G	G	A	T	T	G	A	G	T	A	C
CX162	TN1	Taiwan	Indica	IRMBN	T	G	A	G	SUS	Hap 4	0	SUS	237	Hap 4	Hap 4	Insertion		Sus	11 SNP different than Katy		CX162	TN1		ind1A	154	1	1	0	19	G	C	A	G	T	T	T	G	T	G	G	A	T	T	G	A	G	T	A	C
CX219	FL478	Phillipines	Indica	IRMBN	T	G	A	G	SUS	Hap 4	0	SUS	237	Hap 4	Hap 4	Insertion		Sus	11 SNP different than Katy		CX219	FL478	IRGC 135888	indx	153	1	1	0	20	G	C	A	G	T	T	T	G	T	G	G	A	T	T	G	A	G	T	A	C
CX265	MONOLAYA	United States	Intermediate type	IRMBN	T	G	A	G	SUS	Hap 4	0	SUS	237	Hap 4	Hap 4	Insertion		Sus	11 SNP different than Katy		CX265	MONOLAYA	IRGC 135988	indx	154	1	1	0	19	G	C	A	G	T	T	T	G	T	G	G	A	T	T	G	A	G	T	A	C
IRIS 313-11568	SATHIYA	Nepal	Indica	IRRI	T	G	A	G	SUS	Hap 4	0	SUS	237	Hap 4	Hap 4	Insertion		Sus	11 SNP different than Katy		IRIS 313-11568	SATHIYA::IRGC 59225-1	IRGC 127789	ind1A	157	1	1	0	16	G	C	A	G	T	T	T	G	T	G	G	A	T	T	G	A	G	T	A	C
IRIS 313-11596	BHAINSA MUNDARIYA	India	Indica	IRRI	T	G	A	G	SUS	Hap 4	0	SUS	237	Hap 4	Hap 4	Insertion		Sus	11 SNP different than Katy		IRIS 313-11596	BHAINSA MUNDARIYA::IRGC 60893-1	IRGC 127221	indx	155	1	0	1	18	G	C	A	G	T	T	T	G	T	G	G	A	T	T	G	A	G	T	A	C
IRIS 313-11857	DA LI BAI 63	China	Indica	IRRI	T	G	A	G	SUS	Hap 4	0	SUS	237	Hap 4	Hap 4	Insertion		Sus	11 SNP different than Katy		IRIS 313-11857	DA LI BAI 63::IRGC 72016-1	IRGC 127294	ind1A	162	1	1	0	11	G	C	A	G	T	T	T	G	T	G	G	A	T	T	G	A	G	T	A	C
IRIS 313-11860	GUA PAI GU	China	Indica	IRRI	T	G	A	G	SUS	Hap 4	0	SUS	237	Hap 4	Hap 4	Insertion		Sus	11 SNP different than Katy		IRIS 313-11860	GUA PAI GU::IRGC 72078-1	IRGC 127394	ind1A	162	1	1	0	11	G	C	A	G	T	T	T	G	T	G	G	A	T	T	G	A	G	T	A	C
IRIS 313-11870	NAN JING XIAO DAO	China	Indica	IRRI	T	G	A	G	SUS	Hap 4	0	SUS	237	Hap 4	Hap 4	Insertion		Sus	11 SNP different than Katy		IRIS 313-11870	NAN JING XIAO DAO::IRGC 72236-2	IRGC 132429	ind1A	154	1	0	1	18.5	G	C	A	G	T	T	T	G	T	G	G	A	T	T	G	A	G	T	A	C
IRIS 313-11944	I 814	Nepal	Indica	IRRI	T	G	A	G	SUS	Hap 4	0	SUS	237	Hap 4	Hap 4	Insertion		Sus	11 SNP different than Katy		IRIS 313-11944	I 814::IRGC 76028-1	IRGC 127426	ind1A	155	1	0	1	18	G	C	A	G	T	T	T	G	T	G	G	A	T	T	G	A	G	T	A	C
IRIS 313-11968	ZHAO DAN AI	China	Indica	IRRI	T	G	A	G	SUS	Hap 4	0	SUS	237	Hap 4	Hap 4	Insertion		Sus	11 SNP different than Katy		IRIS 313-11968	ZHAO DAN AI::IRGC 77422-1	IRGC 127913	ind1A	162	1	1	0	11	G	C	A	G	T	T	T	G	T	G	G	A	T	T	G	A	G	T	A	C
IRIS 313-11980	HSINCHU AI CHIO CHIENG	Taiwan	Indica	IRRI	T	G	A	G	SUS	Hap 4	0	SUS	237	Hap 4	Hap 4	Insertion		Sus	11 SNP different than Katy		IRIS 313-11980	HSINCHU AI CHIO CHIENG::IRGC 78182-1	IRGC 127420	ind1A	154	1	1	0	19	G	C	A	G	T	T	T	G	T	G	G	A	T	T	G	A	G	T	A	C
IRIS 313-8215	MERLE	France	Basmati/sadri	IRRI	T	G	A	G	SUS	Hap 4	0	SUS	237	Hap 4	Hap 4	Insertion		Sus	11 SNP different than Katy		IRIS 313-8215	MERLE::GERVEX 1685-C1	IRGC 122168	indx	163	1	1	0	9	G	C	A	G	T	T	T	G	T	G	G	A	T	T	G	A	G	T	A	C
IRIS 313-8433	CHANG LE SAN SHU ZAO	China	Indica	IRRI	T	G	A	G	SUS	Hap 4	0	SUS	237	Hap 4	Hap 4	Insertion		Sus	11 SNP different than Katy		IRIS 313-8433	CHANG LE SAN SHU ZAO::IRGC 63561-1	IRGC 126115	ind1A	155	1	1	0	18	G	C	A	G	T	T	T	G	T	G	G	A	T	T	G	A	G	T	A	C
IRIS 313-8435	UPRH233	India	Indica	IRRI	T	G	A	G	SUS	Hap 4	0	SUS	237	Hap 4	Hap 4	Insertion		Sus	11 SNP different than Katy		IRIS 313-8435	UPRH 233::IRGC 61667-1	IRGC 125627	ind1A	163	1	0	1	9.5	G	C	A	G	T	T	T	G	T	G	G	A	T	T	G	A	G	T	A	C
IRIS 313-9604	RPA5929(K 45)	India	Indica	IRRI	T	G	A	G	SUS	Hap 4	0	SUS	237	Hap 4	Hap 4	Insertion		Sus	11 SNP different than Katy		IRIS 313-9604	RPA 5929 (K 45)::IRGC 33963-1	IRGC 125890	indx	162	1	0	1	10.5	G	C	A	G	T	T	T	G	T	G	G	A	T	T	G	A	G	T	A	C
IRIS 313-9706	TAIPEI WOO-CO	Taiwan	Indica	IRRI	T	G	A	G	SUS	Hap 4	0	SUS	237	Hap 4	Hap 4	Insertion		Sus	11 SNP different than Katy		IRIS 313-9706	TAIPEI WOO CO::IRGC 112-1	IRGC 125913	ind1A	162	1	0	1	11.5	G	C	A	G	T	T	T	G	T	G	G	A	T	T	G	A	G	T	A	C
IRIS 313-9723	AI-ZI-HUNG	China	Indica	IRRI	T	G	A	G	SUS	Hap 4	0	SUS	237	Hap 4	Hap 4	Insertion		Sus	11 SNP different than Katy		IRIS 313-9723	AI ZI HUNG::IRGC 51255-1	IRGC 126129	ind1A	163	1	1	0	10	G	C	A	G	T	T	T	G	T	G	G	A	T	T	G	A	G	T	A	C
CX17	Yuexiangzhan	China	Indica	IRMBN	0	G	A	G	SUS	Hap 4	0	SUS	237	Hap 4	Hap 4	Insertion		Sus	11 SNP different than Katy		CX17	YUEXIANGZHAN		indx	163	1	0	1	10	G	C	A	G	T	T	T	G	T	G	G	A	T	T	G	A	G	T	A	C
IRIS 313-11818	LETYONE	Myanmar	Indica	IRRI	T	G	A	G	SUS	Hap 7	7a	SUS	237	Hap 4	Hap 4	Insertion		Sus	11 SNP different than Katy		IRIS 313-11818	LETYONE::IRGC 70753-1	IRGC 128361	indx	154	1	0	1	18.5	G	C	A	G	T	T	T	G	T	G	G	A	T	T	G	A	G	T	A	C
IRIS 313-10623	SIDALI	Nepal	Aus/boro	IRRI	T	G	A	G	SUS	Hap 8	8b	SUS	237	Hap 4	Hap 4	Insertion		Sus	11 SNP different than Katy		IRIS 313-10623	SIDALI::IRGC 9567-1	IRGC 127804	aus	163	1	1	0	7	G	C	A	G	T	T	T	G	T	G	G	A	T	T	G	A	G	T	A	C
IRIS 313-7651	BOTRA MAITSO	Madagascar	Indica	IRRI	T	G	A	G	SUS	Hap 8	8c	SUS	237	Hap 4	Hap 4	Insertion		Sus	11 SNP different than Katy		IRIS 313-7651	BOTRA MAITSO::GERVEX 8389-C1	IRGC 121990	ind2	162	1	1	0	8	G	C	A	G	T	T	T	G	T	G	G	A	T	T	G	A	G	T	A	C
IRIS 313-9778	GENIT	Argentina	Indica	IRRI	T	G	A	G	SUS	Hap 8	8c	SUS	237	Hap 4	Hap 4	Insertion		Sus	11 SNP different than Katy		IRIS 313-9778	GENIT::IRGC 3272-1	IRGC 125751	admix	164	1	0	1	6	G	C	A	G	T	T	T	G	T	G	G	A	T	T	G	A	G	T	A	C
CX317	MR19	China	Intermediate type	IRMBN	T	G	A	G	SUS	Hap 3	3a	SUS	237	Hap 4	Hap 4	Insertion		Sus	11 SNP different than Katy		CX317	MR19	IRGC 135992	temp	167	2	1	1	0.5	G	C	A/G	G	T	T	T	G	T	G	G	A	T	T	G	A	G	T	A	C
B009	Vietnam Zaodao	Vietnam	Indica	MC	T	G	A	G	SUS	Hap 4	0	SUS	237	Hap 4	Hap 4	Insertion		Sus	11 SNP different than Katy		B009	VIETNAM ZAODAO	IRGC 136065	ind1A	154	2	0	2	19	G	C	A	G	T	T	T	G	T	G	G	A	T	T	G	A	G	T	A	C
B059	Nanjing 11	China	Indica	MC	T	G	A	G	SUS	Hap 4	0	SUS	237	Hap 4	Hap 4	Insertion		Sus	11 SNP different than Katy		B059	NANJING 11		ind1A	162	2	0	2	11	G	C	A	G	T	T	T	G	T	G	G	A	T	T	G	A	G	T	A	C
B208	Lucaihao	China	Indica	MC	T	G	A	G	SUS	Hap 4	0	SUS	237	Hap 4	Hap 4	Insertion		Sus	11 SNP different than Katy		B208	LUCAIHAO		ind1A	154	2	0	2	19	G	C	A	G	T	T	T	G	T	G	G	A	T	T	G	A	G	T	A	C
B214	Xuanenchangtanqingzhan	China	Indica	MC	T	G	A	G	SUS	Hap 4	0	SUS	237	Hap 4	Hap 4	Insertion		Sus	11 SNP different than Katy		B214	XUANENCHANGTANQINGZHAN		ind1B	154	2	0	2	20	G	C	A	G	T	T	T	G	T	G	G	A	T	T	G	A	G	T	A	C
B244	Xiangdao	China	Indica	MC	T	G	A	G	SUS	Hap 4	0	SUS	237	Hap 4	Hap 4	Insertion		Sus	11 SNP different than Katy		B244	XIANGDAO		ind1A	162	2	1	1	10.5	G	C	A	G	T	T	T	G	T	G	G	A	T	T	G	A	G	T	A	C
B249	Chaoyangyihao B	China	Indica	MC	T	G	A	G	SUS	Hap 4	0	SUS	237	Hap 4	Hap 4	Insertion		Sus	11 SNP different than Katy		B249	CHAOYANGYIHAO B		ind1A	155	2	0	2	18	G	C	A	G	T	T	T	G	T	G	G	A	T	T	G	A	G	T	A	C
B253	Jiangnongzao 1 B	China	Indica	MC	T	G	A	G	SUS	Hap 4	0	SUS	237	Hap 4	Hap 4	Insertion		Sus	11 SNP different than Katy		B253	JIANGNONGZAO 1 B		indx	154	2	0	2	19	G	C	A	G	T	T	T	G	T	G	G	A	T	T	G	A	G	T	A	C
B254	Jinghu3 B	China	Indica	MC	T	G	A	G	SUS	Hap 4	0	SUS	237	Hap 4	Hap 4	Insertion		Sus	11 SNP different than Katy		B254	JINGHU3 B		indx	154	2	0	2	19	G	C	A	G	T	T	T	G	T	G	G	A	T	T	G	A	G	T	A	C
B264	Sanbaili	China	Indica	MC	T	G	A	G	SUS	Hap 4	0	SUS	237	Hap 4	Hap 4	Insertion		Sus	11 SNP different than Katy		B264	SANBAILI		ind1A	154	2	0	2	19	G	C	A	G	T	T	T	G	T	G	G	A	T	T	G	A	G	T	A	C
CX128	Gajale	Nepal	Indica	IRMBN	T	G	A	G	SUS	Hap 4	0	SUS	237	Hap 4	Hap 4	Insertion		Sus	11 SNP different than Katy		CX128	GAJALE	IRGC 135889	indx	163	2	1	1	9.5	G	C	A	G	T	T	T	G	T	G	G	A	T	T	G	A	G	T	A	C
CX288	D11	China	Indica	IRMBN	T	G	A	G	SUS	Hap 4	0	SUS	237	Hap 4	Hap 4	Insertion		Sus	11 SNP different than Katy		CX288	D11	IRGC 135874	indx	162	2	0	2	11	G	C	A	G	T	T	T	G	T	G	G	A	T	T	G	A	G	T	A	C
IRIS 313-11039	KWANG-LU-AI 4	China	Indica	IRRI	T	G	A	G	SUS	Hap 4	0	SUS	237	Hap 4	Hap 4	Insertion		Sus	11 SNP different than Katy		IRIS 313-11039	KWANG LU AI 4::IRGC 28480-2	IRGC 128093	ind1A	162	2	0	2	11	G	C	A	G	T	T	T	G	T	G	G	A	T	T	G	A	G	T	A	C
IRIS 313-11245	RP20-12	India	Indica	IRRI	T	G	A	G	SUS	Hap 4	0	SUS	237	Hap 4	Hap 4	Insertion		Sus	11 SNP different than Katy		IRIS 313-11245	RP 20-12::IRGC 40031-2	IRGC 128151	indx	154	2	0	2	20	G	C	A	G	T	T	T	G	T	G	G	A	T	T	G	A	G	T	A	C
IRIS 313-11337	LAWA-AN	Philippines	Tropical japonica	IRRI	T	G	A	G	SUS	Hap 4	0	SUS	237	Hap 4	Hap 4	Insertion		Sus	11 SNP different than Katy		IRIS 313-11337	LAWA AN::IRGC 44544-2	IRGC 132255	trop	162	2	1	1	10.5	G	C	A	G	T	T	T	G	T	G	G	A	T	T	G	A	G	T	A	C
IRIS 313-11752	M 6034-1	China	Indica	IRRI	T	G	A	G	SUS	Hap 4	0	SUS	237	Hap 4	Hap 4	Insertion		Sus	11 SNP different than Katy		IRIS 313-11752	M 6034-1::IRGC 68193-1	IRGC 127584	ind1A	154	2	0	2	19	G	C	A	G	T	T	T	G	T	G	G	A	T	T	G	A	G	T	A	C
IRIS 313-11804	QUN XUAN ZAO	China	Indica	IRRI	T	G	A	G	SUS	Hap 4	0	SUS	237	Hap 4	Hap 4	Insertion		Sus	11 SNP different than Katy		IRIS 313-11804	QUN XUAN ZAO::IRGC 70371-1	IRGC 128441	ind1A	154	2	0	2	19	G	C	A	G	T	T	T	G	T	G	G	A	T	T	G	A	G	T	A	C
IRIS 313-11806	78 XUAN WU	China	Indica	IRRI	T	G	A	G	SUS	Hap 4	0	SUS	237	Hap 4	Hap 4	Insertion		Sus	11 SNP different than Katy		IRIS 313-11806	78 XUAN WU::IRGC 70475-1	IRGC 127101	ind1A	154	2	0	2	19	G	C	A	G	T	T	T	G	T	G	G	A	T	T	G	A	G	T	A	C
IRIS 313-11965	GUANG XUAN LIU HAO	China	Indica	IRRI	T	G	A	G	SUS	Hap 4	0	SUS	237	Hap 4	Hap 4	Insertion		Sus	11 SNP different than Katy		IRIS 313-11965	GUANG XUAN LIU HAO::IRGC 77341-1	IRGC 128304	ind1A	158	2	0	2	15	G	C	A	G	T	T	T	G	T	G	G	A	T	T	G	A	G	T	A	C
IRIS 313-12054	HUA 24	China	Temperate japonica	IRRI	T	G	A	G	SUS	Hap 4	0	SUS	237	Hap 4	Hap 4	Insertion		Sus	11 SNP different than Katy		IRIS 313-12054	HUA 24::IRGC 82127-1	IRGC 128312	temp	155	2	0	2	18	G	C	A	G	T	T	T	G	T	G	G	A	T	T	G	A	G	T	A	C
IRIS 313-8161	CNA 4081	Brazil	Temperate japonica	IRRI	T	G	A	G	SUS	Hap 4	0	SUS	237	Hap 4	Hap 4	Insertion		Sus	11 SNP different than Katy		IRIS 313-8161	CNA 4081::GERVEX 1494-C1	IRGC 122017	ind1B	163	2	0	2	10	G	C	A	G	T	T	T	G	T	G	G	A	T	T	G	A	G	T	A	C
IRIS 313-8212	GIZA 178	Egypt	Indica	IRRI	T	G	A	G	SUS	Hap 4	0	SUS	237	Hap 4	Hap 4	Insertion		Sus	11 SNP different than Katy		IRIS 313-8212	GIZA 178::GERVEX 1681-C1	IRGC 122060	indx	163	2	0	2	10	G	C	A	G	T	T	T	G	T	G	G	A	T	T	G	A	G	T	A	C
IRIS 313-8454	LAI YIP ZIM	Taiwan	Indica	IRRI	T	G	A	G	SUS	Hap 4	0	SUS	237	Hap 4	Hap 4	Insertion		Sus	11 SNP different than Katy		IRIS 313-8454	LAI YIP ZIM::IRGC 4955-1	IRGC 125618	ind1A	162	2	0	2	11	G	C	A	G	T	T	T	G	T	G	G	A	T	T	G	A	G	T	A	C
IRIS 313-8932	PATISAIL	Bangladesh	Indica	IRRI	T	G	A	G	SUS	Hap 4	0	SUS	237	Hap 4	Hap 4	Insertion		Sus	11 SNP different than Katy		IRIS 313-8932	PATISAIL::IRGC 37562-1	IRGC 126079	ind3	154	2	0	2	20	G	C	A	G	T	T	T	G	T	G	G	A	T	T	G	A	G	T	A	C
IRIS 313-11298	ARC 13544	India	Aus/boro	IRRI	T	G	A	G	SUS	Hap 8	sub	SUS	237	Hap 4	Hap 4	Insertion		Sus	11 SNP different than Katy		IRIS 313-11298	ARC 13544::IRGC 42743-1	IRGC 127152	aus	154	2	1	1	16.5	G	C	A/G	G	T	T	T	G	T	G	G	A	T	T	G	A	G	T	A	C
IRIS 313-11482	BONGEZA	Bangladesh	Aus/boro	IRRI	T	G	A	G	SUS	Hap 8	8c	SUS	237	Hap 4	Hap 4	Insertion		Sus	11 SNP different than Katy		IRIS 313-11482	BONGEZA::IRGC 53483-1	IRGC 127234	aus	163	2	1	1	6.5	G	C	A	G	T	T	T	G	T	G	G	A	T	T	G	A	G	T	A	C
IRIS 313-11754	AMBOHIMANDAY	Madagascar	Tropical japonica	IRRI	T	G	A	G	SUS	Hap 8	8c	SUS	237	Hap 4	Hap 4	Insertion		Sus	11 SNP different than Katy		IRIS 313-11754	AMBOHIMANDAY::IRGC 68330-1	IRGC 128214	admix	154	2	0	2	16	G	C	A	G	T	T	T	G	T	G	G	A	T	T	G	A	G	T	A	C
IRIS 313-8641	AUS 439	Bangladesh	Aus/boro	IRRI	T	G	A	G	SUS	Hap 8	8c	SUS	237	Hap 4	Hap 4	Insertion		Sus	11 SNP different than Katy		IRIS 313-8641	AUS 439::IRGC 29221-1	IRGC 120876	aus	155	2	1	1	15	G	C	A	G	T	T	T	G	T	G	G	A	T	T	G	A	G	T	A	C
IRIS 313-10020	HODARAWALA	Sri Lanka	Indica	IRRI	T	G	A	G	SUS	omit missing	0	missing	237	Hap 4	Hap 4	Insertion		Sus	11 SNP different than Katy		IRIS 313-10020	HODARAWALA::IRGC 67631-1	IRGC 120968	aus	154	2	0	2	16	G	C	A	G	T	T	T	G	T	G	G	A	T	T	G	A	G	T	A	C
B125	Xiangwanxian 3	China	Indica	MC	T	G	A	G	SUS	Hap 4	0	SUS	237	Hap 4	Hap 4	Insertion		Sus	11 SNP different than Katy		B125	XIANGWANXIAN 3		indx	154	3	0	3	19.5	G	C	A	G	T	T	T	G	T	G	G	A	T	T	G	A	G	T	A	C
B127	Dangyu 5	China	Indica	MC	T	G	A	G	SUS	Hap 4	0	SUS	237	Hap 4	Hap 4	Insertion		Sus	11 SNP different than Katy		B127	DANGYU 5		ind1A	163	3	2	1	10	G	C	A	G	T	T	T	G	T	G	G	A	T	T	G	A	G	T	A	C
CX101	Hei Mi Chan	Taiwan	Indica	IRMBN	T	G	A	G	SUS	Hap 4	0	SUS	237	Hap 4	Hap 4	Insertion		Sus	11 SNP different than Katy		CX101	HEI MI CHAN	IRGC 135902	ind1A	154	3	0	3	18.5	G	C	A	G	T	T	T	G	T	G	G	A	T	T	G	A	G	T	A	C
CX133	Zhengshan97	China	Indica	IRMBN	T	G	A	G	SUS	Hap 4	0	SUS	237	Hap 4	Hap 4	Insertion		Sus	11 SNP different than Katy		CX133	ZHENGSHAN97		ind1A	162	3	3	0	11	G	C	A	G	T	T	T	G	T	G	G	A	T	T	G	A	G	T	A	C
CX3	BR24	Bangladesh	Indica	IRMBN	T	G	A	G	SUS	Hap 4	0	SUS	237	Hap 4	Hap 4	Insertion		Sus	11 SNP different than Katy		CX3	BR24	IRGC 117623	ind1A	154	3	0	3	18.5	G	C	A	G	T	T	T	G	T	G	G	A	T	T	G	A	G	T	A	C
CX94	Swarna	india	Indica	IRMBN	T	G	A	G	SUS	Hap 4	0	SUS	237	Hap 4	Hap 4	Insertion		Sus	11 SNP different than Katy		CX94	SWARNA	IRGC 117278	indx	154	3	0	3	18.5	G	C	A	G	T	T	T	G	T	G	G	A	T	T	G	A	G	T	A	C
IRIS 313-11579	SHAN GU	China	Indica	IRRI	T	G	A	G	SUS	Hap 4	0	SUS	237	Hap 4	Hap 4	Insertion		Sus	11 SNP different than Katy		IRIS 313-11579	SHAN GU::IRGC 59870-1	IRGC 127797	ind1A	155	3	0	3	17.5	G	C	A	G	T	T	T	G	T	G	G	A	T	T	G	A	G	T	A	C
IRIS 313-11667	LUO AI ZAO 3	China	Indica	IRRI	T	G	A	G	SUS	Hap 4	0	SUS	237	Hap 4	Hap 4	Insertion		Sus	11 SNP different than Katy		IRIS 313-11667	LUO AI ZAO 3::IRGC 63730-1	IRGC 127580	ind1A	154	3	0	3	18.5	G	C	A	G	T	T	T	G	T	G	G	A	T	T	G	A	G	T	A	C
IRIS 313-11727	HONG YANG ZAO 3	China	Indica	IRRI	T	G	A	G	SUS	Hap 4	0	SUS	237	Hap 4	Hap 4	Insertion		Sus	11 SNP different than Katy		IRIS 313-11727	HONG YANG ZAO 3::IRGC 67177-1	IRGC 127416	ind1A	162	3	0	3	10.5	G	C	A	G	T	T	T	G	T	G	G	A	T	T	G	A	G	T	A	C
IRIS 313-11746	E 2070	China	Indica	IRRI	T	G	A	G	SUS	Hap 4	0	SUS	237	Hap 4	Hap 4	Insertion		Sus	11 SNP different than Katy		IRIS 313-11746	E 2070::IRGC 67981-1	IRGC 127349	ind1A	155	3	0	3	18	G	C	A	G	T	T	T	G	T	G	G	A	T	T	G	A	G	T	A	C
IRIS 313-11866	JIANG ER ZAO	China	Indica	IRRI	T	G	A	G	SUS	Hap 4	0	SUS	237	Hap 4	Hap 4	Insertion		Sus	11 SNP different than Katy		IRIS 313-11866	JIANG ER ZAO::IRGC 72152-1	IRGC 127458	ind1A	162	3	1	2	11	G	C	A	G	T	T	T	G	T	G	G	A	T	T	G	A	G	T	A	C
IRIS 313-8940	FU ZAO XIAN	China	Indica	IRRI	T	G	A	G	SUS	Hap 4	0	SUS	237	Hap 4	Hap 4	Insertion		Sus	11 SNP different than Katy		IRIS 313-8940	FU ZAO XIAN::IRGC 63619-1	IRGC 125744	ind1A	155	3	0	3	18	G	C	A	G	T	T	T	G	T	G	G	A	T	T	G	A	G	T	A	C
IRIS 313-9182	KHAO MON	Myanmar	Indica	IRRI	T	G	A	G	SUS	Hap 4	0	SUS	237	Hap 4	Hap 4	Insertion		Sus	11 SNP different than Katy		IRIS 313-9182	KHAO MON::IRGC 60764-1	IRGC 125803	indx	154	3	1	2	20	G	C	A	G	T	T	T	G	T	G	G	A	T	T	G	A	G	T	A	C
IRIS 313-9570	NX 3533	China	Indica	IRRI	T	G	A	G	SUS	Hap 4	0	SUS	237	Hap 4	Hap 4	Insertion		Sus	11 SNP different than Katy		IRIS 313-9570	NX 3533::IRGC 63796-1	IRGC 125859	indx	162	3	1	2	11	G	C	A	G	T	T	T	G	T	G	G	A	T	T	G	A	G	T	A	C
IRIS 313-9705	TAITUNG WOO-LI	Taiwan	Indica	IRRI	T	G	A	G	SUS	Hap 4	0	SUS	237	Hap 4	Hap 4	Insertion		Sus	11 SNP different than Katy		IRIS 313-9705	TAITUNG WOO LI::IRGC 111-1	IRGC 125914	ind1A	164	3	1	2	9	G	C	A	G	T	T	T	G	T	G	G	A	T	T	G	A	G	T	A	C
IRIS 313-9708	TSAI-YUAN-CHON	Taiwan	Indica	IRRI	T	G	A	G	SUS	Hap 4	0	SUS	237	Hap 4	Hap 4	Insertion		Sus	11 SNP different than Katy		IRIS 313-9708	TSAI YUAN CHON::IRGC 126-1	IRGC 125928	ind1A	162	3	3	0	11	G	C	A	G	T	T	T	G	T	G	G	A	T	T	G	A	G	T	A	C
IRIS 313-12004	TANALA	Madagascar	Intermediate type	IRRI	T	G	A	G	SUS	Hap 8	8c	SUS	237	Hap 4	Hap 4	Insertion		Sus	11 SNP different than Katy		IRIS 313-12004	TANALA::IRGC 79467-1	IRGC 132045	admix	164	3	3	0	4	G	C	A	G	T	T	T	G	T	G	G	A	T	T	G	A	G	T	A	C
IRIS 313-11932	SINDANO3	Kenya	Indica	IRRI	T	G	A	G	SUS	unique	0	rare	237	Hap 4	Hap 4	Insertion		Sus	11 SNP different than Katy		IRIS 313-11932	SINDANO 3::IRGC 75279-1	IRGC 127808	ind2	163	3	3	0	7	G	C	A	G	T	T	T				G	A	T	T	G	A	G	T	A	C
B040	K 24	Uganda	Indica	MC	T	G	A	G	SUS	Hap 4	0	SUS	237	Hap 4	Hap 4	Insertion		Sus	11 SNP different than Katy		B040	K 24	IRGC 135962	indx	154	4	1	3	18.5	G	C	A	G	T	T	T	G	T	G	G	A	T	T	G	A	G	T	A	C
B216	Hanmadao4	China	Indica	MC	T	G	A	G	SUS	Hap 4	sub	SUS	237	Hap 4	Hap 4	Insertion		Sus	11 SNP different than Katy		B216	HANMADAO4		ind1A	155	4	3	1	18	G	C	A	G	T	T	T	G	T	G	G	A	T	T	G	A	G	T	A	C
B234	Aituogu 151	China	Indica	MC	T	G	A	G	SUS	Hap 4	0	SUS	237	Hap 4	Hap 4	Insertion		Sus	11 SNP different than Katy		B234	AITUOGU 151		ind1A	154	4	2	2	19	G	C	A	G	T	T	T	G	T	G	G	A	T	T	G	A	G	T	A	C
CX263	PADISENEMOK	0	Intermediate type	IRMBN	T	G	A	G	SUS	Hap 4	0	SUS	237	Hap 4	Hap 4	Insertion		Sus	11 SNP different than Katy		CX263	PADISENEMOK	IRGC 136018	indx	154	4	2	2	19	G	C	A	G	T	T	T	G	T	G	G	A	T	T	G	A	G	T	A	C
CX328	Baoxuan 21	China	Indica	IRMBN	T	G	A	G	SUS	Hap 4	0	SUS	237	Hap 4	Hap 4	Insertion		Sus	11 SNP different than Katy		CX328	BAOXUAN 21 B		ind1A	155	4	0	4	17.5	G	C	A	G	T	T	T	G	T	G	G	A	T	T	G	A	G	T	A	C
IRIS 313-10921	Khao phae hom	Laos	Indica	IRRI	T	G	A	G	SUS	Hap 4	0	SUS	237	Hap 4	Hap 4	Insertion		Sus	11 SNP different than Katy		IRIS 313-10921	KHAO PHAE HOM::IRGC 23518-2	IRGC 132427	indx	163	4	2	2	10	G	C	A	G	T	T	T	G	T	G	G	A	T	T	G	A	G	T	A	C
IRIS 313-11669	F 478	China	Indica	IRRI	T	G	A	G	SUS	Hap 4	0	SUS	237	Hap 4	Hap 4	Insertion		Sus	11 SNP different than Katy		IRIS 313-11669	F 478::IRGC 63882-1	IRGC 131986	indx	154	4	0	4	20	G	C	A	G	T	T	T	G	T	G	G	A	T	T	G	A	G	T	A	C
IRIS 313-11722	KABERI	Bangladesh	Indica	IRRI	T	G	A	G	SUS	Hap 4	0	SUS	237	Hap 4	Hap 4	Insertion		Sus	11 SNP different than Katy		IRIS 313-11722	KABERI::IRGC 66801-1	IRGC 128327	indx	154	4	0	4	20	G	C	A	G	T	T	T	G	T	G	G	A	T	T	G	A	G	T	A	C
IRIS 313-15900	IR 84196-12-32(SAMBHA MAHSURI + SUB1)	Philippines	Indica	IRRI	T	G	A	G	SUS	Hap 4	0	SUS	237	Hap 4	Hap 4	Insertion		Sus	11 SNP different than Katy		IRIS 313-15900	IR 07F287::G1	IRGC 126960	indx	154	4	2	2	20	G	C	A	G	T	T	T	G	T	G	G	A	T	T	G	A	G	T	A	C
IRIS 313-9602	HTA22	Thailand	Indica	IRRI	T	G	A	G	SUS	Hap 4	0	SUS	237	Hap 4	Hap 4	Insertion		Sus	11 SNP different than Katy		IRIS 313-9602	HTA 22::IRGC 45827-1	IRGC 125765	indx	162	4	2	2	11	G	C	A	G	T	T	T	G	T	G	G	A	T	T	G	A	G	T	A	C
IRIS 313-9976	SSANGDUJO	South Korea	Indica	IRRI	T	G	A	G	SUS	Hap 4	0	SUS	237	Hap 4	Hap 4	Insertion		Sus	11 SNP different than Katy		IRIS 313-9976	SSANGDUJO::IRGC 55632-1	IRGC 125906	ind1A	165	4	4	0	6	G	C	A	G	T	T	T	G	T	G	G	A	T	T	G	A	G	T	A	C
IRIS 313-12065	YERI BUTUKA	Nigeria	Aus/boro	IRRI	T	G	A	G	SUS	Hap 8	8c	SUS	237	Hap 4	Hap 4	Insertion		Sus	11 SNP different than Katy		IRIS 313-12065	YERI BUTUKA::IRGC 82591-1	IRGC 127903	admix	162	4	2	2	8	G	C	A	G	T	T	T	G	T	G	G	A	T	T	G	A	G	T	A	C
IRIS 313-9661	LENJA MURALI	Bangladesh	Aus/boro	IRRI	T	G	A	G	SUS	Hap 8	8a	SUS	237	Hap 4	Hap 4	Insertion		Sus	11 SNP different than Katy		IRIS 313-9661	LENJA MURALI::IRGC 66815-1	IRGC 121038	aus	153	4	2	2	17	G	C	A/G	G	T	T	T	G	T	G	G	A	T	T	G	A	G	T	A	C
IRIS 313-11153	CT45	India	Japonica	IRRI	T	G	A	G	SUS	omit missing	0	missing	237	Hap 4	Hap 4	Insertion		Sus	11 SNP different than Katy		IRIS 313-11153	CT 45::IRGC 34027-2	IRGC 128517	temp	167	4	2	2	1	G	C	A	G	T	T	T	G	T	G	G	A	T	T	G	A	G	T	A	C
CX237	B6136-3-TB-0-1-5	Phillipines	Indica	IRMBN	T	G	A	G	SUS	Hap 4	0	SUS	237	Hap 4	Hap 4	Insertion		Sus	11 SNP different than Katy		CX237	B6136-3-TB-0-1-5	IRGC 135834	ind1B	154	5	3	2	19	G	C	A	G	T	T	T	G	T	G	G	A	T	T	G	A	G	T	A	C
IRIS 313-11993	LIM MA NO MA KHIN NYUNT	Myanmar	Indica	IRRI	T	G	A	G	SUS	Hap 4	0	SUS	237	Hap 4	Hap 4	Insertion		Sus	11 SNP different than Katy		IRIS 313-11993	LIM MA NO MA KHIN NYUNT::IRGC 78917-1	IRGC 132407	indx	163	5	2	3	9.5	G	C	A	G	T	T	T	G	T	G	G	A	T	T	G	A	G	T	A	C
IRIS 313-8341	BAT DO	Vietnam	Indica	IRRI	T	G	A	G	SUS	Hap 4	0	SUS	237	Hap 4	Hap 4	Insertion		Sus	11 SNP different than Katy		IRIS 313-8341	BAT DO::IRGC 7014-1	IRGC 121599	indx	154	5	0	5	19.5	G	C	A	G	T	T	T	G	T	G	G	A	T	T	G	A	G	T	A	C
IRIS 313-9429	RTS16	Vietnam	Indica	IRRI	T	G	A	G	SUS	Hap 4	0	SUS	237	Hap 4	Hap 4	Insertion		Sus	11 SNP different than Katy		IRIS 313-9429	RTS 16::IRGC 8235-1	IRGC 126309	indx	164	5	3	2	10	G	C	A	G	T	T	T	G	T	G	G	A	T	T	G	A	G	T	A	C
B060	Aijiaonante	China	Indica	MC	0	G	A	G	SUS	Hap 4	0	SUS	237	Hap 4	Hap 4	Insertion		Sus	11 SNP different than Katy		B060	AIJIAONANTE	IRGC 117600	ind1A	162	5	5	0	11	G	C	A	G	T	T	T	G	T	G	G	A	T	T	G	A	G	T	A	C
IRIS 313-8321	BHADOIA 303	Bangladesh	Aus/boro	IRRI	T	G	A	G	SUS	Hap 8	sub	SUS	237	Hap 4	Hap 4	Insertion		Sus	11 SNP different than Katy		IRIS 313-8321	BHADOIA 303::IRGC 6588-1	IRGC 120894	aus	161	5	3	2	6	G	C	A	G	T	T	T	G	T	G	G	A	T	T	G	A	G	T	A	C
IRIS 313-11956	JUNGEMARSI	Nepal	Intermediate type	IRRI	T	G	A	G	SUS	omit missing	0	missing	237	Hap 4	Hap 4	Insertion		Sus	11 SNP different than Katy		IRIS 313-11956	JUNGEMARSI::IRGC 76901-1	IRGC 128325	admix	167	5	3	2	1	G	C	A	G	T	T	T	G	T	G	G	A	T	T	G	A	G	T	A	C
B156	G Zhenshan 97B	China	Indica	MC	T	G	A	G	SUS	Hap 4	0	SUS	237	Hap 4	Hap 4	Insertion		Sus	11 SNP different than Katy		B156	G ZHENSHAN 97B		ind1A	154	6	2	4	18	G	C	A	G	T	T	T	G	T	G	G	A	T	T	G	A	G	T	A	C
CX238	BW311-9	Phillipines	Indica	IRMBN	T	G	A	G	SUS	Hap 4	0	SUS	237	Hap 4	Hap 4	Insertion		Sus	11 SNP different than Katy		CX238	BW311-9	IRGC 135854	ind1B	155	6	2	4	18.5	G	C	A	G	T	T	T	G	T	G	G	A	T	T	G	A	G	T	A	C
CX296	IR74	Phillipines	Indica	IRMBN	T	G	A	G	SUS	Hap 4	0	SUS	237	Hap 4	Hap 4	Insertion		Sus	11 SNP different than Katy		CX296	IR74	IRGC 135937	indx	154	6	3	3	18.5	G	C	A	G	T	T	T	G	T	G	G	A	T	T	G	A	G	T	A	C
IRIS 313-11544	LINPAN CHAW	Myanmar	Indica	IRRI	T	G	A	G	SUS	Hap 4	0	SUS	237	Hap 4	Hap 4	Insertion		Sus	11 SNP different than Katy		IRIS 313-11544	LINPAN CHAW::IRGC 58087-1	IRGC 135570	indx	155	6	4	2	18	G	C	A	G	T	T	T	G	T	G	G	A	T	T	G	A	G	T	A	C
IRIS 313-12185	AE NOUA	Laos	Indica	IRRI	T	G	A	G	SUS	Hap 4	0	SUS	237	Hap 4	Hap 4	Insertion		Sus	11 SNP different than Katy		IRIS 313-12185	AE NOUA::IRGC 89308-1	IRGC 127110	indx	155	6	2	4	18	G	C	A	G	T	T	T	G	T	G	G	A	T	T	G	A	G	T	A	C
IRIS 313-9924	KN1B-361-1-8-6-9	South Korea	Indica	IRRI	T	G	A	G	SUS	Hap 4	0	SUS	237	Hap 4	Hap 4	Insertion		Sus	11 SNP different than Katy		IRIS 313-9924	KN 1 B 361-1-8-6-9::IRGC 46974-1	IRGC 125805	indx	163	6	5	1	10	G	C	A	G	T	T	T	G	T	G	G	A	T	T	G	A	G	T	A	C
CX2	BR11	Bangladesh	Indica	IRMBN	0	G	A	G	SUS	Hap 4	0	SUS	237	Hap 4	Hap 4	Insertion		Sus	11 SNP different than Katy		CX2	BR11	IRGC 135847	indx	162	6	2	4	12	G	C	A	G	T	T	T	G	T	G	G	A	T	T	G	A	G	T	A	C
IRIS 313-10520	NATURAL HYBRID C33-8	Myanmar	Indica	IRRI	T	G	A	G	SUS	Hap 5	5 sub e	SUS	237	Hap 4	Hap 4	Insertion		Sus	11 SNP different than Katy		IRIS 313-10520	NATURAL HYBRID C 33-8::IRGC 5929-1		indx	162	6	4	2	12	G	C	A	G	T	T	T	G	T	G	G	A	T	T	G	A	G	T	A	C
IRIS 313-10334	B 6136 E-3-TB-0-1-5	Indonesia	Indica	IRRI	T	G	A	G	SUS	Hap 4	sub	SUS	237	Hap 4	Hap 4	Insertion		Sus	11 SNP different than Katy		IRIS 313-10334	B 6136 E-3-TB-0-1-5::IRGC 117311-1	IRGC 125952	ind1B	164	7	4	3	7.5	G	C	A	G	T	T	T	G	T	G	G	A	T	T	G	A	G	T	A	C
B014	Wuziluosi 215	Soviet Union	japonica	MC	T	G	A	G	SUS	omit missing	0	missing	237	Hap 4	Hap 4	Insertion		Sus	11 SNP different than Katy		B014	WUZILUOSI 215	IRGC 136072	temp	165	7	7	0	0	G	C	A	G	T	T	T	G	T	G	G	A	T	T	G	A	G	T	A	C
B062	Nantehao	China	Indica	MC	T	G	A	G	SUS	Hap 4	0	SUS	237	Hap 4	Hap 4	Insertion		Sus	11 SNP different than Katy		B062	NANTEHAO		ind1A	156	8	6	2	16.5	G	C	A	G	T	T	T	G	T	G	G	A	T	T	G	A	G	T	A	C
CX55	Pengshantieganzhan	China	Indica	IRMBN	T	G	A	G	SUS	Hap 4	0	SUS	237	Hap 4	Hap 4	Insertion		Sus	11 SNP different than Katy		CX55	PENGSHANTIEGANZHAN		ind1A	163	8	8	0	10	G		A	G	T	T	T	G	T	G	G	A	T	T	G	A	G	T	A	C
IRIS 313-10191	MIN KE ZHAN	China	Indica	IRRI	T	G	A	G	SUS	Hap 4	0	SUS	237	Hap 4	Hap 4	Insertion		Sus	11 SNP different than Katy		IRIS 313-10191	MIN KE ZHAN::IRGC 72230-1	IRGC 125841	ind1A	161	8	8	0	8	G	C	A	G	T	T	T	G	T	G	G	A	T	T	G	A	G	T	A	C
IRIS 313-11816	KARILETYONE	Myanmar	Indica	IRRI	T	G	A	G	SUS	Hap 7	7a	SUS	237	Hap 4	Hap 4	Insertion		Sus	11 SNP different than Katy		IRIS 313-11816	KARILETYONE::IRGC 70745-1	IRGC 127493	indx	153	8	4	4	19	G	C	A	G	T	T	T	G	T	G	G	A	T	T	G	A	G	T	A	C
IRIS 313-10561	NAN-TEO 14	China	Indica	IRRI	T	G	A	G	SUS	Hap 4	0	SUS	237	Hap 4	Hap 4	Insertion		Sus	11 SNP different than Katy		IRIS 313-10561	NAN TEO 14::IRGC 7304-1	IRGC 127645	ind1A	155	9	9	0	18	G	C	A	G	T	T	T	G	T	G	G	A	T	T	G	A	G	T	A	C
IRIS 313-10884	ARC 12493	India	Tropical japonica	IRRI	T	G	A	G	SUS	Hap 4	sub	SUS	237	Hap 4	Hap 4	Insertion		Sus	11 SNP different than Katy		IRIS 313-10884	ARC 12493::IRGC 22098-1	IRGC 128225	subtrop	163	9	9	0	10	G	C	A	G	T	T	T	G	T	G	G	A	T	T	G	A	G	T	A	C
IRIS 313-11074	KHAO MAK KHAM	Laos	Indica	IRRI	T	G	A	G	SUS	Hap 4	0	SUS	237	Hap 4	Hap 4	Insertion		Sus	11 SNP different than Katy		IRIS 313-11074	KHAO MAK KHAM::IRGC 29533-1		ind3	155	9	9	0	18	G	C	A	G	T	T	T	G	T	G	G	A	T	T	G	A	G	T	A	C
IRIS 313-9605	NCS194	India	Indica	IRRI	T	G	A	G	SUS	Hap 4	0	SUS	237	Hap 4	Hap 4	Insertion		Sus	11 SNP different than Katy		IRIS 313-9605	NCS 194::IRGC 51932-1	IRGC 125852	ind1A	154	9	6	3	18.5	G	C	A	G	T	T	T	G	T	G	G	A	T	T	G	A	G	T	A	C
CX228	Bala	India	Indica	IRMBN	0	G	A	G	SUS	Hap 4	0	SUS	237	Hap 4	Hap 4	Insertion		Sus	11 SNP different than Katy		CX228	BALA	IRGC 135836	indx	150	9	7	2	19	G	C	A	G	T	T	T	G	T	G	G	A	T	T	G	A	G	T	A	C
CX33	Shwe Thwe Yin Hyv	Myanmar	Intermediate type	IRMBN	T	G	A	G	SUS	Hap 4	0	SUS	237	Hap 4	Hap 4	Insertion		Sus	11 SNP different than Katy		CX33	SHWE THWE YIN HYV	IRGC 136045	ind1B	163	10	10	0	10	G	C	A	G	T	T	T	G	T	G	G	A	T	T	G	A	G	T	A	C
CX50	Ai Zi DAO	China	Indica	IRMBN	0	G	A	G	SUS	Hap 4	0	SUS	237	Hap 4	Hap 4	Insertion		Sus	11 SNP different than Katy		CX50	AI ZI DAO		ind1B	163	10	10	0	9	G	C	A	G	T	T	T	G	T	G	G	A	T	T	G	A	G	T	A	C
IRIS 313-10102	KELIRENY	Madagascar	Indica	IRRI	T	G	A	G	SUS	Hap 8	8c	SUS	237	Hap 4	Hap 4	Insertion		Sus	11 SNP different than Katy		IRIS 313-10102	KELIRENY::IRGC 78426-1	IRGC 127056	ind2	163	10	8	2	6	G	C	A	G	T	T	T	G	T	G	G	A	T	T	G	A	G	T	A	C
IRIS 313-11243	RATNAGIRI 45-2	India	Aus/boro	IRRI	T	G	A	G	SUS	Hap 8	8a	SUS	237	Hap 4	Hap 4	Insertion		Sus	11 SNP different than Katy		IRIS 313-11243	RATNAGIRI 45-2::IRGC 39709-1	IRGC 127765	admix	158	10	7	3	12.5	G	C	A/G	G	T	T	T	G	T	G	G	A	T	T	G	A	G	T	A	C
B024	Xianluosichi	Thailand	Indica	MC	T	G	A	G	SUS	Hap 4	0	SUS	237	Hap 4	Hap 4	Insertion		Sus	11 SNP different than Katy		B024	XIANLUOSICHI	IRGC 136076	ind1A	148	11	11	0	19	G	C	A	G	T	T	T	G	T	G	G	A	T	T	G	A	G	T	A	C
IRIS 313-10560	TA-PAI-MAUNG	China	Indica	IRRI	T	G	A	G	SUS	Hap 4	0	SUS	237	Hap 4	Hap 4	Insertion		Sus	11 SNP different than Katy		IRIS 313-10560	TA PAI MAUNG::IRGC 7292-1	IRGC 127848	ind1A	163	11	11	0	10	G	C	A	G	T	T	T	G	T	G	G	A	T	T	G	A	G	T	A	C
IRIS 313-11355	CN44-40-7	India	Indica	IRRI	T	G	A	G	SUS	Hap 4	0	SUS	237	Hap 4	Hap 4	Insertion		Sus	11 SNP different than Katy		IRIS 313-11355	CN 44-40-7::IRGC 45368-1	IRGC 127286	indx	159	11	11	0	11	G	C	A	G	T	T	T	G	T	G	G	A	T	T	G	A	G	T	A	C
IRIS 313-11545	MOE GAUNG PYU	Myanmar	Indica	IRRI	T	G	A	G	SUS	Hap 4	0	SUS	237	Hap 4	Hap 4	Insertion		Sus	11 SNP different than Katy		IRIS 313-11545	MOE GAUNG PYU::IRGC 58120-1	IRGC 127628	indx	161	11	9	2	12	G	C	A	G	T	T						A	T	T	G	A	G	T	A	C
IRIS 313-11624	ANADI WHITE	Nepal	Indica	IRRI	T	G	A	G	SUS	Hap 4	0	SUS	237	Hap 4	Hap 4	Insertion		Sus	11 SNP different than Katy		IRIS 313-11624	ANADI WHITE::IRGC 61897-1	IRGC 127122	ind1A	154	11	9	2	19	G	C	A	G	T	T	T	G	T	G	G	A	T	T	G	A	G	T	A	C
IRIS 313-11665	JIN HUA 258	China	Indica	IRRI	T	G	A	G	SUS	Hap 4	0	SUS	237	Hap 4	Hap 4	Insertion		Sus	11 SNP different than Katy		IRIS 313-11665	JIN HUA 258::IRGC 63670-1	IRGC 127464	ind1A	154	11	9	2	19	G	C	A	G	T	T	T	G	T	G	G	A	T	T	G	A	G	T	A	C
IRIS 313-11695	HSIN-T'AO-YUAN-CHING-YU	Taiwan	Basmati/sadri	IRRI	T	G	A	G	SUS	Hap 4	0	SUS	237	Hap 4	Hap 4	Insertion		Sus	11 SNP different than Katy		IRIS 313-11695	HSIN-T'AO YUAN CHING YU::IRGC 65074-1	IRGC 127421	ind1A	160	11	7	4	11	G	C	A	G	T	T	T	G	T	G	G	A	T	T	G	A	G	T	A	C
IRIS 313-11796	DU GEN CHUAN	China	Tropical japonica	IRRI	T	G	A	G	SUS	Hap 4	0	SUS	237	Hap 4	Hap 4	Insertion		Sus	11 SNP different than Katy		IRIS 313-11796	DU GEN CHUAN::IRGC 70083-1	IRGC 127345	ind1A	154	11	9	2	19	G	C	A	G	T	T	T	G	T	G	G	A	T	T	G	A	G	T	A	C
IRIS 313-11876	AI DA	China	Indica	IRRI	T	G	A	G	SUS	Hap 4	sub	SUS	237	Hap 4	Hap 4	Insertion		Sus	11 SNP different than Katy		IRIS 313-11876	AI DA::IRGC 72567-1	IRGC 127113	ind1A	161	11	11	0	11	G	C	A	G	T	T	T	G	T	G	G	A	T	T	G	A	G	T	A	C
IRIS 313-11951	MIAO ZHAN	China	Indica	IRRI	T	G	A	G	SUS	Hap 4	0	SUS	237	Hap 4	Hap 4	Insertion		Sus	11 SNP different than Katy		IRIS 313-11951	MIAO ZHAN::IRGC 76691-1	IRGC 127625	ind1A	164	11	11	0	9	G	C	A	G	T	T	T	G	T	G	G	A	T	T	G	A	G	T	A	C
IRIS 313-11955	YE DA GU	China	Indica	IRRI	T	G	A	G	SUS	Hap 4	0	SUS	237	Hap 4	Hap 4	Insertion		Sus	11 SNP different than Katy		IRIS 313-11955	YE DA GU::IRGC 76834-1	IRGC 127901	ind1A	154	11	9	2	19	G	C	A	G	T	T	T	G	T	G	G	A	T	T	G	A	G	T	A	C
IRIS 313-9758	I-KUNG-PAO	Taiwan	Aus/boro	IRRI	T	G	A	G	SUS	Hap 4	0	SUS	237	Hap 4	Hap 4	Insertion		Sus	11 SNP different than Katy		IRIS 313-9758	I KUNG PAO::IRGC 114-1	IRGC 125770	ind1A	154	11	9	2	19	G	C	A	G	T	T	T	G	T	G	G	A	T	T	G	A	G	T	A	C
IRIS 313-10614	HAM MOON	Hong Kong	Indica	IRRI	0	G	A	G	SUS	Hap 4	0	SUS	237	Hap 4	Hap 4	Insertion		Sus	11 SNP different than Katy		IRIS 313-10614	HAM MOON::IRGC 9135-2	IRGC 128049	indx	163	11	9	2	11	G	C	A	G	T	T	T	G	T	G	G	A	T	T	G	A	G	T	A	C
CX117	IR65600-27-1-2-2	Phillipines	Indica	IRMBN	T	G	A	G	SUS	Hap 4	0	SUS	237	Hap 4	Hap 4	Insertion		Sus	11 SNP different than Katy		CX117	IR65600-27-1-2-2	IRGC 135930	indx	162	12	9	3	10.5	G	C	A	G	T	T	T	G	T	G	G	A	T	T	G	A	G	T	A	C
CX18	Zaoxian 14	China	Indica	IRMBN	T	G	A	G	SUS	Hap 4	0	SUS	237	Hap 4	Hap 4	Insertion		Sus	11 SNP different than Katy		CX18	ZAOXIAN 14	IRGC 136089	ind1A	149	12	12	0	18	G	C	A	G	T	T	T	G	T	G	G	A	T	T	G	A	G	T	A	C
IRIS 313-11795	DA GU AI 7	China	Indica	IRRI	T	G	A	G	SUS	Hap 4	0	SUS	237	Hap 4	Hap 4	Insertion		Sus	11 SNP different than Katy		IRIS 313-11795	DA GU AI 7::IRGC 70075-1	IRGC 127291	ind1A	154	12	10	2	19	G	C	A	G	T	T	T	G	T	G	G	A	T	T	G	A	G	T	A	C
IRIS 313-8743	NIAO YAO	Taiwan	Indica	IRRI	T	G	A	G	SUS	Hap 4	0	SUS	237	Hap 4	Hap 4	Insertion		Sus	11 SNP different than Katy		IRIS 313-8743	NIAO YAO::IRGC 5496-1	IRGC 126075	indx	166	12	12	0	7	G	C	A	G	T	T	T	G	T	G	G	A	T	T	G	A	G	T	A	C
B051	GZ 1368-5-4	Egypt	Indica	MC	0	G	A	G	SUS	Hap 4	0	SUS	237	Hap 4	Hap 4	Insertion		Sus	11 SNP different than Katy		B051	GZ 1368-5-4	IRGC 135899	indx	154	12	12	0	19	G	C	A	G	T	T	T	G	T	G	G	A	T	T	G	A	G	T	A	C
B157	88B	China	Indica	MC	0	G	A	G	SUS	Hap 4	0	SUS	237	Hap 4	Hap 4	Insertion		Sus	11 SNP different than Katy		B157	88B		ind1A	155	12	11	1	18	G	C	A	G	T	T	T	G	T	G	G	A	T	T	G	A	G	T	A	C
B006	Yikong	Vietnam	Indica	MC	T	G	A	G	SUS	unique	0	rare	237	Hap 4	Hap 4	Insertion		Sus	11 SNP different than Katy		B006	YIKONG	IRGC 136078	indx	161	12	0	12	9	G	C	A	G	T	T	T	G	T	G	G	A	T	T	G	A	G	T	A	C
IRIS 313-11936	NEANG MINH TONN	Cambodia	Indica	IRRI	T	G	A	G	SUS	unique	0	rare	237	Hap 4	Hap 4	Insertion		Sus	11 SNP different than Katy		IRIS 313-11936	NEANG MINH TONN::IRGC 75366-2		ind3	163	12	12	0	6	G	C	A	G	T	T	T	G	T	G	G	A	T	T	G	A	G	T	A	C
B015	Kahamu	Romania	Indica	MC	T	G	A	G	SUS	Hap 4	0	SUS	237	Hap 4	Hap 4	Insertion		Sus	11 SNP different than Katy		B015	KAHAMU	IRGC 135963	ind1A	154	13	9	4	18	G	C	A	G	T	T	T	G	T	G	G	A	T	T	G	A	G	T	A	C
CX548	Zhongjian 100	China	Indica	IRMBN	T	G	A	G	SUS	Hap 4	0	SUS	237	Hap 4	Hap 4	Insertion		Sus	11 SNP different than Katy		CX548	ZHONGJIAN 100	IRGC 136094	indx	157	13	11	2	14	G	C	A	G	T	T	T	G	T	G	G	A	T	T	G	A	G	T	A	C
CX61	Bhavani	India	Indica	IRMBN	T	G	A	G	SUS	Hap 4	0	SUS	237	Hap 4	Hap 4	Insertion		Sus	11 SNP different than Katy		CX61	BHAVANI	IRGC 135844	ind1A	163	13	10	3	10.5	G	C	A	G	T	T	T	G	T	G	G	A	T	T	G	A	G	T	A	C
IRIS 313-10340	BR 4973-34-6-6	Bangladesh	Indica	IRRI	T	G	A	G	SUS	Hap 4	0	SUS	237	Hap 4	Hap 4	Insertion		Sus	11 SNP different than Katy		IRIS 313-10340	BR 4973-34-6-6::IRGC 117317-1	IRGC 127040	indx	162	13	9	4	12	G	C	A	G	T	T	T	G	T	G	G	A	T	T	G	A	G	T	A	C
IRIS 313-10680	Mak nam	Laos	Indica	IRRI	T	G	A	G	SUS	Hap 4	0	SUS	237	Hap 4	Hap 4	Insertion		Sus	11 SNP different than Katy		IRIS 313-10680	MAK NAM::IRGC 12940-2	IRGC 132354	ind3	164	13	13	0	6	G	C	A	G	T	T	T	G	T	G	G	A	T	T	G	A	G	T	A	C
IRIS 313-11152	AC74	India	Indica	IRRI	T	G	A	G	SUS	Hap 4	0	SUS	237	Hap 4	Hap 4	Insertion		Sus	11 SNP different than Katy		IRIS 313-11152	AC 74::IRGC 33967-1	IRGC 127103	ind1A	162	13	13	0	10	G	C	A	G	T	T	T	G	T	G	G	A	T	T	G	A	G	T	A	C
IRIS 313-11244	W 1014-162	India	Indica	IRRI	T	G	A	G	SUS	Hap 4	0	SUS	237	Hap 4	Hap 4	Insertion		Sus	11 SNP different than Katy		IRIS 313-11244	W 1014-162::IRGC 39871-1		indx	154	13	9	4	20	G	C	A	G	T	T	T	G	T	G	G	A	T	T	G	A	G	T	A	C
IRIS 313-9989	MELEKE	Ivory Coast	Indica	IRRI	T	G	A	G	SUS	Hap 4	0	SUS	237	Hap 4	Hap 4	Insertion		Sus	11 SNP different than Katy		IRIS 313-9989	MELEKE::IRGC 56823-1	IRGC 125838	ind3	156	13	9	4	9.5	G	C	A	G	T	T	T	G	T	G	G	A	T	T	G	A	G	T	A	C
IRIS 313-12284	VARY GONY	Madagascar	Indica	IRRI	T	G	A	G	SUS	Hap 8	8c	SUS	237	Hap 4	Hap 4	Insertion		Sus	11 SNP different than Katy		IRIS 313-12284	VARY GONY::IRGC 97308-2	IRGC 128200	ind2	156	13	11	2	8	G	C	A	G	T	T	T	G	T	G	G	A	T	T	G	A	G	T	A	C
B158	Taizhong 65/taizhongHR539	China	Intermediate type	MC	T	G	A	G	SUS	unique	0	rare	237	Hap 4	Hap 4	Insertion		Sus	11 SNP different than Katy		B158	TAIZHONG 65/TAIZHONGHR539		admix	157	13	0	13	15.5	G	C	A	G	T	T	T	G	T	G	G	A	T	T	G	A	G	T	A	C
IRIS 313-11782	MALAGASY	Zambia	Indica	IRRI	T	G	A	G	SUS	unique	0	rare	237	Hap 4	Hap 4	Insertion		Sus	11 SNP different than Katy		IRIS 313-11782	MALAGASY::IRGC 69717-1	IRGC 128376	ind2	156	13	12	1	7.5	G	C	A	G	T	T	T	G	T	G	G	A	T	T	G	A	G	T	A	C
IRIS 313-10333	B 6136-3-TB-0-1-5	Indonesia	Indica	IRRI	T	G	A	G	SUS	Hap 4	0	SUS	237	Hap 4	Hap 4	Insertion		Sus	11 SNP different than Katy		IRIS 313-10333	B 6136-3-TB-0-1-5::IRGC 117312-1	IRGC 125951	ind1B	154	14	12	2	19	G	C	A	G	T	T	T	G	T	G	G	A	T	T	G	A	G	T	A	C
IRIS 313-10681	Khan thai do	Laos	Indica	IRRI	T	G	A	G	SUS	Hap 4	0	SUS	237	Hap 4	Hap 4	Insertion		Sus	11 SNP different than Katy		IRIS 313-10681	KHAN THAI DO::IRGC 12990-1	IRGC 128338	ind3	163	14	14	0	10	G	C	A	G	T	T	T	G	T	G	G	A	T	T	G	A	G	T		C
IRIS 313-11570	GENG 77-4	China	Temperate japonica	IRRI	0	G	A	G	SUS	Hap 4	0	SUS	237	Hap 4	Hap 4	Insertion		Sus	11 SNP different than Katy		IRIS 313-11570	GENG 77-4::IRGC 59321-1	IRGC 127383	indx	162	14	11	3	10.5	G	C	A	G	T	T	T	G	T	G	G	A	T	T	G	A	G	T	A	C
IRIS 313-10978	PANI TORONG	Bangladesh	Indica	IRRI	T	G	A	G	SUS	Hap 8	8c	SUS	237	Hap 4	Hap 4	Insertion		Sus	11 SNP different than Katy		IRIS 313-10978	PANI TORONG::IRGC 26411-1	IRGC 127713	indx	161	14	14	0	8	G	C	A	G	T	T	T	G	T	G	G	A	T	T	G	A	G	T	A	C
IRIS 313-9506	TIMA	Bhutan	Indica	IRRI	T	G	A	G	SUS	omit missing	0	missing	237	Hap 4	Hap 4	Insertion		Sus	11 SNP different than Katy		IRIS 313-9506	TIMA::IRGC 67856-1		admix	162	14	12	2	1	G	C	A	G	T	T	T	G	T	G	G	A	T	T	G	A	G	T	A	C
B151	Jinnante 43B	China	Indica	MC	T	G	A	G	SUS	Hap 4	0	SUS	237	Hap 4	Hap 4	Insertion		Sus	11 SNP different than Katy		B151	JINNANTE 43B		ind1A	153	15	15	0	10	G	C	A	G	T	T	T	G	T	G	G	A	T	T	G	A	G	T	A	C
IRIS 313-11528	ZO	Ivory Coast	Indica	IRRI	T	G	A	G	SUS	Hap 4	0	SUS	237	Hap 4	Hap 4	Insertion		Sus	11 SNP different than Katy		IRIS 313-11528	ZO::IRGC 56914-1	IRGC 127917	ind3	154	15	11	4	20	G	C	A	G	T	T	T	G	T	G	G	A	T	T	G	A	G	T	A	C
IRIS 313-9822	CRILLO LA FRIA	Venezuela	Indica	IRRI	T	G	A	G	SUS	Hap 4	0	SUS	237	Hap 4	Hap 4	Insertion		Sus	11 SNP different than Katy		IRIS 313-9822	CRILLO LA FRIA::IRGC 10793-1	IRGC 125716	ind1A	152	15	14	1	16.5	G	C	A	G	T	T	T	G	T	G	G	A	T	T	G	A	G	T	A	C
CX270	TAICHUNGNATIVE1	Taiwan	Indica	IRMBN	0	G	A	G	SUS	Hap 4	0	SUS	237	Hap 4	Hap 4	Insertion		Sus	11 SNP different than Katy		CX270	TAICHUNGNATIVE1		ind1A	163	15	4	11	10	G	C	A	G	T	T	T	G	T	G	G	A	T	T	G	A	G	T	A	C
CX29	Milyang23	North Korea	japonica	IRMBN	0	G	A	G	SUS	Hap 4	0	SUS	237	Hap 4	Hap 4	Insertion		Sus	11 SNP different than Katy		CX29	MILYANG23	IRGC 135984	admix	163	15	15	0	10	G	C	A	G	T	T	T	G	T	G	G	A	T	T	G	A	G	T	A	C
CX268	ARROZVERMELHO	Phillipines	Indica	IRMBN	T	G	A	G	SUS	omit missing	0	missing	237	Hap 4	Hap 4	Insertion		Sus	11 SNP different than Katy		CX268	ARROZVERMELHO	IRGC 135831	indx	162	15	11	4	9	G	C	A	G	T	T	T	G	T	G	G	A	T	T	G	A	G	T	A	C
B112	Liusha 1	China	Indica	MC	T	G	A	G	SUS	Hap 4	0	SUS	237	Hap 4	Hap 4	Insertion		Sus	11 SNP different than Katy		B112	LIUSHA 1		ind1A	157	16	13	3	9.5	G	C	A	G	T	T	T	G	T	G	G	A	T	T	G	A	G	T	A	C
IRIS 313-11943	I 41	Nepal	Indica	IRRI	T	G	A	G	SUS	Hap 4	0	SUS	237	Hap 4	Hap 4	Insertion		Sus	11 SNP different than Katy		IRIS 313-11943	I 41::IRGC 75927-1	IRGC 127425	ind1A	158	16	13	3	15	G	C	A	G	T	T	T	G	T	G	G	A	T	T	G	A	G	T	A	C
B126	Zaoxian 240	China	Indica	MC	T	G	A	G	SUS	Hap 4	0	SUS	237	Hap 4	Hap 4	Insertion		Sus	11 SNP different than Katy		B126	ZAOXIAN 240		ind1A	163	17	16	1	9.5	G	C	A	G	T	T	T	G	T	G	G	A	T	T	G	A	G	T	A	C
B185	SLK 2-18-2	Laos	Indica	MC	T	G	A	G	SUS	Hap 4	0	SUS	237	Hap 4	Hap 4	Insertion		Sus	11 SNP different than Katy		B185	SLK 2-18-2	IRGC 136048	indx	164	17	16	1	8.5	G	C	A	G	T	T	T	G	T	G	G	A	T	T	G	A	G	T	A	C
IRIS 313-9285	PALEPYU	Myanmar	Indica	IRRI	0	G	A	G	SUS	Hap 5	5 sub e	SUS	237	Hap 4	Hap 4	Insertion		Sus	11 SNP different than Katy		IRIS 313-9285	PALEPYU::IRGC 33549-1	IRGC 125866	indx	153	17	17	0	18	G	C	A	G	T	T	T	G	T	G	G	A	T	T	G	A	G	T	A	C
B138	Gu 154	China	Indica	MC	0	0	A	G	SUS	Hap 3	3a	SUS	237	Hap 4	Hap 4	Insertion		Sus	11 SNP different than Katy		B138	GU 154		indx	167	18	14	4	2	G	C	A	G	T	T	T	G	T			A	T	T	G	A	G	T	A	C
IRIS 313-11543	KYUN TAW SEIN	Myanmar	Indica	IRRI	T	G	A	G	SUS	Hap 4	0	SUS	237	Hap 4	Hap 4	Insertion		Sus	11 SNP different than Katy		IRIS 313-11543	KYUN TAW SEIN::IRGC 58072-1	IRGC 127537	ind3	162	18	13	5	11.5	G	C	A	G	T	T	T	G	T	G	G	A	T	T	G	A	G	T	A	C
IRIS 313-12096	NEANG CHEK	Cambodia	Indica	IRRI	T	G	A	G	SUS	Hap 4	0	SUS	237	Hap 4	Hap 4	Insertion		Sus	11 SNP different than Katy		IRIS 313-12096	NEANG CHEK::IRGC 83894-1	IRGC 135573	ind3	159	18	17	1	9.5	G	C	A	G	T	T	T	G	T	G	G	A	T	T	G	A	G	T	A	C
IRIS 313-9204	CHI-SHENG-TAO	China	Indica	IRRI	T	G	A	G	SUS	Hap 4	0	SUS	237	Hap 4	Hap 4	Insertion		Sus	11 SNP different than Katy		IRIS 313-9204	CHI SHENG TAO::IRGC 4606-1	IRGC 125704	ind1A	157	18	18	0	10	G	C	A	G	T	T	T	G	T	G	G	A	T	T	G	A	G	T	A	C
IRIS 313-10148	CAUVERY	India	Indica	IRRI	T	G	A	G	SUS	Hap 4	0	SUS	237	Hap 4	Hap 4	Insertion		Sus	11 SNP different than Katy		IRIS 313-10148	CAUVERY::IRGC 45255-1	IRGC 125695	indx	163	19	17	2	11	G	C	A	G	T	T	T	G	T	G	G	A	T	T	G	A	G	T	A	C
IRIS 313-11986	LIANG GUANG	China	Indica	IRRI	T	G	A	G	SUS	Hap 4	0	SUS	237	Hap 4	Hap 4	Insertion		Sus	11 SNP different than Katy		IRIS 313-11986	LIANG GUANG::IRGC 78551-1	IRGC 127562	ind1A	155	19	19	0	18	G	C	A	G	T	T	T	G	T	G	G	A	T	T	G	A	G	T	A	C
IRIS 313-9253	YONG JIN ZAO 3	China	Indica	IRRI	T	G	A	G	SUS	Hap 4	0	SUS	237	Hap 4	Hap 4	Insertion		Sus	11 SNP different than Katy		IRIS 313-9253	YONG JIN ZAO 3::IRGC 70441-1	IRGC 125946	ind1A	159	19	18	1	7.5	G	C	A	G	T	T	T	G	T	G	G	A	T	T	G	A	G	T	A	C
IRIS 313-11585	ACC 1286	China	Temperate japonica	IRRI	0	G	A	G	SUS	Hap 4	0	SUS	237	Hap 4	Hap 4	Insertion		Sus	11 SNP different than Katy		IRIS 313-11585	ACC 1286::IRGC 60116-1	IRGC 127104	ind1A	148	20	20	0	16	G	C	A	G	T	T	T	G	T	G	G	A	T	T	G	A	G	T	A	C
B134	Xishi 15	China	Tropical japonica	MC	T	G	A	G	SUS	Hap 3	sub	SUS	237	Hap 4	Hap 4	Insertion		Sus	11 SNP different than Katy		B134	XISHI 15		subtrop	167	21	21	0	0	G	C	A	G	T	T	T	G	T	G	G	A	T	T	G	A	G	T	A	C
IRIS 313-11045	ENGKABANG	Malaysia	Tropical japonica	IRRI	T	G	A	G	SUS	Hap 4	0	SUS	237	Hap 4	Hap 4	Insertion		Sus	11 SNP different than Katy		IRIS 313-11045	ENGKABANG::IRGC 28694-2	IRGC 128039	trop	154	21	19	2	11	G	C	A	G	T	T	T	G	T	G	G	A	T	T	G	A	G	T	A	C
IRIS 313-8409	SOM NGHE AN	Vietnam	Intermediate type	IRRI	T	G	A	G	SUS	unique	0	rare	237	Hap 4	Hap 4	Insertion		Sus	11 SNP different than Katy		IRIS 313-8409	SOM NGHE AN::IRGC 60751-1	IRGC 126007	indx	163	21	21	0	6	G	C	A	G	T	T	T	G	T	G	G	A	T	T	G	A	G	T	A	C
IRIS 313-11157	T. KAUG PAO	Taiwan	Indica	IRRI	T	G	A	G	SUS	Hap 4	0	SUS	237	Hap 4	Hap 4	Insertion		Sus	11 SNP different than Katy		IRIS 313-11157	T KAUG PAO::IRGC 34182-1	IRGC 127863	ind1A	164	22	21	1	8.5	G	C	A	G	T	T	T	G	T	G	G	A	T	T	G	A	G	T	A	C
IRIS 313-10484	PILIT (7480) SELN (CI 12007)	Philippines	Intermediate type	IRRI	T	G	A	G	SUS	omit missing	0	missing	237	Hap 4	Hap 4	Insertion		Sus	11 SNP different than Katy		IRIS 313-10484	PILIT (7480) SELN (CI 12007)::IRGC 3758-1	IRGC 127729	ind1A	166	22	4	18	3.5	G	C	A	G	T	T	T	G	T	G	G	A	T	T	G	A	G	T	A	C
IRIS 313-11155	K 113	India	Temperate japonica	IRRI	T	G	A	G	SUS	Hap 3	3b	SUS	237	Hap 4	Hap 4	Insertion		Sus	11 SNP different than Katy		IRIS 313-11155	K 113::IRGC 34107-1	IRGC 128326	temp	167	23	23	0	0	G	C	A	G	T	T	T				G	A	T	T	G	A	G	T	A	C
B181	71011	Australia	Indica	MC	T	G	A	G	SUS	Hap 4	0	SUS	237	Hap 4	Hap 4	Insertion		Sus	11 SNP different than Katy		B181	71011	IRGC 135816	ind1A	162	24	24	0	8	G	C	A	G	T	T	T	G		G	G	A	T	T	G	A	G	T	A	C
B150	L 301B	China	Indica	MC	0	0	A	G	SUS	Hap 4	0	SUS	237	Hap 4	Hap 4	Insertion		Sus	11 SNP different than Katy		B150	L 301B		ind1A	153	24	24	0	18	G	C	A	G	T	T	T	G	T	G	G	A	T	T	G	A	G	T	A	C
B222	Beizinuo	China	Indica	MC	T	G	A	G	SUS	Hap 4	0	SUS	237	Hap 4	Hap 4	Insertion		Sus	11 SNP different than Katy		B222	BEIZINUO		ind1A	162	25	16	9	10	G	C	A	G	T	T	T	G	T	G	G	A	T	T	G	A	G	T	A	C
IRIS 313-11116	KORTIK KAIKA	Bangladesh	Aus/boro	IRRI	T	G	A	G	SUS	Hap 8	8c	SUS	237	Hap 4	Hap 4	Insertion		Sus	11 SNP different than Katy		IRIS 313-11116	KORTIK KAIKA::IRGC 31841-1	IRGC 127532	aus	159	26	26	0	7	G	C	A	G	T	T	T	G	T	G	G	A	T	T	G	A	G	T	A	C
IRIS 313-11486	KHAGRAI DIGHA	Bangladesh	Indica	IRRI	T	G	A	G	SUS	omit missing	0	missing	237	Hap 4	Hap 4	Insertion		Sus	11 SNP different than Katy		IRIS 313-11486	KHAGRAI DIGHA::IRGC 53529-1	IRGC 135757	admix	162	26	9	17	10	G	C	A	G	T	T	T	G	T	G	G	A	T	T	G	A	G	T	A	C
IRIS 313-10731	BARKHE TAULI	Nepal	Indica	IRRI	0	G	A	G	SUS	Hap 4	0	SUS	237	Hap 4	Hap 4	Insertion		Sus	11 SNP different than Katy		IRIS 313-10731	BARKHE TAULI::IRGC 16116-1	IRGC 127212	ind1A	156	27	26	1	9.5	G	C	A	G	T	T	T	G	T	G	G	A	T	T	G	A	G	T
IRIS 313-11126	ANBAW	Myanmar	Indica	IRRI	T	G	A	G	SUS	Hap 5	5 sub e	SUS	237	Hap 4	Hap 4	Insertion		Sus	11 SNP different than Katy		IRIS 313-11126	ANBAW::IRGC 32932-2	IRGC 127926	indx	162	28	25	3	11.5	G	C	A	G	T	T	T	G	T	G	G	A	T	T	G	A	G	T	A	C
IRIS 313-9388	VARY MALADY MENA	Madagascar	Indica	IRRI	T	G	A	G	SUS	Hap 8	8c	SUS	237	Hap 4	Hap 4	Insertion		Sus	11 SNP different than Katy		IRIS 313-9388	VARY MALADY MENA::IRGC 51555-1	IRGC 125931	ind2	162	28	27	1	7.5	G	C	A	G	T	T	T	G	T	G	G	A	T	T	G	A	G	T	A	C
IRIS 313-10497	CE-IN-TSAN	China	Indica	IRRI	T	G	A	G	SUS	Hap 4	0	SUS	237	Hap 4	Hap 4	Insertion		Sus	11 SNP different than Katy		IRIS 313-10497	CE IN TSAN::IRGC 4362-1	IRGC 127249	ind1A	161	33	33	0	6	G	C	A	G	T	T	T	G	T	G	G	A	T	T	G	A	G	T	A	C
IRIS 313-10450	CHAN KU	China	Indica	IRRI	T	G	A	G	SUS	Hap 4	0	SUS	237	Hap 4	Hap 4	Insertion		Sus	11 SNP different than Katy		IRIS 313-10450	CHAN KU::IRGC 1069-1	IRGC 127258	ind1A	159	34	34	0	6	G	C	A	G	T	T	T	G	T	G	G	A	T	T	G	A	G	T	A	C
IRIS 313-8283	KOYRA	Bangladesh	Aus/boro	IRRI	T	G	A	G	SUS	Hap 8	8c	SUS	237	Hap 4	Hap 4	Insertion		Sus	11 SNP different than Katy		IRIS 313-8283	KOYRA::IRGC 77267-1	IRGC 121026	aus	154	36	35	1	3.5	G	C	A	G	T	T	T	G	T	G	G	A	T	T	G	A	G	T	A	C
IRIS 313-8859	E ZI 96	China	Intermediate type	IRRI	0	G	A	G	SUS	omit missing	0	missing	237	Hap 4	Hap 4	Insertion		Sus	11 SNP different than Katy		IRIS 313-8859	E ZI 96::IRGC 70188-1	IRGC 125738	ind1A	153	42	42	0	7	G	C	A	G	T	T	T	G	T	G	G	A	T	T	G	A	G	T	A	C
IRIS 313-10047	EX MARABA-GURUKU	Nigeria	Indica	IRRI	T	G	A	G	SUS	Hap 4	0	SUS	237	Hap 4	Hap 4	Insertion		Sus	11 SNP different than Katy		IRIS 313-10047	EX MARABA GURUKU::IRGC 69582-1	IRGC 125737	ind1A	163	45	45	0	10		C	A	G	T	T	T	G	T	G	G	A	T	T		A	G	T	A	C
B121	Luke 3	China	Indica	MC	0	G	A	G	SUS	Hap 4	0	SUS	237	Hap 4	Hap 4	Insertion		Sus	11 SNP different than Katy		B121	LUKE 3		ind1A	162	3	3	0	11	G	C	A		T	T	T	G	T	G	G	A	T	T	G	A	G	T	A	C
CX160	W1263	India	Indica	IRMBN	T	G	A	G	SUS	Hap 8	8a	SUS	237	Hap 4	Hap 4	Insertion		Sus	11 SNP different than Katy		CX160	W1263	IRGC 136066	ind2	156	5	2	3	18.5	G	C	A/G		T	T	T	G	T	G	G	A	T	T	G	A	G	T	A	C
IRIS 313-11344	SAMON	Philippines	Indica	IRRI	T	G	A	G	SUS	unique	0	rare	237	Hap 4	Hap 4	Insertion		Sus	11 SNP different than Katy		IRIS 313-11344	SAMON::IRGC 44735-2	IRGC 128157	ind3	164	9	9	0	5	G	C	A		T	T	T	G	T	G	G	A	T	T	G	A	G	T	A	C
IRIS 313-10515	TAICHUNG WOO-GEN 2	Taiwan	Indica	IRRI	T	G	A	G	SUS	Hap 4	0	SUS	237	Hap 4	Hap 4	Insertion		Sus	11 SNP different than Katy		IRIS 313-10515	TAICHUNG WOO GEN 2::IRGC 5525-1	IRGC 127836	ind1A	161	10	8	2	11	G	C			T	T	T	G	T	G	G	A	T	T	G	A	G	T	A	C
CX35	Bg 94-1	Sri Lanka	Indica	IRMBN	0	G	A	G	SUS	Hap 4	0	SUS	237	Hap 4	Hap 4	Insertion		Sus	11 SNP different than Katy		CX35	BG 94-1	IRGC 135843	indx	162	13	8	5	12.5	G	C	A		T	T	T	G	T	G	G	A	T	T	G	A	G	T	A	C
IRIS 313-10444	FORTUNA COLORADO	Central America	Intermediate type	IRRI	T	G	A	G	SUS	omit missing	0	missing	237	Hap 4	Hap 4	Insertion		Sus	11 SNP different than Katy		IRIS 313-10444	FORTUNA COLORADO::IRGC 703-1	IRGC 127371	trop	168	16	10	6	3.5	G	C	A		T	T	T	G	T	G	G	A	T	T	G	A	G	T	A	C
IRIS 313-8380	SAN CHIAO TSWEN	China	Aus/boro	IRRI	T	G	A	G	SUS	Hap 4	0	SUS	237	Hap 4	Hap 4	Insertion		Sus	11 SNP different than Katy		IRIS 313-8380	SAN CHIAO TSWEN::IRGC 1565-1	IRGC 126123	ind1A	162	17	17	0	9	G	C	A		T	T	T	G	T	G	G	A	T	T	G	A	G	T	A	C
B114	Chengduai 3	China	Indica	MC	T	G	A	G	SUS	Hap 4	0	SUS	237	Hap 4	Hap 4	Insertion		Sus	11 SNP different than Katy		B114	CHENGDUAI 3		ind1A	166	19	6	13	6.5	G	C	A	G	T	T	T	G	T	G	G	A	T	T	G	A	G	T	A	C
B187	RP 1570-44-1	India	Indica	MC	T	G	A	G	SUS	omit missing	0	missing	237	Hap 4	Hap 4	Insertion		Sus	11 SNP different than Katy		B187	RP 1570-44-1	IRGC 136035	indx	166	22	15	7	5.5	G	C	A	G	T	T	T	G	T	G	G	A	T	T	G	A	G	T	A	C
IRIS 313-11131	KALAI	Myanmar	Indica	IRRI	T	G	A	G	SUS	unique	0	rare	237	Hap 4	Hap 4	Insertion		Sus	11 SNP different than Katy		IRIS 313-11131	KALAI::IRGC 33151-2	IRGC 132254	indx	162	25	25	0	10	G	C	A	G	T	T	T	G	T	G	G	A	T	T	G	A	G	T	A	C
B239	Zhendao 232	China	Indica	MC	T	G	A	G	SUS	omit missing	0	missing	237	Hap 4	Hap 4	Insertion		Sus	11 SNP different than Katy		B239	ZHENDAO 232	IRGC 136091	ind1A	165	13	8	5	5.5	G	C	A	G	T	T	T	G	T	G	G	A	T	T	G	A	G	T	A	C
IRIS 313-10850	ARC 7263	India	Intermediate type	IRRI	T	G	A	G	SUS	omit missing	0	missing	237	Hap 4	Hap 4	Insertion		Sus	11 SNP different than Katy		IRIS 313-10850	ARC 7263::IRGC 20570-2	IRGC 132244	admix	170	36	0	36	22.5	G	C	A	G	T	T	T	G	T	G	G	A	T	T	G	A	G	T	A	C
IRIS 313-11124	BAZAIL 980	Bangladesh	Aus/boro	IRRI	T/C	G	A	0	SUS	omit missing	0	missing	237	Hap 4	Hap 4	Insertion		Sus	11 SNP different than Katy		IRIS 313-11124	BAZAIL 980::IRGC 32817-2	IRGC 127991	admix	163	23	12	11	8.5	G	C	A/G		T	T	T	G	T	G	G	A	T	T	G	A	G	T	A	C
IRIS 313-9108	RAYADA	Bangladesh	Aus/boro	IRRI	T	G/A	A	G/C	SUS	omit missing	0	missing	237	Hap 4	Hap 4	Insertion		Sus	11 SNP different than Katy		IRIS 313-9108	RAYADA::IRGC 27594-1	IRGC 124467	indx	160	57	45	12	7	G	C	A/G	G/A	T	T	T	G	T	G		A	T	T	G	A	G	T	A	C
B037	Nanoay P.A	Argentina	japonica	MC	0	G	A	G	SUS	omit missing	0	missing	237	Hap 4	Hap 4	Insertion		Sus	11 SNP different than Katy		B037	NANOAY P.A	IRGC 135999	trop	165	8	8	0	0	G	C	A	G	T	T	T	G	T	G	G	A	T	T	G	A	G	T	A	C
IRIS 313-11008	PULUT CENRANA	Indonesia	Japonica	IRRI	T	G	A	G	SUS	omit missing	0	missing	237	Hap 4	Hap 4	Insertion		Sus	11 SNP different than Katy		IRIS 313-11008	PULUT CENRANA::IRGC 27400-2	IRGC 128142	trop	167	15	7	8	4	G	C	A	G	T	T	T	G	T	G	G	A	T	T	G	A	G	T	A	C
B061	Guangluai 4	China	Indica	MC	T	G	A	G	SUS	Hap 4	0	SUS	237	Hap 4	Hap 4	Insertion		Sus	11 SNP different than Katy		B061	GUANGLUAI 4		ind1A	162	0	0	0	11	G	C	A	G	T	T	T	G	T	G	G	A	T	T	G	A	G	T	A	C
B261	Meihuanuo	China	Indica	MC	T/C	G/A	A/C	G/C	missing	omit missing	0	missing	237	Hap 4	Hap 4	Insertion		Sus	11 SNP different than Katy		B261	MEIHUANUO		ind1A	173	45	0	45	24	G	C	A	G/A	T	T	T	G	T	G	G	A	T	T	G	A	G	T	A	C
CX89	M202	United States	Intermediate type	IRMBN	0	G/A	A/C	G/C	missing	omit missing	0	missing	237	Hap 4	Hap 4	Insertion		Sus	11 SNP different than Katy		CX89	M202	IRGC 135977	indx	168	17	9	8	4.5	G	C	A		T	T	T	G	T	G	G	A	T	T	G	A	G	T	A	C
IRIS 313-11148	YEBAW	Myanmar	Indica	IRRI	C	A	C	C	RES	Hap 1	1a	RES	237	Hap 4	Hap 4	Insertion		Sus	11 SNP different than Katy		IRIS 313-11148	YEBAW::IRGC 33875-2	IRGC 128203	ind3	163	3	0	3	10.5	G	C	A	G	T	T	T	G	T	G	G	A	T	T	G	A	G	T	A	C
IRIS 313-7778	SOMCAU 70 A	Vietnam	Indica	IRRI	C	A	C	C	RES	Hap 1	1a	RES	237	Hap 4	Hap 4	Insertion		Sus	11 SNP different than Katy		IRIS 313-7778	SOM CAU 70 A::IRGC 8227-C1	IRGC 122254	indx	161	12	0	12	9	G	C	A	G	T	T	T	G	T	G	G	A	T	T	G	A	G	T	A	C
IRIS 313-12078	DAU NGHA THAI BINH	Vietnam	Indica	IRRI	C	A	C	C	RES	Hap 1	1a	RES	237	Hap 4	Hap 4	Insertion		Sus	11 SNP different than Katy		IRIS 313-12078	DAU NGHA THAI BINH::IRGC 82891-1	IRGC 127301	indx	166	13	12	1	7.5	G	C	A	G	T	T	T	G	T	G	G	A	T	T	G	A	G	T	A	C
B044	Santiannuo	Japan	Indica	MC	C	A	C	G/C	RES	Hap 1	sub	RES	237	Hap 4	Hap 4	Insertion		Sus	11 SNP different than Katy		B044	SANTIANNUO	IRGC 136042	indx	169	28	4	24	8	G	C	A	G	T	T	T	G	T	G	G	A	T	T	G	A	G	T	A	C
IRIS 313-11524	KOUINONEPOU	Ivory Coast	Indica	IRRI	0	G	A	G	SUS	Hap 3	3a	SUS	172	Hap 5	Hap 5	Deletion	Deletion (17bp)	Sus	11 SNP different than Katy		IRIS 313-11524	KOUINONEPOU::IRGC 56663-1	IRGC 132405	trop	166	15	15	0	0	G			G	T	T	T	G	T	G	G	A	T	T	G	A	G	T	A	C
IRIS 313-11352	BUCHI	India	Basmati/sadri	IRRI	T	G	A	G	SUS	omit missing	0	missing	172	Hap 5	Hap 5	Deletion	No Deletion	Sus	11 SNP different than Katy		IRIS 313-11352	BUCHI::IRGC 45237-2	IRGC 128004	aro	167	67	34	33	9				G	T	T	T	G	T	G	G		T			A	G		A/G	C/T
IRIS 313-8193	LACASSINE	United States	Japonica	IRRI	T	G	A	G	SUS	Hap 3	3a	SUS	172	Hap 5	Hap 5	Deletion	Deletion (~30bp)	Sus	11 SNP different than Katy		IRIS 313-8193	LACASSINE::GERVEX 1660-C1	IRGC 122146	trop	156	19	19	0	0	G			G	T	T	T	G	T	G	G	A	T	T	G	A	G	T	A	C
B070	Laoguangtou 83	China	Temperate japonica	MC	T	G	A	G	SUS	Hap 3	3e	SUS	172	Hap 5	Hap 5	Insertion		Sus	11 SNP different than Katy		B070	LAOGUANGTOU 83		japx	167	0	0	0	1	G	C	G	G	T	T	T	G	T	G	G	A	T	T	G	A	G	T	A	C
B179	Keluoduo B	France	Temperate japonica	MC	T	G	A	G	SUS	Hap 3	sub	SUS	172	Hap 5	Hap 5	Insertion		Sus	11 SNP different than Katy		B179	KELUODUO B	IRGC 135966	temp	167	0	0	0	1	G	C	G	G	T	T	T	G	T	G	G	A	T	T	G	A	G	T	A	C
B196	Taidongludao	China	japonica	MC	T	G	A	G	SUS	Hap 3	sub	SUS	172	Hap 5	Hap 5	Insertion		Sus	11 SNP different than Katy		B196	TAIDONGLUDAO		trop	167	0	0	0	1	G	C	G	G	T	T	T	G	T	G	G	A	T	T	G	A	G	T	A	C
B205	Cunsanli	China	Temperate japonica	MC	T	G	A	G	SUS	Hap 3	3a	SUS	172	Hap 5	Hap 5	Insertion		Sus	11 SNP different than Katy		B205	CUNSANLI		japx	167	0	0	0	1	G	C	G	G	T	T	T	G	T	G	G	A	T	T	G	A	G	T	A	C
B241	Lamujia	China	Tropical japonica	MC	T	G	A	G	SUS	Hap 3	3a	SUS	172	Hap 5	Hap 5	Insertion		Sus	11 SNP different than Katy		B241	LAMUJIA		subtrop	167	0	0	0	1	G	C	G	G	T	T	T	G	T	G	G	A	T	T	G	A	G	T	A	C
B245	Shanjiugu	China	Tropical japonica	MC	T	G	A	G	SUS	Hap 3	3a	SUS	172	Hap 5	Hap 5	Insertion		Sus	11 SNP different than Katy		B245	SHANJIUGU		subtrop	167	0	0	0	1	G	C	G	G	T	T	T	G	T	G	G	A	T	T	G	A	G	T	A	C
CX113	Biniapan	0	Tropical japonica	IRMBN	T	G	A	G	SUS	Hap 3	3a	SUS	172	Hap 5	Hap 5	Insertion		Sus	11 SNP different than Katy		CX113	BINIAPAN	IRGC 135846	trop	167	0	0	0	1	G	C	G	G	T	T	T	G	T	G	G	A	T	T	G	A	G	T	A	C
CX138	Qd_441	China	japonica	IRMBN	T	G	A	G	SUS	Hap 3	sub	SUS	172	Hap 5	Hap 5	Insertion		Sus	11 SNP different than Katy		CX138	QD_441		japx	167	0	0	0	1	G	C	G	G	T	T	T	G	T	G	G	A	T	T	G	A	G	T	A	C
CX277	02428-IL	China	japonica	IRMBN	T	G	A	G	SUS	Hap 3	sub	SUS	172	Hap 5	Hap 5	Insertion		Sus	11 SNP different than Katy		CX277	02428-IL	IRGC 135810	japx	167	0	0	0	1	G	C	G	G	T	T	T	G	T	G	G	A	T	T	G	A	G	T	A	C
CX285	Nonglinnuo	China	japonica	IRMBN	T	G	A	G	SUS	Hap 3	sub	SUS	172	Hap 5	Hap 5	Insertion		Sus	11 SNP different than Katy		CX285	NONGLINNUO	IRGC 136010	trop	167	0	0	0	1	G	C	G	G	T	T	T	G	T	G	G	A	T	T	G	A	G	T	A	C
CX355	Yunlu 102	China	japonica	IRMBN	T	G	A	G	SUS	Hap 3	3a	SUS	172	Hap 5	Hap 5	Insertion		Sus	11 SNP different than Katy		CX355	YUNLU 102	IRGC 136085	trop	167	0	0	0	1	G	C	G	G	T	T	T	G	T	G	G	A	T	T	G	A	G	T	A	C
CX391	YJ30	China	Temperate japonica	IRMBN	T	G	A	G	SUS	Hap 3	3a	SUS	172	Hap 5	Hap 5	Insertion		Sus	11 SNP different than Katy		CX391	YJ30	IRGC 136079	temp	167	0	0	0	1	G	C	G	G	T	T	T	G	T	G	G	A	T	T	G	A	G	T	A	C
IRIS 313-10067	JEONBUKGUNGWEONNA	South Korea	Japonica	IRRI	T	G	A	G	SUS	Hap 3	3e	SUS	172	Hap 5	Hap 5	Insertion		Sus	11 SNP different than Katy		IRIS 313-10067	JEONBUKGUNGWEONNA::IRGC 73055-1	IRGC 125783	trop	167	0	0	0	1	G	C	G	G	T	T	T	G	T	G	G	A	T	T	G	A	G	T	A	C
IRIS 313-10071	CHIYODA WASE	Japan	Japonica	IRRI	T	G	A	G	SUS	Hap 3	3e	SUS	172	Hap 5	Hap 5	Insertion		Sus	11 SNP different than Katy		IRIS 313-10071	CHIYODA WASE::IRGC 74467-1	IRGC 125705	trop	167	0	0	0	1	G	C	G	G	T	T	T	G	T	G	G	A	T	T	G	A	G	T	A	C
IRIS 313-10078	YOSHINO MOCHI	Japan	Japonica	IRRI	T	G	A	G	SUS	Hap 3	3e	SUS	172	Hap 5	Hap 5	Insertion		Sus	11 SNP different than Katy		IRIS 313-10078	YOSHINO MOCHI::IRGC 74550-1	IRGC 125947	trop	167	0	0	0	1	G	C	G	G	T	T	T	G	T	G	G	A	T	T	G	A	G	T	A	C
IRIS 313-10080	HIRAKAWA OKUTE	Japan	Japonica	IRRI	T	G	A	G	SUS	Hap 3	3e	SUS	172	Hap 5	Hap 5	Insertion		Sus	11 SNP different than Katy		IRIS 313-10080	HIRAKAWA OKUTE::IRGC 74554-1	IRGC 125762	trop	167	0	0	0	1	G	C	G	G	T	T	T	G	T	G	G	A	T	T	G	A	G	T	A	C
IRIS 313-10082	KYUUSHUU	Japan	Japonica	IRRI	T	G	A	G	SUS	Hap 3	3e	SUS	172	Hap 5	Hap 5	Insertion		Sus	11 SNP different than Katy		IRIS 313-10082	KYUUSHUU::IRGC 74558-1	IRGC 125816	trop	167	0	0	0	1	G	C	G	G	T	T	T	G	T	G	G	A	T	T	G	A	G	T	A	C
IRIS 313-10094	GAWICHAL	South Korea	Temperate japonica	IRRI	T	G	A	G	SUS	Hap 3	3e	SUS	172	Hap 5	Hap 5	Insertion		Sus	11 SNP different than Katy		IRIS 313-10094	GAWICHAL::IRGC 77653-1	IRGC 125750	trop	167	0	0	0	1	G	C	G	G	T	T	T	G	T	G	G	A	T	T	G	A	G	T	A	C
IRIS 313-10541	IACA ESCURO	Guinea-Bissau	Tropical japonica	IRRI	T	G	A	G	SUS	Hap 3	3a	SUS	172	Hap 5	Hap 5	Insertion		Sus	11 SNP different than Katy		IRIS 313-10541	IACA ESCURO::IRGC 6636-1	IRGC 131990	trop	167	0	0	0	1	G	C	G	G	T	T	T	G	T	G	G	A	T	T	G	A	G	T	A	C
IRIS 313-10657	THANGONE	Laos	Tropical japonica	IRRI	T	G	A	G	SUS	Hap 3	3a	SUS	172	Hap 5	Hap 5	Insertion		Sus	11 SNP different than Katy		IRIS 313-10657	THANGONE::IRGC 11816-1	IRGC 135801	subtrop	167	0	0	0	1	G	C	G	G	T	T	T	G	T	G	G	A	T	T	G	A	G	T	A	C
IRIS 313-10710	PINDE GOGO WIERIE	Suriname	Tropical japonica	IRRI	T	G	A	G	SUS	Hap 3	3a	SUS	172	Hap 5	Hap 5	Insertion		Sus	11 SNP different than Katy		IRIS 313-10710	PINDE GOGO WIERIE::IRGC 14795-2	IRGC 128135	trop	167	0	0	0	1	G	C	G	G	T	T	T	G	T	G	G	A	T	T	G	A	G	T	A	C
IRIS 313-10747	TJOKRON	Indonesia	Tropical japonica	IRRI	T	G	A	G	SUS	Hap 3	3a	SUS	172	Hap 5	Hap 5	Insertion		Sus	11 SNP different than Katy		IRIS 313-10747	TJOKRON::IRGC 16653-2	IRGC 136111	trop	167	0	0	0	1	G	C	G	G	T	T	T	G	T	G	G	A	T	T	G	A	G	T	A	C
IRIS 313-10830	INAPORAONAN	Philippines	Tropical japonica	IRRI	T	G	A	G	SUS	Hap 3	3a	SUS	172	Hap 5	Hap 5	Insertion		Sus	11 SNP different than Katy		IRIS 313-10830	INAPORAONAN::IRGC 19418-1	IRGC 127429	trop	167	0	0	0	1	G	C	G	G	T	T	T	G	T	G	G	A	T	T	G	A	G	T	A	C
IRIS 313-10840	YE ZO	South Korea	Temperate japonica	IRRI	T	G	A	G	SUS	Hap 3	3b	SUS	172	Hap 5	Hap 5	Insertion		Sus	11 SNP different than Katy		IRIS 313-10840	YE ZO::IRGC 19888-1	IRGC 128507	temp	167	0	0	0	1	G	C	G	G	T	T	T	G	T	G	G	A	T	T	G	A	G	T	A	C
IRIS 313-11077	Lai hang hma	Laos	Tropical japonica	IRRI	T	G	A	G	SUS	Hap 3	3a	SUS	172	Hap 5	Hap 5	Insertion		Sus	11 SNP different than Katy		IRIS 313-11077	LAI HANG HMA::IRGC 29608-2	IRGC 128522	subtrop	167	0	0	0	1	G	C	G	G	T	T	T	G	T	G	G	A	T	T	G	A	G	T	A	C
IRIS 313-11102	D 1-39	Liberia	Tropical japonica	IRRI	T	G	A	G	SUS	Hap 3	3a	SUS	172	Hap 5	Hap 5	Insertion		Sus	11 SNP different than Katy		IRIS 313-11102	D 1-39::IRGC 30868-1		trop	167	0	0	0	1	G	C	G	G	T	T	T	G	T	G	G	A	T	T	G	A	G	T	A	C
IRIS 313-11104	0	Liberia	Tropical japonica	IRRI	T	G	A	G	SUS	Hap 3	sub	SUS	172	Hap 5	Hap 5	Insertion		Sus	11 SNP different than Katy		IRIS 313-11104	D 3-102::IRGC 30972-1	IRGC 131978	trop	167	0	0	0	1	G	C	G	G	T	T	T	G	T	G	G	A	T	T	G	A	G	T	A	C
IRIS 313-11109	B 106	Liberia	Tropical japonica	IRRI	T	G	A	G	SUS	Hap 3	3a	SUS	172	Hap 5	Hap 5	Insertion		Sus	11 SNP different than Katy		IRIS 313-11109	B 106::IRGC 31352-1	IRGC 128231	trop	167	0	0	0	1	G	C	G	G	T	T	T	G	T	G	G	A	T	T	G	A	G	T	A	C
IRIS 313-11183	KETAN LEMBAYUNGAN	Indonesia	Tropical japonica	IRRI	T	G	A	G	SUS	Hap 3	3a	SUS	172	Hap 5	Hap 5	Insertion		Sus	11 SNP different than Katy		IRIS 313-11183	KETAN LEMBAYUNGAN::IRGC 35745-2	IRGC 132311	trop	167	0	0	0	1	G	C	G	G	T	T	T	G	T	G	G	A	T	T	G	A	G	T	A	C
IRIS 313-11564	HALIDA	Nepal	Indica	IRRI	T	G	A	G	SUS	Hap 3	3a	SUS	172	Hap 5	Hap 5	Insertion		Sus	11 SNP different than Katy		IRIS 313-11564	HALIDA::IRGC 59005-1	IRGC 127400	aro	167	0	0	0	1	G	C	G	G	T	T	T	G	T	G	G	A	T	T	G	A	G	T	A	C
IRIS 313-11611	YAH YAW	Thailand	Indica	IRRI	T	G	A	G	SUS	Hap 3	3a	SUS	172	Hap 5	Hap 5	Insertion		Sus	11 SNP different than Katy		IRIS 313-11611	YAH YAW::IRGC 61359-1	IRGC 127898	trop	167	0	0	0	1	G	C	G	G	T	T	T	G	T	G	G	A	T	T	G	A	G	T	A	C
IRIS 313-11654	PL 3165	China	Indica	IRRI	T	G	A	G	SUS	Hap 3	3e	SUS	172	Hap 5	Hap 5	Insertion		Sus	11 SNP different than Katy		IRIS 313-11654	PL 3165::IRGC 62827-1	IRGC 128434	temp	167	0	0	0	1	G	C	G	G	T	T	T	G	T	G	G	A	T	T	G	A	G	T	A	C
IRIS 313-11659	TOBOHUN	Sierra Leone	Tropical japonica	IRRI	T	G	A	G	SUS	Hap 3	3a	SUS	172	Hap 5	Hap 5	Insertion		Sus	11 SNP different than Katy		IRIS 313-11659	TOBOHUN::IRGC 63433-1	IRGC 132047	trop	167	0	0	0	1	G	C	G	G	T	T	T	G	T	G	G	A	T	T	G	A	G	T	A	C
IRIS 313-11690	KOCHUM	Bhutan	Tropical japonica	IRRI	T	G	A	G	SUS	Hap 3	3a	SUS	172	Hap 5	Hap 5	Insertion		Sus	11 SNP different than Katy		IRIS 313-11690	KOCHUM::IRGC 64906-1	IRGC 132005	admix	167	0	0	0	1	G	C	G	G	T	T	T	G	T	G	G	A	T	T	G	A	G	T	A	C
IRIS 313-11691	SHANGYIPA	Bhutan	Indica	IRRI	T	G	A	G	SUS	Hap 3	3a	SUS	172	Hap 5	Hap 5	Insertion		Sus	11 SNP different than Katy		IRIS 313-11691	SHANGYIPA::IRGC 64928-1	IRGC 128467	subtrop	167	0	0	0	1	G	C	G	G	T	T	T	G	T	G	G	A	T	T	G	A	G	T	A	C
IRIS 313-11755	A 2-257	Liberia	Tropical japonica	IRRI	T	G	A	G	SUS	Hap 3	3a	SUS	172	Hap 5	Hap 5	Insertion		Sus	11 SNP different than Katy		IRIS 313-11755	A 2-257::IRGC 68342-1	IRGC 131961	trop	167	0	0	0	1	G	C	G	G	T	T	T	G	T	G	G	A	T	T	G	A	G	T	A	C
IRIS 313-11759	K 2 C 45	Ivory Coast	Indica	IRRI	T	G	A	G	SUS	Hap 3	3a	SUS	172	Hap 5	Hap 5	Insertion		Sus	11 SNP different than Katy		IRIS 313-11759	K 2 C 45::IRGC 68552-1	IRGC 131995	trop	167	0	0	0	1	G	C	G	G	T	T	T	G	T	G	G	A	T	T	G	A	G	T	A	C
IRIS 313-11792	VONBOANGY	Madagascar	Indica	IRRI	T	G	A	G	SUS	Hap 3	3a	SUS	172	Hap 5	Hap 5	Insertion		Sus	11 SNP different than Katy		IRIS 313-11792	VONBOANGY::IRGC 69947-1	IRGC 128498	trop	167	0	0	0	1	G	C	G	G	T	T	T	G	T	G	G	A	T	T	G	A	G	T	A	C
IRIS 313-11915	IB95	Ghana	Tropical japonica	IRRI	T	G	A	G	SUS	Hap 3	3e	SUS	172	Hap 5	Hap 5	Insertion		Sus	11 SNP different than Katy		IRIS 313-11915	IB 95::IRGC 74677-1	IRGC 128316	trop	167	0	0	0	1	G	C	G	G	T	T	T	G	T	G	G	A	T	T	G	A	G	T	A	C
IRIS 313-12018	FRENSI GBOI	Sierra Leone	Tropical japonica	IRRI	T	G	A	G	SUS	Hap 3	3a	SUS	172	Hap 5	Hap 5	Insertion		Sus	11 SNP different than Katy		IRIS 313-12018	FRENSI GBOI::IRGC 79983-1	IRGC 128293	trop	167	0	0	0	1	G	C	G	G	T	T	T	G	T	G	G	A	T	T	G	A	G	T	A	C
IRIS 313-12021	ITA 131	Nigeria	Tropical japonica	IRRI	T	G	A	G	SUS	Hap 3	3a	SUS	172	Hap 5	Hap 5	Insertion		Sus	11 SNP different than Katy		IRIS 313-12021	ITA 131::IRGC 80025-1	IRGC 131992	trop	167	0	0	0	1	G	C	G	G	T	T	T	G	T	G	G	A	T	T	G	A	G	T	A	C
IRIS 313-12242	Khao Khot	Laos	Tropical japonica	IRRI	T	G	A	G	SUS	Hap 3	3a	SUS	172	Hap 5	Hap 5	Insertion		Sus	11 SNP different than Katy		IRIS 313-12242	KHAO KHOT::IRGC 93892-1	IRGC 128339	subtrop	167	0	0	0	1	G	C	G	G	T	T	T	G	T	G	G	A	T	T	G	A	G	T	A	C
IRIS 313-12281	SALAZANA	Madagascar	Tropical japonica	IRRI	T	G	A	G	SUS	Hap 3	3a	SUS	172	Hap 5	Hap 5	Insertion		Sus	11 SNP different than Katy		IRIS 313-12281	SALAZANA::IRGC 97219-1	IRGC 128457	trop	167	0	0	0	1	G	C	G	G	T	T	T	G	T	G	G	A	T	T	G	A	G	T	A	C
IRIS 313-7994	VARY MADINIKA 3566	Madagascar	Japonica	IRRI	T	G	A	G	SUS	Hap 3	3a	SUS	172	Hap 5	Hap 5	Insertion		Sus	11 SNP different than Katy		IRIS 313-7994	VARY MADINIKA 3566::GERVEX 8448-C1	IRGC 122277	trop	167	0	0	0	1	G	C	G	G	T	T	T	G	T	G	G	A	T	T	G	A	G	T	A	C
IRIS 313-8277	K 2 C 14	Ivory Coast	Intermediate type	IRRI	T	G	A	G	SUS	Hap 3	3a	SUS	172	Hap 5	Hap 5	Insertion		Sus	11 SNP different than Katy		IRIS 313-8277	K 2 C 14::IRGC 68549-1	IRGC 126067	trop	167	0	0	0	1	G	C	G	G	T	T	T	G	T	G	G	A	T	T	G	A	G	T	A	C
IRIS 313-8326	JC1	India	Basmati/sadri	IRRI	T	G	A	G	SUS	Hap 3	sub	SUS	172	Hap 5	Hap 5	Insertion		Sus	11 SNP different than Katy		IRIS 313-8326	JC 1	IRGC 117494	aro	167	0	0	0	1	G	C	G	G	T	T	T	G	T	G	G	A	T	T	G	A	G	T	A	C
IRIS 313-8381	PURAK SIRIBA	Malaysia	Tropical japonica	IRRI	T	G	A	G	SUS	Hap 3	3a	SUS	172	Hap 5	Hap 5	Insertion		Sus	11 SNP different than Katy		IRIS 313-8381	PURAK SIRIBA::IRGC 71598-1	IRGC 126308	trop	167	0	0	0	1	G	C	G	G	T	T	T	G	T	G	G	A	T	T	G	A	G	T	A	C
IRIS 313-8486	DAGPA MRAS	Bhutan	Tropical japonica	IRRI	T	G	A	G	SUS	Hap 3	3a	SUS	172	Hap 5	Hap 5	Insertion		Sus	11 SNP different than Katy		IRIS 313-8486	DAGPA MRAS::IRGC 62166-1	IRGC 127043	subtrop	167	0	0	0	1	G	C	G	G	T	T	T	G	T	G	G	A	T	T	G	A	G	T	A	C
IRIS 313-8669	CALROSE 76	United States	Temperate japonica	IRRI	T	G	A	G	SUS	Hap 3	3a	SUS	172	Hap 5	Hap 5	Insertion		Sus	11 SNP different than Katy		IRIS 313-8669	CALROSE 76::IRGC 34275-1	IRGC 125604	japx	165	0	0	0	3	G	C	G	G	T	T	T	G	T	G	G	A	T	T	G	A	G	T	A	C
IRIS 313-8865	PADI SEPAH	Indonesia	Tropical japonica	IRRI	T	G	A	G	SUS	Hap 3	3a	SUS	172	Hap 5	Hap 5	Insertion		Sus	11 SNP different than Katy		IRIS 313-8865	PADI SEPAH::IRGC 48803-1	IRGC 126345	trop	167	0	0	0	1	G	C	G	G	T	T	T	G	T	G	G	A	T	T	G	A	G	T	A	C
IRIS 313-8894	LEKATAN	Malaysia	Tropical japonica	IRRI	T	G	A	G	SUS	Hap 3	3a	SUS	172	Hap 5	Hap 5	Insertion		Sus	11 SNP different than Katy		IRIS 313-8894	LEKATAN::IRGC 71554-1	IRGC 126070	trop	167	0	0	0	1	G	C	G	G	T	T	T	G	T	G	G	A	T	T	G	A	G	T	A	C
IRIS 313-9048	TSCHINANANGKA	Bhutan	Temperate japonica	IRRI	T	G	A	G	SUS	Hap 3	3a	SUS	172	Hap 5	Hap 5	Insertion		Sus	11 SNP different than Katy		IRIS 313-9048	TSCHINANANGKA::IRGC 64935-1	IRGC 125930	subtrop	167	0	0	0	1	G	C	G	G	T	T	T	G	T	G	G	A	T	T	G	A	G	T	A	C
IRIS 313-9523	RIKUTO KEMOCHI	Japan	Japonica	IRRI	T	G	A	G	SUS	Hap 3	3e	SUS	172	Hap 5	Hap 5	Insertion		Sus	11 SNP different than Katy		IRIS 313-9523	RIKUTO KEMOCHI	IRGC 117569	japx	167	0	0	0	1	G	C	G	G	T	T	T	G	T	G	G	A	T	T	G	A	G	T	A	C
IRIS 313-9769	MURASAHITSUTSURI	Japan	Temperate japonica	IRRI	T	G	A	G	SUS	Hap 3	3e	SUS	172	Hap 5	Hap 5	Insertion		Sus	11 SNP different than Katy		IRIS 313-9769	MURASAHITSUTSURI::IRGC 2493-1	IRGC 125846	temp	167	0	0	0	1	G	C	G	G	T	T	T	G	T	G	G	A	T	T	G	A	G	T	A	C
IRIS 313-9789	RIKUTO TAUKI MOCHI 27	Japan	Tropical japonica	IRRI	T	G	A	G	SUS	Hap 3	3e	SUS	172	Hap 5	Hap 5	Insertion		Sus	11 SNP different than Katy		IRIS 313-9789	RIKUTO TAUKI MOCHI 27::IRGC 5726-1	IRGC 125885	trop	167	0	0	0	1	G	C	G	G	T	T	T	G	T	G	G	A	T	T	G	A	G	T	A	C
IRIS 313-9800	KAHEI	Japan	Tropical japonica	IRRI	T	G	A	G	SUS	Hap 3	3e	SUS	172	Hap 5	Hap 5	Insertion		Sus	11 SNP different than Katy		IRIS 313-9800	KAHEI::IRGC 7691-1	IRGC 126981	trop	167	0	0	0	1	G	C	G	G	T	T	T	G	T	G	G	A	T	T	G	A	G	T	A	C
IRIS 313-9851	GOGOWIERIE	Suriname	Tropical japonica	IRRI	T	G	A	G	SUS	Hap 3	3a	SUS	172	Hap 5	Hap 5	Insertion		Sus	11 SNP different than Katy		IRIS 313-9851	GOGOWIERIE::IRGC 14791-1	IRGC 126977	trop	167	0	0	0	1	G	C	G	G	T	T	T	G	T	G	G	A	T	T	G	A	G	T	A	C
IRIS 313-9887	JEUK DO	South Korea	Temperate japonica	IRRI	T	G	A	G	SUS	Hap 3	3b	SUS	172	Hap 5	Hap 5	Insertion		Sus	11 SNP different than Katy		IRIS 313-9887	JEUK DO::IRGC 19775-1	IRGC 125784	temp	167	0	0	0	1	G	C	G	G	T	T	T	G	T	G	G	A	T	T	G	A	G	T	A	C
IRIS 313-9964	WIR1951	Georgia	Temperate japonica	IRRI	T	G	A	G	SUS	Hap 3	sub	SUS	172	Hap 5	Hap 5	Insertion		Sus	11 SNP different than Katy		IRIS 313-9964	WIR 1951::IRGC 51643-1	IRGC 125938	temp	167	0	0	0	1	G	C	G	G	T	T	T	G	T	G	G	A	T	T	G	A	G	T	A	C
IRIS 313-9995	NONGLIMNA 1	South Korea	Temperate japonica	IRRI	T	G	A	G	SUS	Hap 3	3e	SUS	172	Hap 5	Hap 5	Insertion		Sus	11 SNP different than Katy		IRIS 313-9995	NONGLIMNA 1::IRGC 58347-1	IRGC 125857	trop	167	0	0	0	1	G	C	G	G	T	T	T	G	T	G	G	A	T	T	G	A	G	T	A	C
IRIS 313-12217	WEONJU 8	South Korea	Temperate japonica	IRRI	T	0	A	G	SUS	Hap 3	3b	SUS	172	Hap 5	Hap 5	Insertion		Sus	11 SNP different than Katy		IRIS 313-12217	WEONJU 8::IRGC 90845-1	IRGC 128501	temp	167	0	0	0	1	G	C	G	G	T	T	T	G	T	G	G	A	T	T	G	A	G	T	A	C
IRIS 313-10075	SANGOKU	Japan	Indica	IRRI	0	G	A	G	SUS	Hap 3	3e	SUS	172	Hap 5	Hap 5	Insertion		Sus	11 SNP different than Katy		IRIS 313-10075	SANGOKU::IRGC 74518-1	IRGC 125895	trop	167	0	0	0	1	G	C	G	G	T	T	T	G	T	G	G	A	T	T	G	A	G	T	A	C
IRIS 313-9201	ARC 6044	India	Indica	IRRI	0	G	A	G	SUS	Hap 3	3e	SUS	172	Hap 5	Hap 5	Insertion		Sus	11 SNP different than Katy		IRIS 313-9201	ARC 6044::IRGC 12190-1	IRGC 126146	trop	167	0	0	0	1	G	C	G	G	T	T	T	G	T	G	G	A	T	T	G	A	G	T	A	C
IRIS 313-11085	Khao hae	Laos	Indica	IRRI	T	G	A	G	SUS	Hap 5	5a	SUS	172	Hap 5	Hap 5	Insertion		Sus	11 SNP different than Katy		IRIS 313-11085	KHAO HAE::IRGC 29773-3	IRGC 132273	indx	167	0	0	0	1	G	C	G	G	T	T	T	G	T	G	G	A	T	T	G	A	G	T	A	C
B071	Muxiqiu	China	Temperate japonica	MC	T	G	A	G	SUS	Hap 3	3b	SUS	172	Hap 5	Hap 5	Insertion		Sus	11 SNP different than Katy		B071	MUXIQIU		temp	167	1	1	0	0	G	C		G	T	T	T	G	T	G	G	A	T	T	G	A	G	T	A	C
IRIS 313-10074	RIKU AIKOKU	Japan	Japonica	IRRI	T	G	A	G	SUS	Hap 3	3e	SUS	172	Hap 5	Hap 5	Insertion		Sus	11 SNP different than Katy		IRIS 313-10074	RIKU AIKOKU::IRGC 74514-1	IRGC 125884	trop	167	1	1	0	1	G	C	G	G	T	T	T	G	T	G	G	A	T	T	G	A	G	T	A	C
IRIS 313-10079	DANGO MOCHI	Japan	Japonica	IRRI	T	G	A	G	SUS	Hap 3	3e	SUS	172	Hap 5	Hap 5	Insertion		Sus	11 SNP different than Katy		IRIS 313-10079	DANGO MOCHI::IRGC 74551-1	IRGC 125722	trop	167	1	1	0	1	G	C	G	G	T	T	T	G	T	G	G	A	T	T	G	A	G	T	A	C
IRIS 313-10097	MAEKJO	South Korea	Temperate japonica	IRRI	T	G	A	G	SUS	Hap 3	3b	SUS	172	Hap 5	Hap 5	Insertion		Sus	11 SNP different than Katy		IRIS 313-10097	MAEKJO::IRGC 77666-1	IRGC 125830	temp	167	1	1	0	1	G	C	G	G	T	T	T	G	T	G	G	A	T	T	G	A	G	T	A	C
IRIS 313-10099	MANONGAZATO	Madagascar	Tropical japonica	IRRI	T	G	A	G	SUS	Hap 3	3a	SUS	172	Hap 5	Hap 5	Insertion		Sus	11 SNP different than Katy		IRIS 313-10099	MANONGAZATO::IRGC 77876-1	IRGC 126303	trop	167	1	1	0	1	G	C	G	G	T	T	T	G	T	G	G	A	T	T	G	A	G	T	A	C
IRIS 313-10827	BINARITOS	Philippines	Tropical japonica	IRRI	T	G	A	G	SUS	Hap 3	3a	SUS	172	Hap 5	Hap 5	Insertion		Sus	11 SNP different than Katy		IRIS 313-10827	BINARITOS::IRGC 19391-1	IRGC 128242	trop	167	1	1	0	1	G	C	G	G	T	T	T	G	T	G	G	A	T	T	G	A	G	T	A	C
IRIS 313-10832	MALASAY	Philippines	Tropical japonica	IRRI	T	G	A	G	SUS	Hap 3	3a	SUS	172	Hap 5	Hap 5	Insertion		Sus	11 SNP different than Katy		IRIS 313-10832	MALASAY::IRGC 19456-1	IRGC 128377	trop	167	1	1	0	1	G	C	G	G	T	T	T	G	T	G	G	A	T	T	G	A	G	T	A	C
IRIS 313-10834	IARI 11387	India	Tropical japonica	IRRI	T	G	A	G	SUS	Hap 3	3a	SUS	172	Hap 5	Hap 5	Insertion		Sus	11 SNP different than Katy		IRIS 313-10834	IARI 11387::IRGC 19573-1	IRGC 128314	subtrop	167	1	1	0	1	G	C	G	G	T	T	T	G	T	G	G	A	T	T	G	A	G	T	A	C
IRIS 313-10895	ARC 13257	India	Tropical japonica	IRRI	T	G	A	G	SUS	Hap 3	3a	SUS	172	Hap 5	Hap 5	Insertion		Sus	11 SNP different than Katy		IRIS 313-10895	ARC 13257::IRGC 22608-1	IRGC 127151	subtrop	167	1	1	0	1	G	C	G	G	T	T	T	G	T	G	G	A	T	T	G	A	G	T	A	C
IRIS 313-11103	0	Liberia	Tropical japonica	IRRI	T	G	A	G	SUS	Hap 3	sub	SUS	172	Hap 5	Hap 5	Insertion		Sus	11 SNP different than Katy		IRIS 313-11103	D 1-147::IRGC 30894-2	IRGC 132329	trop	167	1	1	0	1	G	C	G	G	T	T	T	G	T	G	G	A	T	T	G	A	G	T	A	C
IRIS 313-11246	7516-14	Japan	Temperate japonica	IRRI	T	G	A	G	SUS	Hap 3	3e	SUS	172	Hap 5	Hap 5	Insertion		Sus	11 SNP different than Katy		IRIS 313-11246	7516-14::IRGC 40090-3	IRGC 132271	temp	167	1	1	0	0	G	C		G	T	T	T	G	T	G	G	A	T	T	G	A	G	T	A	C
IRIS 313-8385	JC149	India	Japonica	IRRI	T	G	A	G	SUS	Hap 3	sub	SUS	172	Hap 5	Hap 5	Insertion		Sus	11 SNP different than Katy		IRIS 313-8385	JC 149	IRGC 117497	aro	167	1	1	0	1	G	C	G	G	T	T	T	G	T	G	G	A	T	T	G	A	G	T	A	C
IRIS 313-8637	BALINGMI	Bhutan	Tropical japonica	IRRI	T	G	A	G	SUS	Hap 3	3a	SUS	172	Hap 5	Hap 5	Insertion		Sus	11 SNP different than Katy		IRIS 313-8637	BALINGMI::IRGC 62156-1	IRGC 126179	subtrop	167	1	1	0	0	G	C		G	T	T	T	G	T	G	G	A	T	T	G	A	G	T	A	C
IRIS 313-8857	KAMNAM	Bhutan	Tropical japonica	IRRI	T	G	A	G	SUS	Hap 3	3a	SUS	172	Hap 5	Hap 5	Insertion		Sus	11 SNP different than Katy		IRIS 313-8857	KAMNAM::IRGC 64902-1	IRGC 125793	subtrop	167	1	1	0	1	G	C	G	G	T	T	T	G	T	G	G	A	T	T	G	A	G	T	A	C
IRIS 313-11536	WIR 2091	Georgia	Tropical japonica	IRRI	T	G	A	0	SUS	Hap 3	sub	SUS	172	Hap 5	Hap 5	Insertion		Sus	11 SNP different than Katy		IRIS 313-11536	WIR 2091::IRGC 57536-1	IRGC 128502	temp	167	1	1	0	1	G	C	G	G	T	T	T	G	T	G	G	A	T	T	G	A	G	T	A	C
IRIS 313-10870	ARC 11768	India	Tropical japonica	IRRI	T	G	A	G	SUS	Hap 5	5b	SUS	172	Hap 5	Hap 5	Insertion		Sus	11 SNP different than Katy		IRIS 313-10870	ARC 11768::IRGC 21630-1	IRGC 131966	subtrop	167	1	1	0	1	G	C	G	G	T	T	T	G	T	G	G	A	T	T	G	A	G	T	A	C
IRIS 313-12076	HANG	Laos	Tropical japonica	IRRI	T	G	A	G	SUS	Hap 5	5b	SUS	172	Hap 5	Hap 5	Insertion		Sus	11 SNP different than Katy		IRIS 313-12076	HANG::IRGC 82842-1	IRGC 128306	subtrop	167	1	1	0	1	G		G	G	T	T	T	G	T	G	G	A	T	T	G	A	G	T	A	C
IRIS 313-12077	YOI	Laos	Tropical japonica	IRRI	T	G	A	G	SUS	Hap 5	5b	SUS	172	Hap 5	Hap 5	Insertion		Sus	11 SNP different than Katy		IRIS 313-12077	YOI::IRGC 82855-1	IRGC 127906	subtrop	167	1	1	0	1	G	C	G	G	T	T	T	G	T	G	G	A	T	T	G	A	G	T	A	C
B036	Jijucas Claro	Brazil	Temperate japonica	MC	T	G	A	G	SUS	Hap 3	3e	SUS	172	Hap 5	Hap 5	Insertion		Sus	11 SNP different than Katy		B036	JIJUCAS CLARO	IRGC 135955	japx	167	2	2	0	1	G	C	G	G	T	T	T	G	T	G	G	A	T	T	G	A	G	T	A	C
IRIS 313-10336	B 6144-MR-6-0-0	Laos	Indica	IRRI	T	G	A	G	SUS	Hap 3	sub	SUS	172	Hap 5	Hap 5	Insertion		Sus	11 SNP different than Katy		IRIS 313-10336	B 6144-MR-6-0-0::IRGC 117371-1		trop	167	2	2	0	1	G	C	G	G	T	T	T	G	T	G	G	A	T	T	G	A	G	T	A	C
IRIS 313-10563	SHA-TIAO-TSAO	0	Temperate japonica	IRRI	T	G	A	G	SUS	Hap 3	sub	SUS	172	Hap 5	Hap 5	Insertion		Sus	11 SNP different than Katy		IRIS 313-10563	SHA TIAO TSAO::IRGC 7339-1	IRGC 128469	temp	167	2	2	0	1	G	C	G	G	T	T	T	G	T	G	G	A	T	T	G	A	G	T	A	C
IRIS 313-10853	ARC 10028	India	Tropical japonica	IRRI	T	G	A	G	SUS	Hap 3	3a	SUS	172	Hap 5	Hap 5	Insertion		Sus	11 SNP different than Katy		IRIS 313-10853	ARC 10028::IRGC 20656-2	IRGC 132239	japx	167	2	2	0	1	G	C	G	G	T	T	T	G	T	G	G	A	T	T	G	A	G	T	A	C
IRIS 313-10862	ARC 11281	India	Tropical japonica	IRRI	T	G	A	G	SUS	Hap 3	3a	SUS	172	Hap 5	Hap 5	Insertion		Sus	11 SNP different than Katy		IRIS 313-10862	ARC 11281::IRGC 21283-1	IRGC 127135	japx	167	2	2	0	1	G	C	G	G	T	T	T	G	T	G	G	A	T	T	G	A	G	T	A	C
IRIS 313-10874	ARC 11946	India	Tropical japonica	IRRI	T	G	A	G	SUS	Hap 3	3a	SUS	172	Hap 5	Hap 5	Insertion		Sus	11 SNP different than Katy		IRIS 313-10874	ARC 11946::IRGC 21768-2	IRGC 132318	subtrop	167	2	2	0	0	G	C		G	T	T	T	G	T	G	G	A	T	T	G	A	G	T	A	C
IRIS 313-11314	PELAU	Indonesia	Tropical japonica	IRRI	T	G	A	G	SUS	Hap 3	3a	SUS	172	Hap 5	Hap 5	Insertion		Sus	11 SNP different than Katy		IRIS 313-11314	PELAU::IRGC 43538-2	IRGC 132379	trop	167	2	2	0	0	G	C		G	T	T	T	G	T	G	G	A	T	T	G	A	G	T	A	C
IRIS 313-12006	PADI HANGIR	Malaysia	Tropical japonica	IRRI	T	G	A	G	SUS	Hap 3	3a	SUS	172	Hap 5	Hap 5	Insertion		Sus	11 SNP different than Katy		IRIS 313-12006	PADI HANGIR::IRGC 79507-1	IRGC 132022	trop	167	2	2	0	1	G	C	G	G	T	T	T	G	T	G	G	A	T	T	G	A	G	T	A	C
IRIS 313-12134	THATENG	Laos	Tropical japonica	IRRI	T	G	A	G	SUS	Hap 3	3a	SUS	172	Hap 5	Hap 5	Insertion		Sus	11 SNP different than Katy		IRIS 313-12134	THATENG::IRGC 86377-1	IRGC 135802	subtrop	167	2	2	0	1	G	C	G	G	T	T	T	G	T	G	G	A	T	T	G	A	G	T	A	C
IRIS 313-7922	IRAT 234	French Guiana	Tropical japonica	IRRI	T	G	A	G	SUS	Hap 3	3a	SUS	172	Hap 5	Hap 5	Insertion		Sus	11 SNP different than Katy		IRIS 313-7922	IRAT 234::C1	IRGC 122119	trop	167	2	2	0	0	G	C		G	T	T	T	G	T	G	G	A	T	T	G	A	G	T	A	C
IRIS 313-8769	KOSAGI	Guinea	Tropical japonica	IRRI	T	G	A	G	SUS	Hap 3	0	SUS	172	Hap 5	Hap 5	Insertion		Sus	11 SNP different than Katy		IRIS 313-8769	KOSAGI::IRGC 57692-1	IRGC 126225	trop	167	2	2	0	1	G	C	G	G	T	T	T	G	T	G	G	A	T	T	G	A	G	T	A	C
IRIS 313-8999	ARC 11430 B	India	Intermediate type	IRRI	T	G	A	G	SUS	Hap 3	3a	SUS	172	Hap 5	Hap 5	Insertion		Sus	11 SNP different than Katy		IRIS 313-8999	ARC 11430 B::IRGC 14567-1	IRGC 125640	subtrop	167	2	2	0	1	G	C	G	G	T	T	T	G	T	G	G	A	T	T	G	A	G	T	A	C
IRIS 313-9297	KORR	Liberia	Tropical japonica	IRRI	T	G	A	G	SUS	Hap 3	3a	SUS	172	Hap 5	Hap 5	Insertion		Sus	11 SNP different than Katy		IRIS 313-9297	KORR::IRGC 30751-1	IRGC 126155	trop	166	2	2	0	1	G	C	G	G	T	T	T	G	T	G	G	A	T	T	G	A	G	T	A	C
IRIS 313-9568	PAMPANGON(H)	Malaysia	Tropical japonica	IRRI	T	G	A	G	SUS	Hap 3	3a	SUS	172	Hap 5	Hap 5	Insertion		Sus	11 SNP different than Katy		IRIS 313-9568	PAMPANGON (H)::IRGC 60392-1	IRGC 126346	trop	167	2	2	0	1	G	C	G	G	T	T	T	G	T	G	G	A	T	T	G	A	G	T	A	C
IRIS 313-9838	TEPUKE	New Zealand	Temperate japonica	IRRI	T	G	A	G	SUS	Hap 3	3b	SUS	172	Hap 5	Hap 5	Insertion		Sus	11 SNP different than Katy		IRIS 313-9838	TEPUKE::IRGC 12872-1	IRGC 125919	temp	167	2	2	0	1	G	C	G	G	T	T	T	G	T	G	G	A	T	T	G	A	G	T	A	C
IRIS 313-9880	SZEGEDI SZAKALLAS 28	Hungary	Tropical japonica	IRRI	T	G	A	G	SUS	Hap 3	sub	SUS	172	Hap 5	Hap 5	Insertion		Sus	11 SNP different than Katy		IRIS 313-9880	PI 282203::IRGC 16292-1	IRGC 121471	temp	167	2	2	0	1	G	C	G	G	T	T	T	G	T	G	G	A	T	T	G	A	G	T	A	C
IRIS 313-9974	HEUKSANJO	South Korea	Temperate japonica	IRRI	T	G	A	G	SUS	Hap 3	3b	SUS	172	Hap 5	Hap 5	Insertion		Sus	11 SNP different than Katy		IRIS 313-9974	HEUKSANJO::IRGC 55536-1	IRGC 125761	temp	167	2	2	0	1	G	C	G	G	T	T	T	G	T	G	G	A	T	T	G	A	G	T	A	C
IRIS 313-10889	ARC 12730	India	Tropical japonica	IRRI	T	G	A	G	SUS	Hap 3	3a	SUS	172	Hap 5	Hap 5	Insertion		Sus	11 SNP different than Katy		IRIS 313-10889	ARC 12730::IRGC 22291-1		subtrop	167	3	3	0	1	G	C	G	G	T	T	T	G	T	G	G	A	T	T	G	A	G	T	A	C
IRIS 313-11376	TOS 7536	Ivory Coast	Tropical japonica	IRRI	T	G	A	G	SUS	Hap 3	3a	SUS	172	Hap 5	Hap 5	Insertion		Sus	11 SNP different than Katy		IRIS 313-11376	TOS 7536::IRGC 46985-2	IRGC 132312	trop	167	3	3	0	1	G	C	G	G	T	T	T	G	T	G	G	A	T	T	G	A	G	T	A	C
IRIS 313-12322	VOK	Laos	Tropical japonica	IRRI	T	G	A	G	SUS	Hap 3	3a	SUS	172	Hap 5	Hap 5	Insertion		Sus	11 SNP different than Katy		IRIS 313-12322	VOK::IRGC 99831-1	IRGC 128497	subtrop	167	3	3	0	1	G	C	G	G	T	T	T	G	T	G	G	A	T	T	G	A	G	T	A	C
IRIS 313-8066	GHIBLI	Italy	Temperate japonica	IRRI	T	G	A	G	SUS	Hap 3	sub	SUS	172	Hap 5	Hap 5	Insertion		Sus	11 SNP different than Katy		IRIS 313-8066	GHIBLI::GERVEX 187-C1	IRGC 122053	temp	167	3	3	0	0	G	C		G	T	T	T	G	T	G	G	A	T	T	G	A	G	T	A	C
IRIS 313-8400	RIKUTO NORIN MOCHI 20	Japan	Tropical japonica	IRRI	T	G	A	G	SUS	Hap 3	3e	SUS	172	Hap 5	Hap 5	Insertion		Sus	11 SNP different than Katy		IRIS 313-8400	RIKUTO NORIN MOCHI 20::IRGC 410-1	IRGC 125622	trop	166	3	3	0	1	G	C	G	G	T	T	T	G	T	G	G	A	T	T	G	A	G	T	A	C
IRIS 313-8128	PRECOZ 2 F A::GERVEX 1182-C1	#N/A	#N/A	#N/A	T	G	A	G	SUS	Hap 3	0	SUS	172	Hap 5	Hap 5	Insertion		Sus	11 SNP different than Katy		IRIS 313-8128	PRECOZ 2 F A::GERVEX 1182-C1	IRGC 122208	temp	167	3	3	0	1	G	C	G	G	T	T	T	G	T		G	A	T	T	G	A	G	T	A	C
CX351	053A-3	China	japonica	IRMBN	T	G	A	G	SUS	Hap 3	3b	SUS	172	Hap 5	Hap 5	Insertion		Sus	11 SNP different than Katy		CX351	053A-3	IRGC 135811	temp	165	4	4	0	1	G	C	G	G	T	T	T	G	T	G	G	A	T	T	G	A	G	T	A	C
IRIS 313-10831	MALANDI 2	Philippines	Tropical japonica	IRRI	T	G	A	G	SUS	Hap 3	3a	SUS	172	Hap 5	Hap 5	Insertion		Sus	11 SNP different than Katy		IRIS 313-10831	MALANDI 2::IRGC 19454-2	IRGC 132355	trop	164	4	4	0	1	G	C	G	G	T	T	T	G	T	G	G	A	T	T	G	A	G	T	A	C
IRIS 313-12129	Mon Lai	Laos	Tropical japonica	IRRI	T	G	A	G	SUS	Hap 3	3a	SUS	172	Hap 5	Hap 5	Insertion		Sus	11 SNP different than Katy		IRIS 313-12129	MON LAI::IRGC 85857-1	IRGC 128391	subtrop	166	4	4	0	1	G	C	G	G	T	T	T	G	T	G	G	A	T	T	G	A	G	T	A	C
IRIS 313-12299	MUANG TAY	Laos	Tropical japonica	IRRI	T	G	A	G	SUS	Hap 3	3a	SUS	172	Hap 5	Hap 5	Insertion		Sus	11 SNP different than Katy		IRIS 313-12299	MUANG TAY::IRGC 98382-1	IRGC 136100	subtrop	165	4	4	0	1	G	C	G	G	T	T	T	G	T	G	G	A	T	T	G	A	G	T	A	C
IRIS 313-9742	LOHAMBITRO	Madagascar	Tropical japonica	IRRI	T	G	A	G	SUS	Hap 3	3a	SUS	172	Hap 5	Hap 5	Insertion		Sus	11 SNP different than Katy		IRIS 313-9742	LOHAMBITRO::IRGC 69857-1	IRGC 127080	trop	165	4	4	0	0	G	C		G	T	T	T	G	T	G	G	A	T	T	G	A	G	T	A	C
IRIS 313-10952	KILANG MEDU	Indonesia	Tropical japonica	IRRI	T	G	A	G	SUS	Hap 3	3a	SUS	172	Hap 5	Hap 5	Insertion		Sus	11 SNP different than Katy		IRIS 313-10952	KILANG MEDU::IRGC 25442-1	IRGC 132003	trop	167	5	5	0	1	G	C	G	G	T	T		G	T	G	G	A	T	T	G	A	G	T	A	C
IRIS 313-11540	PATIE ROUGE	Guinea	Indica	IRRI	T	G	A	G	SUS	Hap 3	3a	SUS	172	Hap 5	Hap 5	Insertion		Sus	11 SNP different than Katy		IRIS 313-11540	PATIE ROUGE::IRGC 57686-1	IRGC 128428	trop	165	5	5	0	1	G	C	G	G	T	T	T	G	T	G	G	A	T	T	G	A	G	T	A	C
IRIS 313-10893	ARC 13156	India	Tropical japonica	IRRI	T	G	A	G	SUS	Hap 5	5b	SUS	172	Hap 5	Hap 5	Insertion		Sus	11 SNP different than Katy		IRIS 313-10893	ARC 13156::IRGC 22514-1	IRGC 128226	subtrop	167	5	5	0	1	G	C	G	G	T	T	T	G	T	G	G	A	T	T	G	A	G	T	A	C
IRIS 313-10712	KOTO OURA S 5	Ivory Coast	Tropical japonica	IRRI	T	G	A	G	SUS	Hap 3	3a	SUS	172	Hap 5	Hap 5	Insertion		Sus	11 SNP different than Katy		IRIS 313-10712	KOTO OURA S 5::IRGC 15155-1	IRGC 128354	trop	166	6	6	0	1	G	C	G	G	T	T	T	G	T	G	G	A	T	T	G	A	G	T	A	C
IRIS 313-11106	D 4-193	Liberia	Tropical japonica	IRRI	T	G	A	G	SUS	Hap 3	3a	SUS	172	Hap 5	Hap 5	Insertion		Sus	11 SNP different than Katy		IRIS 313-11106	D 4-193::IRGC 31083-2	IRGC 132330	trop	167	6	6	0	0	G	C		G	T	T	T	G	T	G	G	A	T	T	G	A	G	T	A	C
IRIS 313-11107	ZANTON	Liberia	Tropical japonica	IRRI	T	G	A	G	SUS	Hap 3	3a	SUS	172	Hap 5	Hap 5	Insertion		Sus	11 SNP different than Katy		IRIS 313-11107	ZANTON::IRGC 31248-1	IRGC 132055	trop	163	6	6	0	1	G	C	G	G	T	T	T	G	T	G	G	A	T	T	G	A	G	T	A	C
IRIS 313-10883	ARC 12490	India	Intermediate type	IRRI	T	G	A	G	SUS	Hap 5	5b	SUS	172	Hap 5	Hap 5	Insertion		Sus	11 SNP different than Katy		IRIS 313-10883	ARC 12490::IRGC 22095-1	IRGC 128224	admix	164	6	6	0	1	G	C	G	G	T	T	T	G	T	G	G	A	T	T	G	A	G	T	A	C
IRIS 313-10953	PADI ABUNG KUNING	Indonesia	Tropical japonica	IRRI	T	G	A	G	SUS	Hap 3	3a	SUS	172	Hap 5	Hap 5	Insertion		Sus	11 SNP different than Katy		IRIS 313-10953	PADI ABUNG KUNING::IRGC 25469-1	IRGC 128417	trop	167	7	7	0	1	G	C	G	G	T	T	T	G	T	G	G	A	T	T	G	A	G	T
IRIS 313-11434	FORTUNA BLANCO(SAN MARCOS)	Colombia	Tropical japonica	IRRI	T	G	A	G	SUS	Hap 3	sub	SUS	172	Hap 5	Hap 5	Insertion		Sus	11 SNP different than Katy		IRIS 313-11434	FORTUNA BLANCO (SAN MARCOS)::IRGC 50764-1	IRGC 127370	trop	167	7	7	0	1	G	C	G	G	T	T	T	G	T	G	G	A	T	T	G	A	G	T	A	C
IRIS 313-10056	HOKURIKU 52	Japan	Temperate japonica	IRRI	T	G	A	G	SUS	Hap 3	sub	SUS	172	Hap 5	Hap 5	Insertion		Sus	11 SNP different than Katy		IRIS 313-10056	HOKURIKU 52::IRGC 72491-1	IRGC 125763	subtrop	165	8	8	0	1	G	C	G	G	T	T	T	G	T	G	G	A	T	T	G	A	G	T	A	C
IRIS 313-10655	Ea houm	Laos	Indica	IRRI	T	G	A	0	SUS	Hap 5	5a	SUS	172	Hap 5	Hap 5	Insertion		Sus	11 SNP different than Katy		IRIS 313-10655	EA HOUM::IRGC 11783-1	IRGC 128285	indx	166	8	8	0	1	G	C	G	G	T	T	T	G	T	G	G	A	T	T	G	A	G	T
IRIS 313-10065	JAERAERYUKDO	South Korea	Japonica	IRRI	T	G	A	G	SUS	Hap 3	3e	SUS	172	Hap 5	Hap 5	Insertion		Sus	11 SNP different than Katy		IRIS 313-10065	JAERAERYUKDO::IRGC 73053-1	IRGC 127055	trop	159	9	9	0	1	G	C	G	G	T	T	T	G	T	G	G	A	T	T	G	A	G	T	A	C
IRIS 313-10453	LU TAO 2	China	Temperate japonica	IRRI	T	G	A	G	SUS	Hap 3	3e	SUS	172	Hap 5	Hap 5	Insertion		Sus	11 SNP different than Katy		IRIS 313-10453	LU TAO 2::IRGC 1175-1	IRGC 128371	japx	167	9	9	0	1	G	C	G	G	T	T	T	G	T	G	G	A	T	T	G	A	G	T	A	C
IRIS 313-10946	MANGGE	Indonesia	Tropical japonica	IRRI	T	G	A	G	SUS	Hap 3	3a	SUS	172	Hap 5	Hap 5	Insertion		Sus	11 SNP different than Katy		IRIS 313-10946	MANGGE::IRGC 25019-1	IRGC 128380	trop	167	9	9	0	1	G	C	G	G	T	T	T	G	T	G	G	A	T	T	G	A	G	T	A	C
IRIS 313-10949	TEKALAK	Indonesia	Tropical japonica	IRRI	T	G	A	G	SUS	Hap 3	3a	SUS	172	Hap 5	Hap 5	Insertion		Sus	11 SNP different than Katy		IRIS 313-10949	TEKALAK::IRGC 25154-1	IRGC 127851	trop	167	9	9	0	1	G	C	G	G	T	T	T	G	T	G	G	A	T	T	G	A	G	T	A	C
IRIS 313-10960	SUNGKAI	Indonesia	Tropical japonica	IRRI	T	G	A	G	SUS	Hap 3	sub	SUS	172	Hap 5	Hap 5	Insertion		Sus	11 SNP different than Katy		IRIS 313-10960	SUNGKAI::IRGC 25812-1	IRGC 132042	trop	167	9	9	0	1	G	C	G	G	T	T	T	G	T	G	G	A	T	T	G	A	G	T	A	C
IRIS 313-11094	MAK BOUAP	Laos	Tropical japonica	IRRI	T	G	A	G	SUS	Hap 3	3a	SUS	172	Hap 5	Hap 5	Insertion		Sus	11 SNP different than Katy		IRIS 313-11094	MAK BOUAP::IRGC 30106-3	IRGC 132274	subtrop	167	9	9	0	1	G	C	G	G	T	T	T	G	T	G	G	A	T	T	G	A	G	T	A	C
IRIS 313-11105	D 3-130	Liberia	Tropical japonica	IRRI	T	G	A	G	SUS	Hap 3	3a	SUS	172	Hap 5	Hap 5	Insertion		Sus	11 SNP different than Katy		IRIS 313-11105	D 3-130::IRGC 30986-2	IRGC 132247	trop	167	9	9	0	1	G	C	G	G	T	T	T	G	T	G	G	A	T	T	G	A	G	T	A	C
B161	Yelicanghua	China	Temperate japonica	MC	T	G	A	G	SUS	Hap 3	sub	SUS	172	Hap 5	Hap 5	Insertion		Sus	11 SNP different than Katy		B161	YELICANGHUA		temp	167	10	10	0	1	G	C	G	G	T	T	T	G	T	G	G	A	T	T	G	A	G	T	A	C
IRIS 313-10051	TSIVIMBININA	Madagascar	Basmati/sadri	IRRI	T	G	A	G	SUS	Hap 3	3a	SUS	172	Hap 5	Hap 5	Insertion		Sus	11 SNP different than Katy		IRIS 313-10051	TSIVIMBININA::IRGC 69890-1	IRGC 127067	trop	167	10	10	0	0	G	C		G	T	T	T	G	T	G	G	A	T	T	G	A	G	T	A	C
IRIS 313-10848	ARC 6188	India	Tropical japonica	IRRI	T	G	A	G	SUS	Hap 3	3a	SUS	172	Hap 5	Hap 5	Insertion		Sus	11 SNP different than Katy		IRIS 313-10848	ARC 6188::IRGC 20370-1	IRGC 131968	subtrop	167	10	10	0	1	G	C	G	G	T	T	T	G	T	G	G	A	T	T	G	A	G	T	A	C
IRIS 313-10945	BULAK	Indonesia	Tropical japonica	IRRI	T	G	A	G	SUS	Hap 3	3a	SUS	172	Hap 5	Hap 5	Insertion		Sus	11 SNP different than Katy		IRIS 313-10945	BULAK::IRGC 24884-1	IRGC 128247	trop	167	10	10	0	1	G	C	G	G	T	T	T	G	T	G	G	A	T	T	G	A	G	T	A	C
IRIS 313-11161	SADU	Liberia	Tropical japonica	IRRI	T	G	A	G	SUS	Hap 3	3a	SUS	172	Hap 5	Hap 5	Insertion		Sus	11 SNP different than Katy		IRIS 313-11161	SADU::IRGC 34514-2	IRGC 132266	trop	167	10	10	0	1	G	C	G	G	T	T	T	G	T	G	G	A	T	T	G	A	G	T	A	C
IRIS 313-12069	PULUT MAS	Indonesia	Tropical japonica	IRRI	T	G	A	G	SUS	Hap 3	3a	SUS	172	Hap 5	Hap 5	Insertion		Sus	11 SNP different than Katy		IRIS 313-12069	PULUT MAS::IRGC 82676-1	IRGC 128438	trop	167	10	10	0	1	G	C	G	G	T	T	T	G	T	G	G	A	T	T	G	A	G	T	A	C
IRIS 313-11658	MANYALOJOPOIHUN	Sierra Leone	Tropical japonica	IRRI	T	G	A	G	SUS	Hap 3	3a	SUS	172	Hap 5	Hap 5	Insertion		Sus	11 SNP different than Katy		IRIS 313-11658	MANYALOJOPOIHUN::IRGC 63350-1	IRGC 128381	trop	158	11	11	0	1	G	C	G	G	T	T	T	G	T	G	G	A	T	T	G	A	G	T	A	C
IRIS 313-11660	WULE DASIMA	Liberia	Temperate japonica	IRRI	T	G	A	G	SUS	Hap 3	3a	SUS	172	Hap 5	Hap 5	Insertion		Sus	11 SNP different than Katy		IRIS 313-11660	WULE DASIMA::IRGC 63450-1	IRGC 128503	trop	167	11	11	0	1	G	C	G	G	T	T	T	G	T	G	G	A	T	T	G	A	G	T	A	C
IRIS 313-12030	DELI 2	Malaysia	Intermediate type	IRRI	T	G	A	G	SUS	Hap 3	sub	SUS	172	Hap 5	Hap 5	Insertion		Sus	11 SNP different than Katy		IRIS 313-12030	DELI 2::IRGC 80313-1	IRGC 131981	admix	167	11	9	2	2	G	C	G	G	T	T	T	G	T	G	G	A	T	T	G	A	G	T	A	C
IRIS 313-8519	MANDASHERPO	Bhutan	Indica	IRRI	T	G	A	G	SUS	Hap 3	3a	SUS	172	Hap 5	Hap 5	Insertion		Sus	11 SNP different than Katy		IRIS 313-8519	MANDASHERPO::IRGC 64913-1	IRGC 125995	subtrop	167	11	11	0	0	G	C		G	T	T	T	G	T	G	G	A	T	T	G	A	G	T	A	C
CX93	TGMS29	india	Indica	IRMBN	T	G	A	G	SUS	omit missing	0	missing	172	Hap 5	Hap 5	Insertion		Sus	11 SNP different than Katy		CX93	TGMS29	IRGC 136054	indx	168	11	2	9	5.5	G	C		G	T	T	T	G	T	G	G	A	T	T	G	A	G	T	A	C
IRIS 313-12312	TA SENG	Laos	Tropical japonica	IRRI	0	G	A	G	SUS	Hap 3	3a	SUS	172	Hap 5	Hap 5	Insertion		Sus	11 SNP different than Katy		IRIS 313-12312	TA SENG::IRGC 99176-1	IRGC 128482	subtrop	161	12	12	0	1	G	C	G	G	T	T	T	G	T	G	G	A	T	T	G	A	G	T	A	C
IRIS 313-10730	NANIBRE	Ivory Coast	Tropical japonica	IRRI	T	G	A	G	SUS	Hap 3	3a	SUS	172	Hap 5	Hap 5	Insertion		Sus	11 SNP different than Katy		IRIS 313-10730	NANIBRE::IRGC 16102-2	IRGC 132258	trop	167	13	13	0	1	G	C	G	G	T	T	T	G	T	G	G	A	T	T	G	A	G	T	A	C
IRIS 313-10866	ARC 11478	India	Tropical japonica	IRRI	T	G	A	G	SUS	Hap 3	sub	SUS	172	Hap 5	Hap 5	Insertion		Sus	11 SNP different than Katy		IRIS 313-10866	ARC 11478::IRGC 21418-1	IRGC 128221	subtrop	163	13	13	0	1	G	C	G	G	T	T	T	G	T	G	G	A	T	T	G	A	G	T	A	C
IRIS 313-10073	OWARI MOCHI	Japan	Japonica	IRRI	T	G	A	G	SUS	Hap 3	3e	SUS	172	Hap 5	Hap 5	Insertion		Sus	11 SNP different than Katy		IRIS 313-10073	OWARI MOCHI::IRGC 74513-1	IRGC 125864	trop	164	14	14	0	1	G	C	G	G	T	T	T	G	T	G	G	A	T	T	G	A	G	T	A	C
IRIS 313-10958	RENIK BELITI	Indonesia	Tropical japonica	IRRI	T	G	A	G	SUS	Hap 3	3a	SUS	172	Hap 5	Hap 5	Insertion		Sus	11 SNP different than Katy		IRIS 313-10958	RENIK BELITI::IRGC 25648-1	IRGC 128450	trop	167	14	14	0	1	G	C	G	G	T	T	T	G	T	G	G	A	T	T	G	A	G	T	A	C
B025	Djanda Mandja	Indonesia	Tropical japonica	MC	T	G	A	G	SUS	Hap 3	3a	SUS	172	Hap 5	Hap 5	Insertion		Sus	11 SNP different than Katy		B025	DJANDA MANDJA	IRGC 135881	trop	167	15	15	0	1	G	C	G	G	T	T	T	G	T	G	G	A	T	T	G	A	G	T	A	C
IRIS 313-11526	FOSSA(GBE)	Ivory Coast	Tropical japonica	IRRI	T	G	A	G	SUS	Hap 3	3a	SUS	172	Hap 5	Hap 5	Insertion		Sus	11 SNP different than Katy		IRIS 313-11526	FOSSA (GBE)::IRGC 56767-1	IRGC 128292	trop	167	15	15	0	1	G	C	G	G	T	T	T	G	T	G	G	A	T	T	G	A	G	T	A	C
IRIS 313-10507	HSIANG TSENF TAO	Taiwan	Japonica	IRRI	0	G	A	G	SUS	Hap 3	3e	SUS	172	Hap 5	Hap 5	Insertion		Sus	11 SNP different than Katy		IRIS 313-10507	HSIANG TSENF TAO::IRGC 5008-1	IRGC 128311	trop	166	15	15	0	1	G	C	G	G	T	T	T	G	T	G	G	A	T	T	G	A	G	T	A	C
B056	Tieganwu	China	Temperate japonica	MC	T	G	A	G	SUS	Hap 3	3b	SUS	172	Hap 5	Hap 5	Insertion		Sus	11 SNP different than Katy		B056	TIEGANWU		temp	168	16	0	16	2	G	C	G	G	T	T	T	G	T	G	G	A	T	T	G	A	G	T	A	C
IRIS 313-10076	SHINA MOCHI	Japan	Japonica	IRRI	T	G	A	G	SUS	Hap 3	3e	SUS	172	Hap 5	Hap 5	Insertion		Sus	11 SNP different than Katy		IRIS 313-10076	SHINA MOCHI::IRGC 74523-1	IRGC 125900	trop	165	16	16	0	1	G	C	G	G	T	T	T	G	T	G	G	A	T	T	G	A	G	T	A	C
CX374	NERICA 9	Africa	Tropical japonica	IRMBN	0	G	A	G	SUS	Hap 3	3a	SUS	172	Hap 5	Hap 5	Insertion		Sus	11 SNP different than Katy		CX374	NERICA 9	IRGC 136003	trop	160	17	17	0	1	G	C	G	G	T	T	T	G	T	G	G	A	T	T	G	A	G	T	A	C
IRIS 313-9529	DAGPA BARA	Bhutan	Tropical japonica	IRRI	T	G	A	G	SUS	Hap 3	sub	SUS	172	Hap 5	Hap 5	Insertion		Sus	11 SNP different than Katy		IRIS 313-9529	DAGPA BARA::IRGC 64887-1	IRGC 125720	subtrop	166	19	19	0	1	G	C	G	G	T	T	T	G	T	G	G	A	T	T	G	A	G	T	A	C
CX345	Yungeng 23	China	Temperate japonica	IRMBN	0	G	A	G	SUS	Hap 3	3a	SUS	172	Hap 5	Hap 5	Insertion		Sus	11 SNP different than Katy		CX345	YUNGENG 23		temp	151	19	19	0	1	G	C	G	G	T	T	T	G	T	G	G	A	T	T	G	A	G	T	A	C
IRIS 313-10722	GODAWEL	Sri Lanka	Tropical japonica	IRRI	T	G	A	G	SUS	Hap 3	3a	SUS	172	Hap 5	Hap 5	Insertion		Sus	11 SNP different than Katy		IRIS 313-10722	GODAWEL::IRGC 15750-1	IRGC 128301	trop	158	20	20	0	1	G	C	G	G	T	T	T	G	T	G	G	A	T	T	G	A	G	T	A	C
IRIS 313-11313	PADI RENDAH	Indonesia	Tropical japonica	IRRI	T	G	A	G	SUS	Hap 3	3a	SUS	172	Hap 5	Hap 5	Insertion		Sus	11 SNP different than Katy		IRIS 313-11313	PADI RENDAH::IRGC 43515-1	IRGC 128420	trop	158	20	20	0	1	G	C	G	G	T	T	T	G	T	G	G	A	T	T	G	A	G	T	A	C
IRIS 313-9176	ARC 11359	India	Tropical japonica	IRRI	T	G	A	G	SUS	Hap 3	3a	SUS	172	Hap 5	Hap 5	Insertion		Sus	11 SNP different than Katy		IRIS 313-9176	ARC 11359::IRGC 21348-1	IRGC 125639	japx	157	20	20	0	2	G	C	G	G	T	T	T	G	T	G	G	A	T	T	G	A	G	T	A	C
IRIS 313-10660	Lep hed	Laos	Tropical japonica	IRRI	T	G	A	G	SUS	Hap 3	3a	SUS	172	Hap 5	Hap 5	Insertion		Sus	11 SNP different than Katy		IRIS 313-10660	LEP HED::IRGC 11917-1	IRGC 128360	subtrop	157	21	21	0	1	G	C	G	G	T	T	T	G	T	G	G	A	T	T	G	A	G	T	A	C
IRIS 313-12252	A MOUK	Laos	Tropical japonica	IRRI	0	G	A	G	SUS	Hap 3	3a	SUS	172	Hap 5	Hap 5	Insertion		Sus	11 SNP different than Katy		IRIS 313-12252	A MOUK::IRGC 94474-1	IRGC 128215	subtrop	164	21	21	0	1	G	C	G	G	T	T	T	G	T	G	G	A	T	T	G	A	G	T	A	C
IRIS 313-10957	RANGKAI KEPEL	Indonesia	Tropical japonica	IRRI	T	G	A	G	SUS	Hap 3	3a	SUS	172	Hap 5	Hap 5	Insertion		Sus	11 SNP different than Katy		IRIS 313-10957	RANGKAI KEPEL::IRGC 25640-1	IRGC 128446	trop	164	23	23	0	1	G	C	G	G	T	T	T	G	T	G	G	A	T	T	G	A	G	T	A	C
IRIS 313-10124	GALSAEGSSAL SHAREI	South Korea	Temperate japonica	IRRI	T	G	A	G	SUS	Hap 3	sub	SUS	172	Hap 5	Hap 5	Insertion		Sus	11 SNP different than Katy		IRIS 313-10124	GALSAEGSSAL SHAREI::IRGC 82881-1		temp	167	24	9	15	1	G	C	G	G	T	T	T	G	T	G	G	A	T	T	G	A	G	T	A	C
IRIS 313-10890	ARC 12861	India	Tropical japonica	IRRI	T	G	A	G	SUS	Hap 3	3a	SUS	172	Hap 5	Hap 5	Insertion		Sus	11 SNP different than Katy		IRIS 313-10890	ARC 12861::IRGC 22395-1		subtrop	167	24	24	0	1	G	C	G	G	T	T	T	G	T	G	G	A	T	T	G	A	G	T	A	C
IRIS 313-11100	MAMON	Liberia	Tropical japonica	IRRI	T	G	A	G	SUS	Hap 3	3a	SUS	172	Hap 5	Hap 5	Insertion		Sus	11 SNP different than Katy		IRIS 313-11100	MAMON::IRGC 30792-1		trop	155	30	30	0	1	G	C	G	G	T	T	T	G	T	G	G	A	T	T	G	A	G	T	A	C
CX373	NERICA 8	Africa	Tropical japonica	IRMBN	0	G	A	G	SUS	Hap 3	3a	SUS	172	Hap 5	Hap 5	Insertion		Sus	11 SNP different than Katy		CX373	NERICA 8	IRGC 136002	trop	150	59	59	0	1	G	C	G	G	T	T	T	G	T	G	G	A	T	T	G	A	G	T	A	C
IRIS 313-12323	BAN KEO	Laos	Tropical japonica	IRRI	T	G	A	G	SUS	Hap 3	3a	SUS	172	Hap 5	Hap 5	Insertion		Sus	11 SNP different than Katy		IRIS 313-12323	BAN KEO::IRGC 99953-1	IRGC 135563	subtrop	164	4	4	0	1	G	C	G	G	T	T	T	G	T	G	G	A	T	T	G	A	G	T	A	C
B144	Huhui 628	China	japonica	MC	T	G	A	G	SUS	Hap 3	sub	SUS	172	Hap 5	Hap 5	Insertion		Sus	11 SNP different than Katy		B144	HUHUI 628		japx	166	17	17	0	1	G	C	G	G	T	T	T	G	T	G	G	A	T	T	G	A	G	T	A	C
IRIS 313-10865	ARC 11424	India	Tropical japonica	IRRI	T	G	A	G	SUS	Hap 3	3a	SUS	172	Hap 5	Hap 5	Insertion		Sus	11 SNP different than Katy		IRIS 313-10865	ARC 11424::IRGC 21380-2	IRGC 127938	subtrop	167	26	26	0	1	G	C	G	G	T	T	T	G	T	G		A	T		G	A	G	T	A	C
IRIS 313-8778	SUP BLUE ROSE	United States	Tropical japonica	IRRI	T	G	A	G	SUS	Hap 3	3a	SUS	172	Hap 5	Hap 5	Insertion		Sus	11 SNP different than Katy		IRIS 313-8778	SUP BLUE ROSE::IRGC 1739-1	IRGC 126124	trop	166	10	10	0	1	G	C	G	G	T	T	T	G	T	G	G	A	T	T	G	A	G	T	A	C
B189	IRAT 669	Ivory Coast	Tropical japonica	MC	T	G	A	G	SUS	Hap 3	3a	SUS	172	Hap 5	Hap 5	Insertion		Sus	11 SNP different than Katy		B189	IRAT 669	IRGC 135945	trop	166	39	39	0	1		C	G	G	T	T	T	G	T	G	G	A	T	T	G	A	G	T
IRIS 313-7863	CIRAD 403	0	Indica	IRRI	T	G	A	G	SUS	Hap 3	3a	SUS	172	Hap 5	Hap 5	Insertion		Sus	11 SNP different than Katy		IRIS 313-7863	CIRAD 403::GERVEX 9039-C1	IRGC 122014	trop	166	10	10	0	0	G	C		G	T	T	T	G	T	G	G	A	T	T	G	A	G	T	A	C
B068	Gaoyangdiandao dahongmang	China	Temperate japonica	MC	T	G	A	G	SUS	Hap 3	3b	SUS	172	Hap 5	Hap 5	Insertion		Sus	11 SNP different than Katy		B068	GAOYANGDIANDAO DAHONGMANG		temp	167	0	0	0	1	G	C	G	G	T	T	T	G	T	G	G	A	T	T	G	A	G	T	A	C
IRIS 313-9351	PARA NELLU	India	Aus/boro	IRRI	T	G	A	G	SUS	Hap 7	7a	SUS	147	Hap 6	Hap 6	Insertion		Sus	1 SNP different than Katy Hap		IRIS 313-9351	PARA NELLU::IRGC 50009-1	IRGC 125868	ind2	146	81	81	0	38	G	C	A	A	T	T	T	G	T	G	G	A	T	T	G	A	G	T	A	C
IRIS 313-11299	ARC 14299	India	Indica	IRRI	T	G	A	G	SUS	Hap 7	7a	SUS	147	Hap 6	Hap 6	Insertion		Sus	1 SNP different than Katy Hap		IRIS 313-11299	ARC 14299::IRGC 42889-2	IRGC 127954	indx	150	92	92	0	30	G	C	A	A	T	T	T	G	T	G	G	A	T	T	G	A	G	T	A	C
IRIS 313-10721	HALSUDU HEENATI	Sri Lanka	Indica	IRRI	T	G	A	G	SUS	Hap 7	7a	SUS	147	Hap 6	Hap 6	Insertion		Sus	1 SNP different than Katy Hap		IRIS 313-10721	HALSUDU HEENATI::IRGC 15599-1	IRGC 127401	ind2	151	93	91	2	25	G	C	A	A	T	T	T	G	T	G	G	A	T	T	G	A	G	T	A	C
IRIS 313-12012	ZAO LENG SHUI ZHAN	China	Indica	IRRI	C	A	A/C	C	missing	Hap 1	1a	RES	147	Hap 6	Hap 6	Insertion		Sus	1 SNP different than Katy Hap		IRIS 313-12012	ZAO LENG SHUI ZHAN::IRGC 79756-1	IRGC 127910	ind1A	143	93	92	1	35.5	G	C	A	A	T	T	T	G	T	G	G	A	T	T	G	A	G	T	A	C
IRIS 313-8468	LEONG ORN 4135	Malaysia	Indica	IRRI	C	A	A/C	C	missing	Hap 1	1a	RES	147	Hap 6	Hap 6	Insertion		Sus	1 SNP different than Katy Hap		IRIS 313-8468	LEONG ORN 4135::IRGC 14087-1	IRGC 126233	ind3	145	96	96	0	25	G	C	A	A	T	T	T	G	T	G	G	A	T	T	G	A	G	T	A	C
IRIS 313-11115	KALA MUNA	Bangladesh	Indica	IRRI	C	G/A	A/C	G/C	missing	omit missing	0	missing	147	Hap 6	Hap 6	Insertion		Sus	1 SNP different than Katy Hap		IRIS 313-11115	KALA MUNA::IRGC 31832-2	IRGC 128066	ind2	146	99	95	4	22	G	C	A	A	T	T	T	G	T	G	G	A	T	T	G	A	G	T	A	C
IRIS 313-10972	DUDA MONOR	Bangladesh	Indica	IRRI	T/C	G/A	A/C	G/C	missing	omit missing	0	missing	147	Hap 6	Hap 6	Insertion		Sus	1 SNP different than Katy Hap		IRIS 313-10972	DUDA MONOR::IRGC 26335-2	IRGC 128033	ind2	147	103	91	12	23	G	C	A	G/A	T	T	T	G	T	G	G	A	T	T	G	A	G	T	A	C
IRIS 313-10971	BADAL	Bangladesh	Indica	IRRI	T/C	G/A	A/C	0	missing	omit missing	0	missing	147	Hap 6	Hap 6	Insertion		Sus	1 SNP different than Katy Hap		IRIS 313-10971	BADAL::IRGC 26290-2	IRGC 127981	ind2	147	113	102	11	17.5	G	C	A	G/A	T	T	T	G	T	G	G	A	T	T	G	A	G	T	A	C
IRIS 313-11405	APYO-DAW-GYI	Myanmar	Indica	IRRI	T/C	G/A	A/C	G/C	missing	omit missing	0	missing	147	Hap 6	Hap 6	Insertion		Sus	1 SNP different than Katy Hap		IRIS 313-11405	APYO DAW GYI::IRGC 49386-2	IRGC 132238	ind3	151	110	99	11	26.5	G	C	A	G/A	T	T	T	G	T	G	G	A	T	T	G	A	G	T	A	C
IRIS 313-11138	NGASEIN THEEDAT(C 30)	Myanmar	Indica	IRRI	C	A	A/C	C	missing	Hap 6	6a	RES	147	Hap 6	Hap 6	Insertion		Sus	1 SNP different than Katy Hap		IRIS 313-11138	NGASEIN THEEDAT (C 30)::IRGC 33504-2	IRGC 128119	ind3	154	98	90	8	10	G	C	A		T	T	T	G	T	G	G	A	T	T	G	A	G	T	A	C
IRIS 313-11835	E-NOI NAH	Thailand	Indica	IRRI	C	G/A	A/C	G/C	missing	omit missing	0	missing	147	Hap 6	Hap 6	Insertion		Sus	1 SNP different than Katy Hap		IRIS 313-11835	E NOI NAH::IRGC 71138-1	IRGC 128287	indx	167	55	8	47	24.5	G	C	A	G/A	T	T	T	G	T	G	G	A	T	T	G	A	G	T	A	C
IRIS 313-11087	PONG SANG A	Cambodia	Indica	IRRI	C	A	C	C	RES	Hap 1	1a	RES	147	Hap 6	Hap 6	Insertion		Sus	1 SNP different than Katy Hap		IRIS 313-11087	PONG SANG A::IRGC 29881-2		ind3	157	70	68	2	30	G	C	A	A	T	T	T	G	T	G	G	A	T	T	G	A	G	T	A	C
CX54	Linyitangdao	China	Indica	IRMBN	T/C	G/A	C	G/C	RES	Hap 1	1a	RES	147	Hap 6	Hap 6	Insertion		Sus	1 SNP different than Katy Hap		CX54	LINYITANGDAO		indx	155	56	47	9	22.5	G	C	A	A	T	T	T	G	T	G	G	A	T	T	G	A	G	T	A	C
IRIS 313-9072	MUTA GANJE	Bangladesh	Indica	IRRI	C	A	C	C	RES	Hap 1	1a	RES	147	Hap 6	Hap 6	Insertion		Sus	1 SNP different than Katy Hap		IRIS 313-9072	MUTA GANJE::IRGC 26744-1	IRGC 125847	ind2	155	72	72	0	25	G	C	A	A	T	T	T	G	T	G	G	A	T	T	G	A	G	T	A	C
B130	Wanlixian	China	Indica	MC	C	G/A	C	C	RES	Hap 6	6a	RES	147	Hap 6	Hap 6	Insertion		Sus	1 SNP different than Katy Hap		B130	WANLIXIAN		ind1A	160	76	47	29	21.5	G	C	A	A	T	T	T	G	T	G	G	A	T	T	G	A	G	T	A	C
IRIS 313-11084	KABIN	Cambodia	Indica	IRRI	C	A	C	C	RES	Hap 1	sub	RES	147	Hap 6	Hap 6	Insertion		Sus	1 SNP different than Katy Hap		IRIS 313-11084	KABIN::IRGC 29752-1		ind3	149	79	77	2	22	G	C	A	A	T	T	T	G	T	G	G	A	T	T	G	A	G	T	A	C
IRIS 313-11826	HIRA NAKHI	India	Indica	IRRI	C	A	C	C	RES	Hap 1	1a	RES	147	Hap 6	Hap 6	Insertion		Sus	1 SNP different than Katy Hap		IRIS 313-11826	HIRA NAKHI::IRGC 70840-1	IRGC 128309	aro	149	83	83	0	32	G	C	A	A	T	T	T	G	T	G	G	A	T	T	G	A	G	T	A	C
IRIS 313-8450	498-2A BR 8	India	Indica	IRRI	C	A	C	C	RES	Hap 1	1a	RES	147	Hap 6	Hap 6	Insertion		Sus	1 SNP different than Katy Hap		IRIS 313-8450	498-2A BR 8::IRGC 5891-1	IRGC 126041	ind2	149	84	84	0	22	G	C	A	A	T	T	T	G	T	G	G	A	T	T	G	A	G	T	A	C
IRIS 313-10901	DAMNOEUB THPOIL HING	Cambodia	Indica	IRRI	C	A	C	C	RES	Hap 1	1a	RES	147	Hap 6	Hap 6	Insertion		Sus	1 SNP different than Katy Hap		IRIS 313-10901	DAMNOEUB THPOIL HING::IRGC 22856-2	IRGC 128027	ind3	151	85	85	0	21	G	C	A	A	T	T	T	G	T	G	G	A	T	T	G	A	G	T	A	C
IRIS 313-12282	TSY MILA RO	Madagascar	Indica	IRRI	C	A	C	C	RES	Hap 1	1a	RES	147	Hap 6	Hap 6	Insertion		Sus	1 SNP different than Katy Hap		IRIS 313-12282	TSY MILA RO::IRGC 97233-1	IRGC 132302	indx	146	85	83	2	24	G	C	A	A	T	T	T	G	T	G	G	A	T	T	G	A	G	T	A	C
IRIS 313-10751	LUA CHUM	Vietnam	Indica	IRRI	0	A	C	C	RES	Hap 1	1a	RES	147	Hap 6	Hap 6	Insertion		Sus	1 SNP different than Katy Hap		IRIS 313-10751	LUA CHUM::IRGC 16840-1	IRGC 127577	indx	151	85	85	0	30	G	C	A	A	T	T	T	G	T	G	G	A	T	T	G	A	G	T	A	C
CX119	P59279	0	Indica	IRMBN	0	A	C	C	RES	Hap 1	1d	RES	147	Hap 6	Hap 6	Insertion		Sus	1 SNP different than Katy Hap		CX119	P59279		indx	146	87	87	0	23	G	C	A	A	T	T	T	G	T	G	G	A	T	T	G	A	G	T	A	C
IRIS 313-11884	TIAN DAO DAO	China	Indica	IRRI	C	A	C	C	RES	Hap 6	6a	RES	147	Hap 6	Hap 6	Insertion		Sus	1 SNP different than Katy Hap		IRIS 313-11884	TIAN DAO DAO::IRGC 72837-1	IRGC 127857	ind1A	147	87	87	0	38	G	C	A	A	T	T	T	G	T	G	G	A	T	T	G	A	G	T	A	C
IRIS 313-10355	IR 31142-14-1-1-3-1-1-2	Philippines	Indica	IRRI	C	A	C	C	RES	Hap 1	1b	RES	147	Hap 6	Hap 6	Insertion		Sus	1 SNP different than Katy Hap		IRIS 313-10355	IR 31142-14-1-1-3-1-1-2::IRGC 117378-1	IRGC 126023	indx	151	88	88	0	28	G	C	A	A	T	T	T	G	T	G	G	A	T	T	G	A	G	T	A	C
IRIS 313-10375	IR 70027-8-2-2-3-2	Philippines	Indica	IRRI	C	A	C	C	RES	Hap 1	1a	RES	147	Hap 6	Hap 6	Insertion		Sus	1 SNP different than Katy Hap		IRIS 313-10375	IR 70027-8-2-2-3-2::IRGC 117382-1	IRGC 126028	indx	150	88	86	2	23	G	C	A	A	T	T	T	G	T	G	G	A	T	T	G	A	G	T	A	C
IRIS 313-10950	ASE PULU BOLONG	Indonesia	Japonica	IRRI	C	A	C	C	RES	Hap 1	1a	RES	147	Hap 6	Hap 6	Insertion		Sus	1 SNP different than Katy Hap		IRIS 313-10950	ASE PULU BOLONG::IRGC 25171-1	IRGC 127174	trop	153	88	88	0	29	G	C	A	A	T	T	T	G	T	G	G	A	T	T	G	A	G	T	A	C
IRIS 313-10374	IR 69502-6-SRN-3-UBN-1-B	Philippines	Indica	IRRI	C	A	C	C	RES	Hap 1	1a	RES	147	Hap 6	Hap 6	Insertion		Sus	1 SNP different than Katy Hap		IRIS 313-10374	IR 69502-6-SRN-3-UBN-1-B::IRGC 117290-1	IRGC 125979	indx	155	90	90	0	29	G	C	A	A	T	T	T	G	T	G	G	A	T	T	G	A	G	T	A	C
IRIS 313-10666	ARC 6218	India	Indica	IRRI	C	A	C	C	RES	Hap 1	1a	RES	147	Hap 6	Hap 6	Insertion		Sus	1 SNP different than Katy Hap		IRIS 313-10666	ARC 6218::IRGC 12255-1	IRGC 127164	indx	144	90	90	0	36	G	C	A	A	T	T	T	G	T	G	G	A	T	T	G	A	G	T	A	C
IRIS 313-10793	MELIK	Indonesia	Tropical japonica	IRRI	C	A	C	C	RES	Hap 1	1a	RES	147	Hap 6	Hap 6	Insertion		Sus	1 SNP different than Katy Hap		IRIS 313-10793	MELIK::IRGC 18238-2	IRGC 132257	trop	144	90	90	0	40	G	C	A	A	T	T	T	G	T	G	G	A	T	T	G	A	G	T	A	C
IRIS 313-11099	PECALO	Sierra Leone	Indica	IRRI	C	A	C	C	RES	Hap 1	1a	RES	147	Hap 6	Hap 6	Insertion		Sus	1 SNP different than Katy Hap		IRIS 313-11099	PECALO::IRGC 30595-2		ind2	152	90	90	0	32	G	C	A	A	T	T	T	G	T	G	G	A	T	T	G	A	G	T	A	C
IRIS 313-11145	THAKADE THEEDAT	Myanmar	Indica	IRRI	C	A	C	C	RES	Hap 1	1a	RES	147	Hap 6	Hap 6	Insertion		Sus	1 SNP different than Katy Hap		IRIS 313-11145	THAKADE THEEDAT::IRGC 33772-2	IRGC 128183	ind3	144	90	90	0	26	G	C	A	A	T	T	T	G	T	G	G	A	T	T	G	A	G	T	A	C
IRIS 313-11227	SADAJIRA 19-317	Bangladesh	Indica	IRRI	C	A	C	C	RES	Hap 1	sub	RES	147	Hap 6	Hap 6	Insertion		Sus	1 SNP different than Katy Hap		IRIS 313-11227	SADAJIRA 19-317::IRGC 38344-2	IRGC 128154	ind2	147	90	90	0	37	G	C	A	A	T	T	T	G	T	G	G	A	T	T	G	A	G	T	A	C
IRIS 313-11856	DA HEI GU	China	Indica	IRRI	C	A	C	C	RES	Hap 1	1a	RES	147	Hap 6	Hap 6	Insertion		Sus	1 SNP different than Katy Hap		IRIS 313-11856	DA HEI GU::IRGC 72009-1	IRGC 127293	ind1A	144	90	90	0	40	G	C	A	A	T	T	T	G	T	G	G	A	T	T	G	A	G	T	A	C
IRIS 313-12152	Damm-noeb Thngorn'	Cambodia	Indica	IRRI	C	A	C	C	RES	Hap 1	1a	RES	147	Hap 6	Hap 6	Insertion		Sus	1 SNP different than Katy Hap		IRIS 313-12152	DAMM NOEB THNGORN'::IRGC 87428-1	IRGC 132398	ind3	155	90	76	14	32	G	C	A	A	T	T	T	G	T	G	G	A	T	T	G	A	G	T	A	C
IRIS 313-8657	CO 19	India	Indica	IRRI	C	A	C	C	RES	Hap 1	1a	RES	147	Hap 6	Hap 6	Insertion		Sus	1 SNP different than Katy Hap		IRIS 313-8657	CO 19::IRGC 5905-1	IRGC 135525	indx	151	90	90	0	27	G	C	A	A	T	T	T	G	T	G	G	A	T	T	G	A	G	T	A	C
IRIS 313-9791	LEAD	Malawi	Indica	IRRI	C	A	C	C	RES	Hap 1	1a	RES	147	Hap 6	Hap 6	Insertion		Sus	1 SNP different than Katy Hap		IRIS 313-9791	LEAD::IRGC 5805-1	IRGC 125821	indx	150	90	90	0	34	G	C	A	A	T	T	T	G	T	G	G	A	T	T	G	A	G	T	A	C
B219	Haolai	China	Indica	MC	C	A	C	C	RES	Hap 6	6a	RES	147	Hap 6	Hap 6	Insertion		Sus	1 SNP different than Katy Hap		B219	HAOLAI		indx	150	90	90	0	30	G	C	A	A	T	T	T	G	T	G	G	A	T	T	G	A	G	T	A	C
IRIS 313-11852	BAI MI ZAI 7	China	Indica	IRRI	C	A	C	C	RES	Hap 6	6a	RES	147	Hap 6	Hap 6	Insertion		Sus	1 SNP different than Katy Hap		IRIS 313-11852	BAI MI ZAI 7::IRGC 71940-1	IRGC 127202	ind1A	145	90	90	0	37	G	C	A	A	T	T	T	G	T	G	G	A	T	T	G	A	G	T	A	C
IRIS 313-11858	DA TIE ZHAN	China	Indica	IRRI	C	A	C	C	RES	Hap 6	6a	RES	147	Hap 6	Hap 6	Insertion		Sus	1 SNP different than Katy Hap		IRIS 313-11858	DA TIE ZHAN::IRGC 72029-1	IRGC 127300	ind1A	145	90	90	0	37	G	C	A	A	T	T	T	G	T	G	G	A	T	T	G	A	G	T	A	C
IRIS 313-11949	LIU HE XI HE	China	Indica	IRRI	C	A	C	C	RES	Hap 6	6a	RES	147	Hap 6	Hap 6	Insertion		Sus	1 SNP different than Katy Hap		IRIS 313-11949	LIU HE XI HE::IRGC 76661-1	IRGC 127568	ind1A	150	90	90	0	34	G	C	A	A	T	T	T	G	T	G	G	A	T	T	G	A	G	T	A	C
IRIS 313-10525	BANDANG PUTIH 680	Indonesia	Indica	IRRI	C	A	C	C	RES	Hap 1	1a	RES	147	Hap 6	Hap 6	Insertion		Sus	1 SNP different than Katy Hap		IRIS 313-10525	BANDANG PUTIH 680::IRGC 6133-2	IRGC 132246	ind3	145	91	91	0	37	G	C	A	A	T	T	T	G	T	G	G	A	T	T	G	A	G	T	A	C
IRIS 313-11419	MUTHA SAMBA	India	Indica	IRRI	C	A	C	C	RES	Hap 1	1a	RES	147	Hap 6	Hap 6	Insertion		Sus	1 SNP different than Katy Hap		IRIS 313-11419	MUTHA SAMBA::IRGC 49924-2		indx	148	91	91	0	26	G	C	A	A	T	T	T	G	T	G	G	A	T	T	G	A	G	T	A	C
IRIS 313-12043	SAMBOK ANGKRANG	Cambodia	Indica	IRRI	C	A	C	C	RES	Hap 1	1a	RES	147	Hap 6	Hap 6	Insertion		Sus	1 SNP different than Katy Hap		IRIS 313-12043	SAMBOK ANGKRANG::IRGC 81375-1	IRGC 128458	ind3	153	91	91	0	28	G	C	A	A	T	T	T	G		G	G	A	T	T	G	A	G	T	A	C
IRIS 313-8846	BAIANG 6	Indonesia	Indica	IRRI	C	A	C	C	RES	Hap 1	1a	RES	147	Hap 6	Hap 6	Insertion		Sus	1 SNP different than Katy Hap		IRIS 313-8846	BAIANG 6::IRGC 6129-1	IRGC 125668	indx	146	91	91	0	38	G	C	A	A	T	T	T	G	T	G	G	A	T	T	G	A	G	T	A	C
IRIS 313-9601	CHAWAL	Pakistan	Intermediate type	IRRI	C	A	C	C	RES	Hap 1	sub	RES	147	Hap 6	Hap 6	Insertion		Sus	1 SNP different than Katy Hap		IRIS 313-9601	CHAWAL::IRGC 73090-1	IRGC 121606	aro	158	91	91	0	38	G	C	A	A	T	T	T	G	T	G	G	A	T	T	G	A	G	T	A	C
IRIS 313-11149	YODAYA	Myanmar	Indica	IRRI	0	A	C	C	RES	Hap 1	1a	RES	147	Hap 6	Hap 6	Insertion		Sus	1 SNP different than Katy Hap		IRIS 313-11149	YODAYA::IRGC 33901-2	IRGC 128204	ind3	152	91	88	3	33	G	C	A	A	T	T	T	G	T	G	G	A	T	T	G	A	G	T	A	C
IRIS 313-10504	HSIEH-DAU	China	Indica	IRRI	C	A	C	C	RES	Hap 6	6a	RES	147	Hap 6	Hap 6	Insertion		Sus	1 SNP different than Katy Hap		IRIS 313-10504	HSIEH DAU::IRGC 4727-1	IRGC 127419	ind1A	149	91	91	0	28	G	C	A	A	T	T	T	G	T	G	G	A	T	T	G	A	G	T	A	C
IRIS 313-12236	LAOZAOGU	China	Indica	IRRI	C	A	C	C	RES	Hap 6	6a	RES	147	Hap 6	Hap 6	Insertion		Sus	1 SNP different than Katy Hap		IRIS 313-12236	LAOZAOGU::IRGC 93444-1	IRGC 127552	ind1A	145	91	91	0	29	G	C	A	A	T	T	T	G	T	G	G	A	T	T	G	A	G	T	A	C
B227	Menjiagao 1	China	Indica	MC	C	A	C	C	RES	Hap 1	1a	RES	147	Hap 6	Hap 6	Insertion		Sus	1 SNP different than Katy Hap		B227	MENJIAGAO 1		indx	148	92	91	1	18.5	G	C	A	A	T	T	T	G	T	G	G	A	T	T	G	A	G	T	A	C
CX399	Matatag2	Phillipines	Indica	IRMBN	C	A	C	C	RES	Hap 1	1a	RES	147	Hap 6	Hap 6	Insertion		Sus	1 SNP different than Katy Hap		CX399	MATATAG2	IRGC 135982	ind1B	150	92	90	2	25	G	C	A	A	T	T	T	G	T	G	G	A	T	T	G	A	G	T	A	C
IRIS 313-10147	RD19	Thailand	Indica	IRRI	C	A	C	C	RES	Hap 1	sub	RES	147	Hap 6	Hap 6	Insertion		Sus	1 SNP different than Katy Hap		IRIS 313-10147	RD 19::IRGC 39174-1		ind3	145	92	90	2	30	G	C	A	A	T	T	T	G	T	G	G	A	T	T	G	A	G	T	A	C
IRIS 313-10263	CUYAMEL 3820	Mexico	Indica	IRRI	C	A	C	C	RES	Hap 1	1a	RES	147	Hap 6	Hap 6	Insertion		Sus	1 SNP different than Katy Hap		IRIS 313-10263	CUYAMEL 3820::IRGC 116975-1	IRGC 125961	indx	144	92	92	0	40	G	C	A	A	T	T	T	G	T	G	G	A	T	T	G	A	G	T	A	C
IRIS 313-10448	BINOLAYANGUN	Philippines	Indica	IRRI	C	A	C	C	RES	Hap 1	1a	RES	147	Hap 6	Hap 6	Insertion		Sus	1 SNP different than Katy Hap		IRIS 313-10448	BINOLAYANGUN::IRGC 791-2	IRGC 127996	ind3	151	92	90	2	28	G	C	A	A	T	T	T	G	T	G	G	A	T	T	G	A	G	T	A	C
IRIS 313-10698	RADIN GOI	Malaysia	Indica	IRRI	C	A	C	C	RES	Hap 1	1a	RES	147	Hap 6	Hap 6	Insertion		Sus	1 SNP different than Katy Hap		IRIS 313-10698	RADIN GOI::IRGC 13969-1	IRGC 127759	ind3	154	92	92	0	30	G	C	A	A	T	T	T	G	T	G	G	A	T	T	G	A	G	T	A	C
IRIS 313-10791	MANGSUR	Indonesia	Indica	IRRI	C	A	C	C	RES	Hap 1	1a	RES	147	Hap 6	Hap 6	Insertion		Sus	1 SNP different than Katy Hap		IRIS 313-10791	MANGSUR::IRGC 18187-1	IRGC 127602	ind3	148	92	92	0	32	G	C	A	A	T	T	T	G	T	G	G	A	T	T	G	A	G	T	A	C
IRIS 313-10844	INDO NO 7505	Indonesia	Indica	IRRI	C	A	C	C	RES	Hap 1	1a	RES	147	Hap 6	Hap 6	Insertion		Sus	1 SNP different than Katy Hap		IRIS 313-10844	INDO NO 7505::IRGC 20162-2	IRGC 128058	ind3	146	92	91	1	37.5	G	C	A	A	T	T	T	G	T	G	G	A	T	T	G	A	G	T	A	C
IRIS 313-10970	NANG SAU DO	Vietnam	Indica	IRRI	C	A	C	C	RES	Hap 1	1a	RES	147	Hap 6	Hap 6	Insertion		Sus	1 SNP different than Katy Hap		IRIS 313-10970	NANG SAU DO::IRGC 26243-1		ind3	149	92	92	0	32	G	C	A	A	T	T	T	G	T	G	G	A	T	T	G	A	G	T	A	C
IRIS 313-11135	MAUNG NYO	Myanmar	Indica	IRRI	C	A	C	C	RES	Hap 1	sub	RES	147	Hap 6	Hap 6	Insertion		Sus	1 SNP different than Katy Hap		IRIS 313-11135	MAUNG NYO::IRGC 33351-2	IRGC 128108	ind3	144	92	90	2	41	G	C	A	A	T	T	T	G	T	G	G	A	T	T	G	A	G	T	A	C
IRIS 313-11960	PORONG	Indonesia	Indica	IRRI	C	A	C	C	RES	Hap 1	1b	RES	147	Hap 6	Hap 6	Insertion		Sus	1 SNP different than Katy Hap		IRIS 313-11960	PORONG::IRGC 76983-1	IRGC 127740	ind1B	148	92	90	2	27	G	C	A	A	T	T	T	G	T	G	G	A	T	T	G	A	G	T	A	C
IRIS 313-7807	WAS 170-B-B-1-1	Senegal	Indica	IRRI	C	A	C	C	RES	Hap 1	1b	RES	147	Hap 6	Hap 6	Insertion		Sus	1 SNP different than Katy Hap		IRIS 313-7807	WAS 170-B-B-1-1::C1	IRGC 122284	ind1B	144	92	90	2	37	G	C	A	A	T	T	T	G	T	G	G	A	T	T	G	A	G	T	A	C
IRIS 313-8844	ARC 14060	India	Indica	IRRI	C	A	C	C	RES	Hap 1	1a	RES	147	Hap 6	Hap 6	Insertion		Sus	1 SNP different than Katy Hap		IRIS 313-8844	ARC 14060::IRGC 41374-1	IRGC 125648	ind2	152	92	92	0	28	G	C	A	A	T	T	T	G	T	G	G	A	T	T	G	A	G	T	A	C
IRIS 313-9817	GEANT W 7	Netherlands	Tropical japonica	IRRI	C	A	C	C	RES	Hap 1	1a	RES	147	Hap 6	Hap 6	Insertion		Sus	1 SNP different than Katy Hap		IRIS 313-9817	GEANT W 7::IRGC 9620-1	IRGC 121342	ind2	154	92	92	0	30	G	C	A	A	T	T	T	G	T	G	G	A	T	T	G	A	G	T	A	C
IRIS 313-11101	Y 115	Liberia	Indica	IRRI	0	A	C	C	RES	Hap 1	1a	RES	147	Hap 6	Hap 6	Insertion		Sus	1 SNP different than Katy Hap		IRIS 313-11101	Y 115::IRGC 30856-2	IRGC 128202	indx	144	92	91	1	36.5	G	C	A	A	T	T	T	G	T	G	G	A	T	T	G	A	G	T	A	C
IRIS 313-12269	SHWEWARHNAN	Myanmar	Indica	IRRI	0	A	C	C	RES	Hap 1	1a	RES	147	Hap 6	Hap 6	Insertion		Sus	1 SNP different than Katy Hap		IRIS 313-12269	SHWEWARHNAN::IRGC 96053-1	IRGC 127802	indx	150	92	90	2	31	G	C	A	A	T	T	T	G	T	G	G	A	T	T	G	A	G	T	A	C
IRIS 313-8645	PAI YI PING	China	Indica	IRRI	C	A	C	C	RES	Hap 6	6a	RES	147	Hap 6	Hap 6	Insertion		Sus	1 SNP different than Katy Hap		IRIS 313-8645	PAI YI PING::IRGC 1368-1	IRGC 126122	ind1A	152	92	92	0	28	G	C	A	A	T	T	T	G	T	G	G	A	T	T	G	A	G	T	A	C
IRIS 313-11140	PADAN	Myanmar	Indica	IRRI	0	A	C	C	RES	Hap 6	6a	RES	147	Hap 6	Hap 6	Insertion		Sus	1 SNP different than Katy Hap		IRIS 313-11140	PADAN::IRGC 33544-2	IRGC 128123	ind3	146	92	92	0	26	G	C	A	A	T	T	T	G	T	G	G	A	T	T	G	A	G	T	A	C
CX23	Rasi	Indonesia	Indica	IRMBN	C	A	C	C	RES	Hap 1	1a	RES	147	Hap 6	Hap 6	Insertion		Sus	1 SNP different than Katy Hap		CX23	RASI		ind3	145	93	91	2	24	G	C	A	A	T	T	T	G	T	G	G	A	T	T	G	A	G	T	A	C
IRIS 313-10819	TJERE ENER	Indonesia	Indica	IRRI	C	A	C	C	RES	Hap 1	1a	RES	147	Hap 6	Hap 6	Insertion		Sus	1 SNP different than Katy Hap		IRIS 313-10819	TJERE ENER::IRGC 19103-1	IRGC 127860	ind3	143	93	91	2	40	G	C	A	A	T	T	T	G	T	G	G	A	T	T	G	A	G	T	A	C
IRIS 313-11006	PULU RENNI	Indonesia	Indica	IRRI	C	A	C	C	RES	Hap 1	1a	RES	147	Hap 6	Hap 6	Insertion		Sus	1 SNP different than Katy Hap		IRIS 313-11006	PULU RENNI::IRGC 27386-1	IRGC 127747	ind3	144	93	91	2	27	G	C	A	A	T	T	T	G	T	G	G	A	T	T	G	A	G	T	A	C
IRIS 313-12288	NGWE-TOE-KYE	Myanmar	Indica	IRRI	C	A	C	C	RES	Hap 1	1a	RES	147	Hap 6	Hap 6	Insertion		Sus	1 SNP different than Katy Hap		IRIS 313-12288	NGWE TOE KYE::IRGC 97530-1	IRGC 128405	ind3	152	93	93	0	32	G	C	A	A	T	T	T	G	T	G	G	A	T	T	G	A	G	T	A	C
IRIS 313-9273	RADEN SAWO 1	Indonesia	Indica	IRRI	C	A	C	C	RES	Hap 1	1a	RES	147	Hap 6	Hap 6	Insertion		Sus	1 SNP different than Katy Hap		IRIS 313-9273	RADEN SAWO 1::IRGC 57578-1		ind3	150	93	87	6	29.5	G	C	A	A	T	T	T	G	T	G	G	A	T	T	G	A	G	T	A	C
IRIS 313-9593	ARC 15088	India	Intermediate type	IRRI	C	A	C	C	RES	Hap 1	1a	RES	147	Hap 6	Hap 6	Insertion		Sus	1 SNP different than Katy Hap		IRIS 313-9593	ARC 15088::IRGC 41934-1	IRGC 125651	indx	144	93	92	1	39.5	G	C	A	A	T	T	T	G	T	G	G	A	T	T	G	A	G	T	A	C
IRIS 313-10782	KETAN NARIS	Indonesia	Indica	IRRI	0	A	C	C	RES	Hap 1	1a	RES	147	Hap 6	Hap 6	Insertion		Sus	1 SNP different than Katy Hap		IRIS 313-10782	KETAN NARIS::IRGC 17925-2	IRGC 128078	ind3	152	93	91	2	33	G	C	A	A	T	T	T	G	T	G	G	A	T	T	G	A	G	T	A	C
IRIS 313-9218	KALO CHAKOL	Bangladesh	Indica	IRRI	0	A	C	C	RES	Hap 1	1a	RES	147	Hap 6	Hap 6	Insertion		Sus	1 SNP different than Katy Hap		IRIS 313-9218	KALO CHAKOL::IRGC 77258-1	IRGC 126136	ind2	152	93	91	2	27	G	C	A	A	T	T	T	G	T	G	G	A	T	T	G	A	G	T	A	C
IRIS 313-11573	GAO LIANG ZAO	China	Temperate japonica	IRRI	C	A	C	C	RES	Hap 6	6a	RES	147	Hap 6	Hap 6	Insertion		Sus	1 SNP different than Katy Hap		IRIS 313-11573	GAO LIANG ZAO::IRGC 59563-1	IRGC 127379	indx	150	93	93	0	34	G	C	A	A	T	T	T	G	T	G	G	A	T	T	G	A	G	T	A	C
IRIS 313-8244	POKKALI	Sri Lanka	Indica	IRRI	C	A	C	C	RES	Hap 6	6a	RES	147	Hap 6	Hap 6	Insertion		Sus	1 SNP different than Katy Hap		IRIS 313-8244	POKKALI::IRGC 8948-1	IRGC 126002	ind2	152	93	88	5	31	G	C	A	A	T	T	T	G	T	G	G	A	T	T	G	A	G	T	A	C
IRIS 313-10536	GAMTI 1-34	Tanzania	Indica	IRRI	C	A	C	C	RES	Hap 1	1a	RES	147	Hap 6	Hap 6	Insertion		Sus	1 SNP different than Katy Hap		IRIS 313-10536	GAMTI 1-34::IRGC 6479-2	IRGC 128041	ind2	147	94	94	0	28	G	C	A	A	T	T	T	G	T	G	G	A	T	T	G	A	G	T	A	C
IRIS 313-10659	LONG MA	Laos	Indica	IRRI	C	A	C	C	RES	Hap 1	1c	RES	147	Hap 6	Hap 6	Insertion		Sus	1 SNP different than Katy Hap		IRIS 313-10659	LONG MA::IRGC 11867-1	IRGC 127574	ind3	148	94	93	1	32.5	G	C	A	A	T	T	T	G	T	G	G	A	T	T	G	A	G	T	A	C
IRIS 313-10760	ATJEH	Indonesia	Indica	IRRI	C	A	C	C	RES	Hap 1	1a	RES	147	Hap 6	Hap 6	Insertion		Sus	1 SNP different than Katy Hap		IRIS 313-10760	ATJEH::IRGC 17174-1		ind3	145	94	91	3	40.5	G	C	A	A	T	T	T	G	T	G	G	A	T	T	G	A	G	T	A	C
IRIS 313-11119	NEP BUNG	Vietnam	Indica	IRRI	C	A	C	C	RES	Hap 1	1a	RES	147	Hap 6	Hap 6	Insertion		Sus	1 SNP different than Katy Hap		IRIS 313-11119	NEP BUNG::IRGC 32207-1		indx	152	94	94	0	27	G	C	A	A	T	T	T	G	T	G	G	A	T	T	G	A	G	T	A	C
IRIS 313-7780	SONA(IET 1991)	India	Indica	IRRI	C	A	C	C	RES	Hap 1	1a	RES	147	Hap 6	Hap 6	Insertion		Sus	1 SNP different than Katy Hap		IRIS 313-7780	SONA::IRGC 26971-C1	IRGC 122255	indx	145	94	94	0	22	G	C	A	A	T	T	T	G	T	G	G	A	T	T	G	A	G	T	A	C
IRIS 313-7795	TSIPALA MENA 626	Madagascar	Japonica	IRRI	C	A	C	C	RES	Hap 1	1a	RES	147	Hap 6	Hap 6	Insertion		Sus	1 SNP different than Katy Hap		IRIS 313-7795	TSIPALA MENA 626::GERVEX 5392-C1	IRGC 124427	ind2	147	94	94	0	30	G	C	A	A	T	T	T	G	T	G	G	A	T	T	G	A	G	T	A	C
[truncated: 510 more rows]
[truncated: 29 more columns]
